# Supplementary material for: Detection of somatic epigenetic variation in Norway spruce via targeted bisulfite sequencing
Source: Ecol Evol. 2018 Sep 5;8(19):9672–82. doi: 10.1002/ece3.4374 (PMC6202725; doi:10.1002/ece3.4374)
Supplement: Supplementary file 2 [file ECE3-8-9672-s002.xls]

## Sheet: PROBES_COVERAGE
Probes mean coverage	65Minus	65Plus	67Minus	67Plus	68Minus	68Plus	72Minus	72Plus
ID=MA_10000213_35_523	56.565	33.3602	39.7927	53.389	34.3718	25.8626	28.4534	55.5463
ID=MA_10000213_535_1490	21.032	14.8034	12.092	24.3985	14.4302	9.35395	11.6611	11.338
ID=MA_10000405_10_622	286.438	235.361	210.678	308.714	212.612	141.598	171.572	211.558
ID=MA_10000405_625_951	112.363	88.9406	84.5118	125.509	70.4099	67.4969	82.982	88.992
ID=MA_10000516_1228_1649	26.0897	13.1626	15.7753	28.1567	14.9959	16.1948	10.2733	24.3571
ID=MA_10001015_1242_1475	18.0411	11.3716	13.9738	25.3495	27.9379	10.093	11.9316	12.0039
ID=MA_10001015_1482_1824	25.315	18.4463	23.9307	40.3649	40.864	25.3372	26.5092	27.6224
ID=MA_10001337_5_888	21.9991	15.9312	14.8433	23.4781	18.7745	12.2069	14.7934	15.879
ID=MA_10002583_3953_4925	66.9254	44.3593	40.6497	58.8077	37.3867	38.7675	31.3273	44.6469
ID=MA_10002_14400_15600	21.1365	16.8508	19.8974	22.4682	13.953	8.53905	16.112	15.9942
ID=MA_10002_17196_18373	24.6525	23.288	18.0617	25.8453	16.1631	10.0055	15.2018	19.9479
ID=MA_10003489_1279_1771	12.2099	10.2894	14.2077	18.9917	6.43962	4.47961	6.31144	6.72401
ID=MA_10004639_1401_1678	31.4381	25.0538	19.3689	25.9142	13.4679	10.2648	22.4497	34.0319
ID=MA_100052_11778_12064	120.091	70.4753	56.8401	90.8742	94.169	58.12	64.0482	102.982
ID=MA_100052_12068_12699	63.5935	43.0488	32.8032	45.765	34.4086	28.5272	27.7128	46.9027
ID=MA_10005612_10_534	26.0325	16.9238	21.2296	22.7923	19.7508	12.6525	9.12762	19.7352
ID=MA_100058_5859_9142	28.1435	23.4384	24.7632	31.6744	21.7258	14.9869	22.0031	22.7485
ID=MA_10006044_353_1023	92.5985	61.7555	63.9598	80.5512	45.4091	40.5461	41.7441	66.3615
ID=MA_10006055_188_434	108.788	94.8707	62.0164	90.2282	57.2321	29.4222	46.7706	55.1027
ID=MA_10006055_503_604	140.203	120.343	114.26	163.361	93.0284	62.8205	79.2663	100.341
ID=MA_10006541_265_798	24.9038	15.0798	16.4216	26.105	15.0419	10.5792	7.02759	16.9329
ID=MA_10007370_140_2030	33.4961	24.8477	23.0326	38.205	24.3829	17.9889	20.9507	26.406
ID=MA_1000807_2035_3692	21.6223	20.6305	15.3134	22.8519	25.3446	20.679	19.6188	28.9709
ID=MA_1000807_3810_4058	164.956	128.925	115.518	162.09	246.67	203.832	190.003	250
ID=MA_1000807_4275_6906	13.761	10.1332	10.923	14.0173	8.36633	4.0481	7.53362	8.44555
ID=MA_1000836_8379_8919	15.7593	6.47466	17.2192	35.9053	2.34099	0.587273	3.30536	1.66369
ID=MA_100087_9984_11878	28.7724	17.1628	21.5435	29.9293	14.8252	12.5147	14.8787	18.9781
ID=MA_100107_1034_1330	17.978	14.3937	12.8765	23.9841	23.6006	14.8251	18.6889	19.9153
ID=MA_100107_1334_1506	19.2363	12.9776	12.3519	33.9057	27.8304	22.2193	23.9913	32.6371
ID=MA_100107_1509_1684	20.3	13.7419	15.125	27.6584	22.6201	24.4629	16.3955	52.308
ID=MA_100107_1834_3571	7.74504	5.075	5.40662	8.61534	4.50579	4.48053	3.56305	4.37954
ID=MA_100107_3674_3885	1.80275	2.68203	0.568075	1.3871	2.00922	1.38785	1.03226	1.30876
ID=MA_100107_4194_4989	12.4074	9.29821	10.08	12.6513	7.43174	8.29133	10.2702	6.66979
ID=MA_100107_7245_8015	32.9961	25.7985	25.6705	45.514	20.2896	12.3021	19.4514	27.6017
ID=MA_100113_13869_14578	10.8759	9.34689	7.91871	10.9416	10.559	6.86472	6.06192	9.16798
ID=MA_10011579_488_865	11.4358	12.5355	22.0476	26.501	24.5403	12.8965	11.8456	12.6161
ID=MA_10011775_1268_1608	64.6004	36.833	41.9488	74.888	25.5276	17.3979	25.7598	40.8609
ID=MA_10011940_25_1267	39.1226	19.5725	28.1824	40.0154	16.6187	18.2087	19.6897	25.5183
ID=MA_10011980_1341_1597	19.2186	6.44286	10.3436	11.7774	11.8617	11.7875	15.2753	14.3356
ID=MA_10012199_1296_1496	63.3618	38.0385	50.2882	94.5	33.5257	35.5647	34.3261	45.2909
ID=MA_100123_5969_6208	9.3985	8.78652	2.43145	10.8535	12.6742	4.68775	5.42913	4.60079
ID=MA_100129_11972_14977	29.7493	22.9965	25.1452	33.9208	18.7813	11.3116	19.2522	20.2287
ID=MA_100136_5145_5498	22.0068	14.7635	12.3447	14.9646	6.84896	15.701	9.76962	19.6234
ID=MA_10013703_159_904	51.7541	44.8615	42.6703	54.0203	40.5056	28.2568	44.4648	52.332
ID=MA_100138_10644_11030	34.1857	18.9584	21.7686	33.1363	24.8715	16.9563	15.5111	22.0885
ID=MA_100138_11279_11554	12.4825	11.7619	13.7859	10.1195	14.1961	3.90559	9.86093	10.8644
ID=MA_100138_9984_10642	20.9876	16.4631	13.5223	19.0889	13.9032	9.03506	13.6591	12.3909
ID=MA_100150_4155_5173	57.5182	26.9801	39.7246	54.7917	26.1059	20.5324	23.9097	39.6302
ID=MA_100154_10211_10385	4.15934	6.43085	9.31	8.09137	5.23913	4.63388	3.21311	1.41209
ID=MA_100154_9541_10203	84.2239	57.5266	55.8542	69.857	43.594	30.7861	41.5203	58.0279
ID=MA_1001601_1726_1876	23.9799	14.2273	1.80745	3.46988	27.268	34.5211	27.9517	44.0591
ID=MA_1001601_1886_2081	51.089	29.056	6.55556	3.72038	35.673	32.9806	40.7909	57.28
ID=MA_1001601_2111_2438	51.1943	34.1875	12.9974	10.5365	31.6651	28.5819	37.0945	50.5416
ID=MA_1001601_2491_2684	61.8874	64.9806	18.6695	15.8992	91.3435	68.963	79.317	111.016
ID=MA_10016194_1725_2037	26.2146	12.475	14.894	22.565	21.8959	10.547	9.32059	12.36
ID=MA_10016710_0_714	28.7429	23.5803	23.0442	31.8963	23.5351	20.9886	30.6181	33.8429
ID=MA_10016710_780_987	14.916	14.0321	16.1842	30.1821	11.8252	9.12712	20.1686	15.0403
ID=MA_10017564_1067_2068	28.755	20.7156	27.5181	32.5494	19.246	14.2186	15.0419	19.4103
ID=MA_10017907_922_1389	32.4098	21.341	16.5839	22.7465	21.2188	14.4831	10.272	8.23762
ID=MA_100179_16282_17436	12.1362	13.4902	9.33621	12.5961	11.2977	6.54122	9.13744	8.12561
ID=MA_100179_17452_18042	19.381	10.297	14.7157	18.61	13.5529	6.24252	15.7293	10.8891
ID=MA_100179_18062_19763	29.187	24.9438	22.4313	40.2879	25.5813	16.31	18.9995	19.8801
ID=MA_10018112_642_1112	41.6799	32.1472	20.4948	39.1667	31.4099	39.4772	24.4597	42.5949
ID=MA_10018171_0_807	69.547	55.9141	278.56	411.923	86.5629	73.1305	102.183	140.122
ID=MA_10018650_1120_2355	17.1872	18.4355	19.3802	23.4041	17.1501	9.40268	15.0628	13.884
ID=MA_10018650_5_1082	28.1567	21.1855	20.791	24.8023	18.6123	12.7602	20.6478	14.0704
ID=MA_10018938_673_1296	53.149	50.9895	20.9774	30.4303	27.5272	14.443	9.66276	10.4853
ID=MA_100190_5993_7076	149.511	108.997	125.952	199.807	119.783	90.7803	94.5313	105.229
ID=MA_10019331_721_1141	7.1024	7.09251	3.61818	5.75877	4.89462	4.53933	6.13647	8.71523
ID=MA_10019515_1050_1220	34.9099	27.3906	27.2543	26.3612	33.0727	13.3184	19.2952	18.8333
ID=MA_10019515_1225_1771	60.5139	55.2322	39.6593	61.1271	47.3117	34.3309	33.9011	27.8207
ID=MA_10019515_850_1022	17.0731	24.6182	18.3657	26.0505	15.8373	9.71134	12.4903	27.0802
ID=MA_10019752_756_1143	23.0602	17.7943	20.0107	26.6024	17.259	8.68706	11.9693	12.6667
ID=MA_10019758_1626_1837	59.1304	26.0183	30.8382	45.7614	37.539	57.6655	27.9515	51.9144
ID=MA_10019758_1846_2027	50.447	33.3782	27.6844	35	49.5391	59.5179	42.0165	73.6616
ID=MA_10019758_2061_2248	30.7383	19.9492	34.494	22.2286	28.456	24.661	17.8974	47.5649
ID=MA_10019758_2326_2463	51.5854	18.6864	19.5465	22.0857	33.1538	22.6687	27.7733	48.8723
ID=MA_10019946_0_2143	39.3992	22.7385	28.6882	35.1738	19.9857	16.5135	23.0729	27.4994
ID=MA_10019946_2170_2484	65.0691	33.7415	40.3555	58.3562	23.1164	21.7596	29.1544	46.3392
ID=MA_10020141_690_1180	50.0174	17.7111	21.0912	40.7845	18.9895	16.3268	18.6908	32.0658
ID=MA_10020434_2629_3392	79.2102	40.7778	45.0344	65.4074	25.3625	24.6696	31.7752	38.8401
ID=MA_100207_15984_16445	55.1223	46.0016	70.7815	83.3425	24.3896	16.1342	47.3785	64.3199
ID=MA_100207_16484_17170	74.2191	47.091	83.0294	83.3671	39.8436	23.0522	59.7187	76.6907
ID=MA_100207_17229_17946	59.7286	39.5483	57.8123	63.5587	29.8993	19.5047	43.9345	44.4635
ID=MA_10020_6981_7395	58.4151	39.7231	47.3871	64.7915	40.5075	32.941	30.7857	48.9446
ID=MA_10020_7416_8463	41.1852	26.1401	31.1763	43.1261	25.0096	15.9942	24.8626	28.9722
ID=MA_100211_1871_3452	59.7417	32.4508	43.2187	50.0331	29.8735	28.727	25.6364	45.7276
ID=MA_100211_3591_5354	56.2307	30.024	36.1247	46.1442	30.6521	30.4394	33.6122	44.949
ID=MA_100213_8866_9642	28.4158	16.7792	23.5899	32.0309	15.9769	10.9581	15.1568	16.2816
ID=MA_10021720_675_1662	22.4547	20.5287	20.5683	23.7274	16.1016	10.1089	15.9116	18.1213
ID=MA_10021946_590_1113	42.4372	30.8776	18.9873	36.05	22.9935	18.2944	35.1842	40.1551
ID=MA_10021_10866_11498	39.5281	20.213	25.5445	46.3907	27.6764	21.5238	25.4883	32.2013
ID=MA_10022588_210_309	245.883	191.773	221.871	369.137	121.451	84.3247	212.131	201.988
ID=MA_10022588_340_437	201.907	149.617	149.567	330.148	168.827	102.98	170.704	144.603
ID=MA_10022588_45_179	228.403	198.901	245.464	409.324	120.229	106.064	192.423	226.018
ID=MA_10023022_1059_1123	282.134	187.673	180.574	161.402	147.625	141.935	123.155	153.959
ID=MA_10023022_1144_1435	109.315	67.781	152.507	161.409	78.1175	41.1372	63.012	78.3043
ID=MA_10023022_2725_3151	101.709	67.6899	82.7827	103.171	72.2184	47.9824	50.7106	45.6957
ID=MA_100231_5610_6133	14.0551	7.80729	10.5353	24.9925	6.86903	4.31502	9.51937	6.52717
ID=MA_100231_6180_8153	20.1317	18.1405	20.5803	25.4137	14.0237	12.8663	16.3949	20.4696
ID=MA_10023352_6386_7043	22.2005	9.90483	7.58964	10.634	7.70756	7.51994	12.9331	21.0793
ID=MA_10024934_1794_2810	15.514	12.238	8.3148	11.1342	10.3375	6.45078	9.66338	10.3456
ID=MA_10025084_1642_1905	28.042	19.1796	53.0627	68.0286	46.1513	34.0317	19.2174	29.3757
ID=MA_10025084_1962_2446	94.2719	67.0365	209.373	250.043	173.62	145.931	67.2676	87.7426
ID=MA_10025084_877_1588	39.2398	25.1468	73.708	91.7339	46.8611	34.8858	20.6568	34.2602
ID=MA_10025722_30_623	119.153	101.428	92.2937	149.242	79.0647	46.5144	66.8218	84.6405
ID=MA_100263_5901_6202	31.5536	26.7027	31.5089	53.4747	18.3399	16.6477	22.4426	29.6786
ID=MA_100263_6281_6735	48.5095	33.5592	38.6358	48.8818	37.7392	17.4608	29.2812	34.4079
ID=MA_10027224_0_2357	28.0059	23.8088	16.4199	23.4082	18.0026	11.9384	19.2446	21.7724
ID=MA_10027643_1241_1337	20.3953	16.4583	14.4561	25.5159	12.5652	9.09091	7.45946	20
ID=MA_10027643_1366_1992	26.2519	25.7903	22.567	36.5974	17.4778	17.6713	15.1055	22.2749
ID=MA_10027643_2016_2221	25.1141	18.6789	25.2209	29.8125	25.6917	15.661	28.5613	25.5488
ID=MA_10027643_2231_2347	32.6821	8.41085	14.2595	32.3028	8.34677	12.4806	15.6815	25.6861
ID=MA_10027643_906_1237	21.461	23.3175	20.0503	19.8929	24.7066	13.9676	13.6156	19.6755
ID=MA_10027972_1546_2097	31.9849	16.8976	10.6688	14.6512	6.13043	6.19726	20.1789	26.5338
ID=MA_10028058_5_523	67.6541	42.4479	48.6942	76.8198	52.5475	40.4548	88.5765	85.4276
ID=MA_10028325_1677_1928	154.735	74.9342	103.861	159.745	76.3042	62.4722	102.612	147.804
ID=MA_10028325_2022_2161	35.6935	25.4833	26.5249	43.522	20.244	12.1169	26.9657	26.9655
ID=MA_100286_18568_19868	38.4393	24.9697	33.705	39.9551	21.7799	16.0645	21.1136	26.9955
ID=MA_100287_7649_9928	49.1755	43.3673	39.7204	61.6227	49.439	32.9049	36.5328	51.9873
ID=MA_10029266_2435_2819	57.6025	39.7817	47.4242	58.2981	21.146	17.1814	13.1452	29.7974
ID=MA_100296_3751_4487	38.3473	32.5493	22.667	41.3584	24.7508	18.635	32.6853	32.1117
ID=MA_100296_4531_5064	64.5212	57.8296	34.3151	69.8694	69.6174	51.7407	50.4354	54.5049
ID=MA_100296_5136_5406	22.3788	21.9052	16.0348	35.8914	19.7973	14.9836	19.5524	21.2251
ID=MA_10029964_0_114	14.6319	9.4812	12.292	9.45652	11.015	11.6288	7.70866	11.8031
ID=MA_10029964_150_339	13.0933	5.76329	8.34762	10.1408	14.8145	21.1351	15.2622	8.56522
ID=MA_10029973_313_450	9.61538	6.95333	14.2895	7.0596	7.2585	4.46575	8.06667	9.15862
ID=MA_10029973_478_611	3.98701	2.85417	2.12587	4.12752	5.11189	2.05	4.34965	3.77465
ID=MA_10029973_688_985	34.9706	21.2954	16.989	30.0515	26.1345	29.5531	14.3116	25.5577
ID=MA_100300_15989_18124	24.8377	20.6923	25.8158	31.7215	17.2607	12.2367	20.7732	26.4941
ID=MA_10030456_2211_2392	87.2483	60.5076	83.7112	120.047	52.5	49.1912	47.9225	83.4532
ID=MA_10030456_891_2098	99.6692	70.2067	90.4903	119.477	61.7214	50.2842	65.0114	94.9497
ID=MA_10031781_309_1005	87.2523	77.9118	70.3421	110.171	57.7439	43.477	60.8028	79.7827
ID=MA_10031_21105_22892	78.2254	56.3774	60.0862	73.3023	40.6166	27.4791	42.7051	55.4568
ID=MA_10032819_3447_5264	9.55923	6.95184	2.6123	6.79035	4.03492	3.93355	6.01884	5.86864
ID=MA_10032819_5292_5399	0	0	0	0	0	0	0	0
ID=MA_10034634_3580_4071	24.2754	24.6957	22.8571	33.9234	21.1137	10.6716	15.7229	22
ID=MA_10034665_115_1240	28.0507	22.7202	24.0036	30.887	18.1011	13.1765	24.3784	21.3851
ID=MA_100348_405_4272	31.0593	27.5344	25.6539	33.3167	18.9427	12.056	23.0863	24.9357
ID=MA_100348_40_279	25.7119	15.2007	15.6807	17.8979	25.5567	26.7365	14.4498	21.9056
ID=MA_100348_5359_5713	46.2809	28.8087	32.5644	48.3996	28.754	23.0619	32.8807	33.3444
ID=MA_100348_5754_6045	38.6114	28.8968	31.5107	37.9105	15.3571	19.0352	29.1339	38.5791
ID=MA_100348_6059_6480	31.648	31.8635	39.4694	40.8282	35.0091	17.2529	26.2896	32.0923
ID=MA_100349_39962_41888	18.8166	17.3136	15.1709	22.2593	12.3724	9.7271	12.9318	10.6484
ID=MA_10035211_1051_1302	98.6729	68.1398	51.903	78.9361	46.7679	38.6478	61.9698	88.4679
ID=MA_10035211_561_1020	69.2034	40.3898	63.8437	76.3065	34.1315	29.7627	79.295	85.7927
ID=MA_10036146_2197_2780	104.629	59.4123	71.631	86.5445	35.0818	39.4941	44.279	51.9975
ID=MA_10036146_2822_3168	101.13	63.4821	69.4067	103.707	51.5553	35.5762	24.1082	43.2965
ID=MA_10036834_115_326	3.72489	0.595349	0.257009	2.07798	3.65929	4.72398	0.64486	2.47005
ID=MA_10036834_440_1007	13.3036	12.5334	10.0048	11.9799	6.56364	4.57983	10.2948	10.2783
ID=MA_100374_15812_17454	28.1926	23.7715	19.1414	30.6269	21.4434	17.364	18.1037	25.9249
ID=MA_10037913_0_363	14.7212	8.64662	9.05392	24.0477	13.5704	7.69643	12.8146	13.6388
ID=MA_100380_5437_8666	28.8235	22.3068	26.792	28.5951	17.8234	12.6301	17.7987	21.4291
ID=MA_100380_8737_9623	28.7673	19.406	20.5143	24.463	18.0292	7.52301	17.4823	18.1507
ID=MA_10038830_5_1046	38.8039	23.4685	27.1727	36.5404	22.4863	15.5793	23.8235	24.3646
ID=MA_100396_33162_34219	19.0572	11.3405	18.1586	19.9522	10.9189	9.89307	10.9406	13.9226
ID=MA_100396_34222_34419	17.6623	13.5398	25.1288	31.8726	4.54054	9.30556	17.8692	19.5112
ID=MA_100402_19417_20296	165.742	160.628	134.619	212.215	137.389	106.927	118.642	139.967
ID=MA_100402_20297_20579	21.6415	13.2895	17.957	28.2474	16.4255	9.97484	14.7104	13.5848
ID=MA_10040687_751_1382	24.9285	17.0172	17.4621	25.3947	17.6876	9.29757	11.75	24.1277
ID=MA_10041123_177_460	58.9534	45.2239	56.3744	76.2615	41.4354	43.1727	48.6608	60.1556
ID=MA_10041123_477_1001	51.9761	53.8475	39.7526	55.3456	68.197	40.4706	39.5312	41.9278
ID=MA_10041123_5948_6615	24.799	17.5495	9.85503	23.5639	15.4171	10.794	18.6278	16.0054
ID=MA_10041174_4151_4479	65.5215	47.2967	43.0588	65.9021	43.754	36.0594	45.4452	64.3227
ID=MA_10041174_4486_5157	90.4741	56.7637	56.06	81.5615	65.1059	56.4688	71.6968	79.1813
ID=MA_10041_20887_22011	39.3408	21.035	27.4316	31.4203	15.9571	15.6619	16.2118	26.8103
ID=MA_10041_22077_22368	40.8942	16.7938	29.228	39.9062	18.7403	13.864	23.2657	33.1117
ID=MA_10041_22402_23196	16.7017	9.10216	8.55236	12.7528	8.26395	8.06837	4.34814	11.8463
ID=MA_10041_23252_24977	34.1639	22.7218	30.6854	39.8303	18.5132	17.7904	20.4352	35.7459
ID=MA_10042254_35_257	110.723	85.2356	91.1879	128.27	50.2862	31.0679	45.0646	55.5
ID=MA_10042710_1158_2049	0.155172	NA	0.15625	NA	0.622837	NA	0.131944	NA
ID=MA_10043102_5990_6171	6.12376	2.96373	5.97409	9.70588	3.35567	2.07487	4.57292	9.23267
ID=MA_10043102_6275_6614	23.6277	8.85027	7.625	12.9974	4.78788	2.74309	14.6462	23.1683
ID=MA_10043102_6615_6742	70.285	37.6481	27.4251	41.2147	31.25	26.7947	47.7134	58.655
ID=MA_10043102_6770_6904	13.4294	6.74684	14.6522	13.5181	5.41497	6.17881	9.65161	23.8443
ID=MA_10043102_6905_7144	19.3266	8.34328	11.3127	19.6633	10	3.056	17.5543	28.0825
ID=MA_10043102_7150_7216	42.1875	29.0698	30.4719	49.6122	21.1266	8.42857	38.6322	44.1023
ID=MA_10043102_7295_7471	86.5	55.8031	59.9921	96.3611	62.0714	50.996	48.8508	96.9594
ID=MA_10043134_2503_4463	29.9376	22.7636	20.994	25.8497	20.7226	13.5249	17.9184	20.1346
ID=MA_10043134_4608_6115	23.1328	17.3722	16.2393	28.7707	14.5091	10.2379	11.4906	16.6989
ID=MA_10043178_0_257	174.852	151.867	196.739	267.38	186.929	141.059	170.923	254.31
ID=MA_10043178_290_484	145.445	124.973	134.997	230.718	100.338	82.5033	128.41	139.673
ID=MA_10043178_500_715	40.5556	37.7705	37.0702	53.5691	52.6	40.3668	46.0479	57.9738
ID=MA_10043209_2761_3611	36.4925	24.2474	20.7892	36.1899	18.375	16.4427	21.3667	25.7488
ID=MA_10043209_3626_3726	69.9079	46.2879	38.0469	67.6125	38.0325	24.2177	48.0079	52.2754
ID=MA_10043564_5952_7495	25.6864	15.8461	21.2443	24.8387	14.3717	10.3423	17.307	16.8827
ID=MA_100435_1512_2965	49.7359	37.1176	35.159	49.1011	32.5409	24.3178	24.8925	35.2583
ID=MA_10044231_4845_5264	19.7733	19.6375	25.1489	37.4705	22.332	16.4959	17.3642	20.6552
ID=MA_10044252_35_415	30.7114	15.7838	33.364	48.2468	31.8834	30.9575	13.3054	25.2357
ID=MA_100446_10728_10867	6.27517	4.72483	3.06803	3.87162	13.75	11.7838	3.83217	1.74497
ID=MA_100446_10973_12399	45.584	29.8317	27.5707	36.0187	27.2808	23.8309	24.3312	40.0482
ID=MA_100446_9703_10500	27.7967	11.5808	15.761	21.9764	10.738	13.6176	13.4838	15.4939
ID=MA_10044709_35_621	48.1384	35.6522	33.3613	52.376	26.6852	28.3018	29.4661	38.7373
ID=MA_10044835_0_531	0.0692884	0.151852	0.0929368	0.100746	0.153704	0.103704	NA	0
ID=MA_10045405_80_2813	19.8124	21.128	19.2289	22.8384	15.0757	8.7223	15.3905	14.9896
ID=MA_100454_10702_11108	10.4408	4.62791	8.66591	10.3319	7.75751	5.79767	5.33796	6.47356
ID=MA_100454_11408_11729	37.4686	32.0689	18.32	48.0837	41.8556	33.287	23.1917	36.3304
ID=MA_100454_6117_9227	22.0422	20.269	18.3719	26.1036	14.0931	12.5635	12.8163	16.921
ID=MA_100454_9927_10701	21.3617	20.9937	20.5359	27.8899	21.682	18.1962	18.2728	25.4973
ID=MA_10045883_2300_2443	13.5085	12.5977	52.2938	61.2453	13.314	12.9884	40.9581	32.6209
ID=MA_10045883_2450_3082	54.0457	43.8767	111.58	145.27	59.3563	49.8571	80.0736	90.8026
ID=MA_10047260_2576_3489	19.0739	12.5614	11.3008	21.9111	12.4417	5.98872	10.6424	15.4705
ID=MA_100472_19727_20772	24.631	15.8083	18.4371	24.3194	15.6311	9.21199	14.0526	10.0035
ID=MA_100472_20799_21532	23.3146	18.2503	14.7765	29.8006	14.2912	10.8936	17.7282	11.8993
ID=MA_100472_21559_24193	20.963	16.7085	17.9997	25.0232	15.5837	7.13145	13.8891	12.5582
ID=MA_10047456_1680_1929	13.4983	6.06667	6.08059	10.0667	7.30597	5.25746	9.03008	6.02247
ID=MA_10047456_2625_2893	52.6957	31.7244	35.8653	61.1859	41.8606	45.4298	33.8314	69.5443
ID=MA_10047456_2900_4720	62.8539	47.7359	55.5493	70.4774	41.8514	32.3587	34.1933	49.656
ID=MA_100474_1395_2550	23.1986	22.0123	19.4177	28.0623	13.2229	10.4477	15.8204	18.2221
ID=MA_100474_2845_2918	0	0	0	0	0	0	0	0
ID=MA_100474_3030_4066	28.5997	27.0431	27.2064	37.2335	12.696	13.0498	18.3808	26.0525
ID=MA_10048467_2744_4706	23.6128	13.9773	12.1467	14.5907	12.1927	8.88521	9.71622	14.4521
ID=MA_10048552_1445_2139	19.0562	12.4311	15.0112	21.943	10.3755	7.22207	12.6831	14.9332
ID=MA_10048552_285_652	25.6857	19.3424	16.0413	27.4295	19.4374	17.3301	18	28.1719
ID=MA_10048552_735_1432	23.4212	21.1546	17.4415	31.7102	27.8547	20.2203	18.9247	22.2857
ID=MA_10048_23459_26088	21.5462	16.3289	17.0979	24.1876	15.3594	9.25892	13.5286	13.9658
ID=MA_10048_26114_28506	20.1765	18.1259	16.7031	23.5437	14.7561	10.4305	17.3027	15.8521
ID=MA_10048_28564_30108	26.2048	19.7075	23.2901	29.9477	16.1991	10.2118	16.5307	19.2496
ID=MA_10048_30174_30396	35.91	11.9884	14.751	31.5017	16.3227	13.4859	19.5074	28.1418
ID=MA_10049308_20_469	97.1715	48.1798	53.995	100.351	45.4069	47.2309	35.2197	42.7997
ID=MA_10051501_4417_4865	1.2913	0.865639	0.733624	1.77462	0.933775	1.09978	0.0577778	0.725664
ID=MA_100519_28618_30832	43.4943	29.8421	30.5252	35.7725	25.8346	22.8367	26.4188	34.4011
ID=MA_10051_32253_33965	62.0964	38.7433	60.4673	80.0656	37.005	32.7159	31.6775	36.215
ID=MA_100525_11905_12578	122.283	68.8968	52.1261	93.2572	47.4932	47.4271	47.817	77.0701
ID=MA_100525_12585_12803	83.0923	71.8235	79.3273	117.86	35.4225	23.1585	49.5134	72.544
ID=MA_10052734_1330_2665	24.1129	20.314	25.3835	36.1063	19.2651	13.0626	13.5672	21.3392
ID=MA_10052734_300_683	12.8836	10.3188	9.6789	21.967	12.5731	9.91489	10.5305	9.53256
ID=MA_10052734_5_182	49.0405	24.6547	22.7453	44.1159	83.8353	78.2218	59.969	78.6426
ID=MA_10052734_735_1312	25.3142	17.287	19.5071	26.6287	14.81	18.0414	16.409	17.7373
ID=MA_10052798_395_2535	117.093	97.9705	73.5485	107.822	86.1889	49.1545	71.3358	76.0893
ID=MA_10052798_5_345	107.572	81.3203	83.6422	107.163	77.3092	53.5705	52.7845	65.5514
ID=MA_10052888_0_516	89.532	60.543	55.9614	95.181	55.2293	37.5069	53.5596	60.9112
ID=MA_10052888_540_832	13.6433	3.18095	6.57751	16.44	3.06129	3.87055	8.12112	10.5767
ID=MA_10053307_3801_3970	40.3648	27.1759	39.5124	56.664	22.1754	23.0539	18.5176	43.8475
ID=MA_10053307_4056_4943	55.2734	32.2741	58.026	86.9672	32.3993	39.9734	27.6268	39.8436
ID=MA_10053307_5001_5209	19.4346	10.3071	27.097	36.415	14.6774	16.247	13.2762	18.9841
ID=MA_10053571_6850_7030	101.104	59.029	80.1703	131.521	50.1142	73.2923	66.5591	121.285
ID=MA_10053571_7095_7351	53.6481	22.2685	37.1486	53.75	35.3865	22.9274	25.5356	51.193
ID=MA_10053838_0_550	75.8757	31.8694	48.3798	93.47	49.643	38.727	32.7339	59.644
ID=MA_10053838_645_1158	36.1114	18.9712	16.1528	42.8899	23.4246	15.5204	16.1943	35.7354
ID=MA_10053_1110_2863	31.832	23.9483	28.8891	44.5424	25.8842	25.7555	19.6819	21.6694
ID=MA_10053_2870_3037	9.84211	4.80682	5.51111	8.34759	3.30114	9.71505	2.03429	9.13812
ID=MA_10053_3105_3369	12.0764	4.15548	5.55903	11.1351	5.07857	6.54417	5.14643	6.06294
ID=MA_10053_870_1043	13.2062	10.2487	6.64583	16.1238	9.20745	1.82584	9.60209	7.80214
ID=MA_10054144_0_142	21.3103	13.5939	44.3229	59.6028	16.4259	23.8902	22.4647	27.4655
ID=MA_10054144_150_423	20.8983	19.8436	51.5089	73.4222	25.686	14.6222	42.6959	45.7658
ID=MA_100548_11552_13041	38.6815	20.3614	29.0164	33.3511	18.3823	15.08	20.5181	31.4491
ID=MA_10055167_1240_1698	52.863	53.0994	44.0594	55.1926	48.4481	39.7533	33.7377	38.4934
ID=MA_10055565_2627_3636	25.3636	14.8621	18.8408	28.8594	10.7978	11.8569	10.647	17.9435
ID=MA_10055565_3667_3840	3.6383	2.63333	3.88649	5.50785	0.4	4.08791	1.53977	1.21788
ID=MA_10055565_3847_4655	7.25934	2.41935	4.29446	8.07596	2.69555	2.97378	2.9241	6.63115
ID=MA_10055565_4727_5084	9.43182	5.15065	1.79508	7.27062	1.03297	4.36193	4.2118	3.94652
ID=MA_10055697_1116_1896	94.0424	71.5995	84.57	134.78	42.8581	32.7441	55.5348	63.7283
ID=MA_10055697_1956_2843	139.538	114.487	125.731	164.261	58.8333	37.6314	91.7139	119.208
ID=MA_10056152_1006_1636	72.5851	46.1149	67.3936	106.926	55.3437	46.4032	53.9616	60.5357
ID=MA_10056152_401_647	89.659	46.3824	84.3395	124.33	78.075	81.4426	74.5352	99.1968
ID=MA_10056152_691_971	46.5611	28.4441	34.4685	51.361	37.3361	25.5084	28.6139	34.4174
ID=MA_10056284_134_827	13.9642	9.15936	11.791	14.8955	7.05306	6.48774	14.579	10.4345
ID=MA_10056770_738_887	954.172	800.316	740.505	1059.41	1035.12	777.866	805.645	1069.22
ID=MA_100568_12208_15380	25.5366	20.0425	22.3712	27.2935	15.6322	13.976	16.4537	17.0479
ID=MA_100568_15448_15720	15.4251	17.1333	17.2767	28.4635	18.9577	10.2743	8.33446	14.3054
ID=MA_10057735_5_992	48.8135	27.0157	30.2811	47.9515	35.3259	38.1879	18.6359	40.7918
ID=MA_100577_27717_28384	50.5966	36.7628	41.5056	60.1748	42.8181	24.6671	33.1108	42.2235
ID=MA_10058543_3250_3417	25.9614	23.3122	14.301	22.7905	7.75543	6.14365	14.9179	18.4948
ID=MA_10058543_3450_3618	43.1111	32.704	41	36.6838	26.4434	24.8878	26.2596	53.375
ID=MA_10058543_3630_4185	61.6094	39.166	42.6395	49.2444	35.5083	24.4459	28.3776	46.1514
ID=MA_10058543_4290_4410	22.5519	20.7143	14.1842	13.3228	21.4437	11.1511	28.0753	26.2038
ID=MA_10058549_115_497	12.2962	5.83777	14.2705	13.3348	3.40494	0.66838	7.97122	2.77995
ID=MA_10058549_1480_2170	345.447	261.651	261.594	348.729	206.744	126.559	195.347	244.821
ID=MA_10058549_550_1136	37.0322	24.0538	27.6574	33.5282	17.328	8.52456	9.66971	17.2339
ID=MA_100585_10626_12575	22.5793	18.9748	19.2373	25.1431	15.9393	14.2239	16.8063	19.5423
ID=MA_10058810_0_965	11.9126	7.78154	7.59717	7.32901	6.00386	5.92747	7.56268	12.1215
ID=MA_10059847_336_619	4.9316	2.58219	5.8623	12.173	6.36577	3.93266	6.45246	17.9079
ID=MA_10059887_0_974	20.8116	15.2309	19.552	23.6295	14.3112	13.5546	18.3433	20.7733
ID=MA_10059887_1000_1312	12.8768	7.25507	11.9833	17.2353	17.535	13.0029	8.58092	6.32827
ID=MA_10059887_1695_1898	10.1082	8.58929	19.1728	16.7927	12.9563	10.6592	8.04955	6.7757
ID=MA_10059887_1910_4610	24.9389	14.9958	21.1755	31.2882	24.8437	19.7306	16.3719	18.4906
ID=MA_1005_29915_30524	7.60448	5.95994	3.15469	8.14759	4.59969	3.73175	2.60443	2.96474
ID=MA_10060181_3972_4470	56.1302	43.7508	52.3849	100.225	32.3457	30.2358	43.9677	83.6127
ID=MA_100606_46830_49536	99.4079	61.7376	58.4382	100.803	71.9537	66.6588	60.1434	89.5055
ID=MA_10060779_0_99	21.0797	21.3788	17.0465	31.1538	13.6303	9.58929	14.8033	14.7377
ID=MA_10060779_115_1344	94.7108	63.1539	62.9513	97.6556	49.208	33.3932	28.15	30.9993
ID=MA_100608_16737_18167	22.4386	16.3458	19.3402	21.9869	14.717	8.24743	10.3239	10.0334
ID=MA_100608_18202_18333	1.34532	1.63121	2.23022	2.43357	2.24088	0.514925	2.1295	0.358209
ID=MA_100608_18367_19738	32.8152	19.2227	21.7254	32.1462	19.3379	11.6502	17.93	21.0333
ID=MA_10061167_1722_3985	27.703	19.6561	22.4554	25.1432	19.5013	15.1983	15.4337	21.2858
ID=MA_10061167_330_505	3.63158	5.08021	0.519774	1.25843	4	7.04396	1.61236	2.59239
ID=MA_10061167_4007_4135	39.5618	40.4483	33.3869	39.1361	31.6899	23.5563	23.929	23.745
ID=MA_10061167_4157_5915	38.5771	24.655	33.575	35.5089	27.893	22.637	22.4341	30.3828
ID=MA_10061167_750_1703	26.9154	14.7274	12.8847	20.0176	15.2908	12.0171	14.6983	12.6984
ID=MA_10061449_0_680	90.4648	51.9772	74.4297	83.2731	44.0089	38.0988	38.7265	54.9492
ID=MA_10061449_1918_3001	114.768	76.9594	90.4014	122.787	82.6864	56.033	68.0111	89.3432
ID=MA_10061449_3123_3482	79.9869	56.3075	69.6092	68.8388	47.7452	46.9368	45.8008	53.852
ID=MA_10061449_3758_4324	66.2882	44.6781	50.7273	67.0443	38.8427	30.0532	38.3911	52.0657
ID=MA_10061449_695_1850	65.8594	46.5393	47.7422	62.6233	29.3798	26.2611	25.3333	38.396
ID=MA_10061_4507_6744	29.3836	20.9849	22.4998	28.4297	17.9823	11.2621	17.8517	18.6313
ID=MA_10062104_738_1362	69.7057	55.0526	48.0502	76.4472	36.9099	30.5345	35.7893	61.1141
ID=MA_10062820_0_1432	178.561	127.794	99.2363	116.123	86.9703	66.7165	61.4593	97.0824
ID=MA_10062820_2005_2735	207.016	138.176	105.956	160.299	193.163	190.938	142.649	204.019
ID=MA_10063266_1555_1836	21.9091	13.0789	18.7289	20.8649	8.62252	4.29392	14.6906	16.9621
ID=MA_1006327_2502_3921	34.042	22.0289	26.0866	28.5075	17.0801	14.933	18.3007	24.8757
ID=MA_1006327_3927_4272	20.2893	7.68586	9.59173	11.0274	11.9219	6.03191	5.86828	12.1325
ID=MA_1006327_4317_4557	24.0358	8.84387	7.8797	18.6461	11.8246	8.72761	4.87356	12.0036
ID=MA_100637_1239_3760	57.4676	35.4563	38.409	55.5467	27.6382	25.0689	31.555	43.6456
ID=MA_10064139_1456_2800	20.84	14.4202	14.112	15.9158	12.1678	9.85153	9.12934	16.0163
ID=MA_10064139_2836_2979	18.7176	9.82278	11.8089	17.9212	10.4129	5.31373	3.46667	9.89375
ID=MA_10064529_1109_1853	0.0268097	0	0.0481928	0	0.0630027	0	0	0
ID=MA_10064529_159_885	0	0	0	0.0479452	0.0452675	0	0	0
ID=MA_10064529_1904_2265	59.4952	22.4931	30.4053	43.3222	28.66	29.1982	20.8014	31.1528
ID=MA_10065825_888_962	135.606	79.7895	75.1224	110.959	118.704	77.8041	88.5426	124.88
ID=MA_10065825_968_1065	36.3221	35.0896	26.542	37.6096	42.8626	24.9237	29.3047	45.6906
ID=MA_100658_13265_13722	13.0579	9.81532	12.177	14.207	7.42331	7.42222	8.4939	6.76349
ID=MA_10065927_0_678	47.4292	13.0788	24.8294	53.646	32.8094	19.9807	11.498	19.2257
ID=MA_10066589_1870_3452	88.5894	54.8428	67.4104	88.0497	46.8843	37.3285	50.7604	68.5152
ID=MA_10066589_330_524	12.8319	11.5919	9.5907	13.3548	6.34634	3.6087	7.15942	7.20773
ID=MA_10066589_605_1766	48.2598	35.7494	38.8324	52.9559	28.0096	26.5244	28.634	41.7381
ID=MA_10066666_3985_5605	21.911	20.3207	18.1696	27.9585	15.2526	15.17	14.2602	17.6216
ID=MA_10066818_2463_2969	17.4179	9.86995	12.3304	14.4293	10.8249	5.24717	6.64804	7.38235
ID=MA_100669_12373_13628	14.8931	15.1195	13.2946	19.4912	10.2608	8.57017	11.577	15.4586
ID=MA_10067271_375_3681	18.4511	11.2324	16.4313	20.9876	11.8979	10.099	15.252	17.7568
ID=MA_10067271_95_328	14.3158	10.1007	14.3055	24.4744	16.1541	15.3686	26.2655	25.6034
ID=MA_10067279_2967_3143	22.654	14.4106	35.4044	33.9103	26.2714	16.335	23.0446	14.4615
ID=MA_10067279_3177_3461	62.9097	46.1	50.3921	74.3279	41.8681	27.8571	31.664	36.4185
ID=MA_10067279_3482_3727	50.6592	40.921	42.7543	47.0461	25.9595	13.3007	42.0685	29.388
ID=MA_10067279_3792_4119	40.0774	23.2451	33.7986	36.8596	17.7688	18.1505	28.5359	34.7609
ID=MA_10067743_0_777	109.407	88.575	62.3316	91.1746	64.8582	36.3615	50.589	57.2662
ID=MA_10067850_10_1302	0.0384615	NA	NA	NA	NA	NA	NA	NA
ID=MA_10067934_5353_5491	32.873	15.1519	22.5287	23.4012	28	14.9615	14.7097	14.3161
ID=MA_10067934_5563_6081	13.9884	5.36691	10.5275	11.3574	12.273	3.26335	7.94821	7.29443
ID=MA_10068712_105_315	2.27753	1.82949	5.17391	0.939252	2.42009	0	5.80631	5.80804
ID=MA_10068712_1172_1965	31.6142	20.6897	41.6673	52.252	16.9246	14.6521	18.7069	36.9356
ID=MA_10068712_325_481	3.46951	0.348101	6.05556	2.43478	0	0	2.64634	9.51479
ID=MA_10068712_565_712	0	0.127517	0	0	0	0	0	0
ID=MA_10068901_3650_3791	57.0294	45.1692	42.0695	53.8663	32.4444	19.7305	27.264	37.0625
ID=MA_10068901_3795_4256	58.688	36.6622	29.7035	38.3592	30.1924	24.9746	33.0873	36.9016
ID=MA_10068_20388_21412	18.7644	14.9624	16.83	23.7462	12.5135	9.89459	15.283	12.8782
ID=MA_10068_21453_21590	11.9281	6.99315	4.3662	19.9747	1.46099	3.76056	7.04828	12.6944
ID=MA_100690_18738_19408	31.3412	22.011	27.9742	33.8439	15.2804	18.9714	15.3665	23.7556
ID=MA_100690_19428_19809	64.165	39.8016	52.1378	65.357	33.0918	34.9167	33.9053	39.5611
ID=MA_100690_19813_20996	52.9856	25.7385	26.5997	45.8437	22.7988	20.3441	22.1419	30.7204
ID=MA_10069323_1255_1439	39.9389	30.7352	18.8217	36.9881	24.4629	21.3609	22.7826	37.4146
ID=MA_10069323_850_1157	37.7482	41.1098	27.5851	32.469	24.2219	18.3647	24.7078	31.2047
ID=MA_10069449_1749_2616	6.49351	7.61895	10.5189	16.148	4.44049	3.36596	7.83878	7.26754
ID=MA_10069449_2634_3039	0	0	0	0	0	0	0	0
ID=MA_10069912_375_626	225.49	118.214	151.301	243.007	101.003	92.4076	134.127	226.032
ID=MA_10069912_75_203	1.83333	0.824427	0	0	0.458015	0.0692308	1	2.40152
ID=MA_10070177_10_137	32.1744	10.9728	12.6867	32.0747	9.72143	14.2105	22.2434	24.8599
ID=MA_10070177_145_402	71.7772	39.7925	41.2529	77.9903	77.4512	64.2255	64.9122	81.9271
ID=MA_10070756_150_378	21.1486	18.3357	27.123	36.2584	22.9542	30.0596	27.75	36.109
ID=MA_10070756_380_2442	50.3223	31.4285	51.2624	69.8105	31.5657	20.3585	31.6941	46.7619
ID=MA_10070848_1293_3529	23.4342	17.0351	18.5625	21.1555	13.6981	9.47621	12.3621	18.1804
ID=MA_10071632_5_309	107.761	89.5085	54.8278	90.933	68.4265	39.3644	65.4	72.1654
ID=MA_100722_15078_15644	30.4754	23.185	25.4499	33.5198	24.0956	12.2091	24.9928	23.9006
ID=MA_100722_15708_18617	25.7313	15.6979	19.1867	22.0846	14.5492	7.34431	18.5075	20.6242
ID=MA_100737_27483_27876	16.6688	14.7783	14.317	23.9833	14.0069	3.75	12.3811	17.5442
ID=MA_10074020_85_3406	24.1011	15.9459	18.8945	25.894	14.3942	10.3083	15.3133	16.6894
ID=MA_100749_2775_3372	29.1188	24.5834	22.8699	34.1765	18.6003	17.3631	20.428	31.9686
ID=MA_10074_13237_14640	17.8036	15.1132	15.5312	18.0646	14.4516	8.76003	12.5057	11.6414
ID=MA_100751_10940_11781	17.4744	13.3594	12.7406	20.1038	12.7901	6.27466	12.1112	10.3093
ID=MA_10076142_4905_5863	35.6121	21.7939	26.0136	39.4031	23.5247	17.7301	15.5542	18.0127
ID=MA_10076833_0_392	26.9882	17.6063	23.5799	24.0565	21.1747	10.4352	9.59397	10.8917
ID=MA_10077253_1270_1795	19.1346	14.4367	12.1913	15.6006	15.0419	6.29159	14.8621	13.7054
ID=MA_10077253_1800_2074	34.0622	35.2493	21.1747	31.0381	22.7778	19.048	20.2086	20.2181
ID=MA_10077253_2100_4520	20.206	15.0028	13.641	19.5384	13.3954	8.2388	13.1874	18.829
ID=MA_10077253_4575_4884	26.4453	18.8909	17.6684	31.3566	28.5949	19.2467	24.0787	29.8779
ID=MA_10077253_4930_5506	22.5298	13.9849	15.2294	19.7291	17.7052	10.3599	13.1058	17.4535
ID=MA_100776_14300_14680	11.5908	7.42217	9.48551	12.3037	5.85644	3.92152	7.81311	7.60396
ID=MA_100776_14695_16643	34.4636	30.7069	29.2655	41.4911	33.4739	25.8896	29.3835	33.1825
ID=MA_100776_16670_17027	38.8296	39.6309	30.3824	44.8162	51.0042	36.0738	33.1441	51.4444
ID=MA_100776_17050_17300	30.8567	18.1338	18.4809	36.267	38.6514	21.8205	17.7129	25.9187
ID=MA_100776_17630_18169	176.775	128.737	114.276	164.121	145.617	127.778	129.227	170.289
ID=MA_100776_18305_18658	83.2095	47.0695	47.8101	82.1757	87.742	73.8512	51.4923	75.1909
ID=MA_100776_18855_19036	25.1917	29.4268	18.2955	25.2438	22.412	18.1121	22.4372	33.6574
ID=MA_100776_19440_19843	140.571	116.232	100.885	145.113	123.236	90.6053	102.01	124.369
ID=MA_100776_20560_20874	221.775	163.083	150.215	233.555	189.254	130.203	145.92	230.778
ID=MA_100776_21478_27606	44.0873	37.483	32.4875	44.2744	34.3943	26.3149	30.0092	34.0348
ID=MA_100776_27643_33101	24.6459	20.2922	19.9148	26.0269	15.7777	12.0429	13.8255	16.2793
ID=MA_100776_35441_36399	26.8292	14.3932	15.7252	31.4988	19.006	13.9245	14.72	16.0139
ID=MA_100776_36951_38073	34.5778	28.453	22.6322	40.8947	27.9323	21.2607	28.087	32.8997
ID=MA_100776_38101_38272	401.391	337.228	261.039	438.786	359.668	258.459	305.839	454.952
ID=MA_100776_38281_38625	223.514	182.354	148.242	250.914	216.61	187.781	186.666	271.196
ID=MA_100776_38776_38990	138.752	116.173	79.4681	159.752	151.377	102.033	113.344	154.194
ID=MA_100776_38996_39540	26.9068	22.954	19.5699	30.9512	30.927	18.2451	23.5997	24.5704
ID=MA_100776_39586_39782	74.0298	85.4733	55.8152	82.9668	64.9825	64.0739	47.8107	107.09
ID=MA_100776_39806_39990	90.8651	94.1453	65.8165	111.644	85.3333	62.8801	82.5699	114.553
ID=MA_100776_40171_40900	76.3047	66.0759	56.7091	99.0219	67.1618	54.5968	60.5576	79.7996
ID=MA_100776_40941_45973	21.721	20.0174	18.9065	25.401	17.183	12.7885	15.6915	16.7749
ID=MA_10077735_0_597	23.4116	14.1788	21.0305	29.9472	11.621	10.7669	14.8015	20.7584
ID=MA_10077950_1602_2022	96.5974	74.1914	70.6465	70.9198	56.4473	47.7768	49.7961	61.3145
ID=MA_10077950_2077_2242	27.3362	17.0049	36.1786	36.7342	28.5236	17.099	11.7897	18.8384
ID=MA_10077950_2277_2563	110.509	60.6651	92.7339	114.942	96.5171	54.8342	75.9838	96.0596
ID=MA_10078675_5449_5629	2.75263	4.15707	2.88205	4.11458	11.005	2.29101	0.814208	4.1791
ID=MA_10078675_5686_7617	18.2813	14.9376	16.9633	23.6807	36.6329	24.853	24.1935	24.5472
ID=MA_10078744_1054_1619	29.4882	23.4775	20.5508	30.5919	16.097	22.084	19.9201	28.3849
ID=MA_10078744_594_987	23.3105	18.9442	22.1695	27.4873	22.0522	19.5835	20.7468	23.4125
ID=MA_10078_10595_11402	21.8527	16.2503	16.6621	27.7366	12.6711	7.68693	9.51397	10.339
ID=MA_10078_11410_11679	19.9069	12.7006	18.1545	25.7778	11.75	13.9676	12.7329	9.30303
ID=MA_10078_11690_11937	20.6195	11.4036	16.8715	20.8419	11.5311	8.55762	5.27547	16.3755
ID=MA_10079279_1040_1576	13.4022	15.2935	8.80201	10.2479	4.8875	7.97731	4.17025	9.82373
ID=MA_1007_55092_55381	57.5154	31.0242	38.1662	40.7423	25.9117	16.2883	7.72313	4.70492
ID=MA_1007_55407_55659	79.3659	49.7632	42.2486	74.514	28.2268	22.0689	27.8563	41.1589
ID=MA_100802_19840_20355	0	0	0	0	0	0.210425	0	0
ID=MA_100802_20360_21929	22.4213	13.6035	17.7462	21.5468	15.4281	7.99237	9.14302	15.704
ID=MA_100802_21980_23930	30.8974	20.2736	23.9252	28.3937	15.4758	15.1256	12.5887	17.9866
ID=MA_100805_10235_10495	27.3869	19.7645	16.45	27.0152	9.85324	7.00357	9.48421	11.0137
ID=MA_100805_10515_10736	2.89121	1.7	1.49345	0.640693	2.12554	1.76891	1.32174	0.0896861
ID=MA_100805_10820_11193	4.17677	3.4596	2.79949	3.9825	3.48346	3.56364	4.97297	7.095
ID=MA_100805_11935_12121	908.696	713.825	699.517	880.028	2032.12	1740.88	1435.26	2252.32
ID=MA_100805_12600_12855	1.15385	0.36965	0.377863	0	0	0.193798	0.170543	0
ID=MA_100805_13040_13557	3.99267	2.84601	0	0	0	0	0.166667	0
ID=MA_100805_6930_7790	12.1169	6.04461	10.3372	12.3652	5.68606	9.29437	3.22722	10.3938
ID=MA_100805_8395_8452	0	0	0	0	0	0	0	0
ID=MA_100805_8485_8637	0	0	0	0	0	0	0	0
ID=MA_100805_8900_9906	10.9937	7.44434	6.81537	8.96517	5.14122	4.27652	4.29011	10.6966
ID=MA_10080868_1256_1847	23.2405	16.3636	15.2758	26.321	22.9929	19.755	23.5812	37.317
ID=MA_10081221_140_520	175.376	96.8303	225.187	323.08	156.616	133.093	132.255	196.595
ID=MA_100820_13676_15087	23.4529	11.9782	21.1292	23.2635	18.6615	12.6372	15.0131	16.7928
ID=MA_100820_15156_15690	25.6179	8.69257	22.9191	26.0359	15.6244	10.3119	9.31208	7.4716
ID=MA_100820_15977_17258	41.3106	19.6267	26.2542	32.8263	20.7382	15.0613	15.4582	22.5913
ID=MA_100820_17285_17459	24.2664	5.77297	15.0746	20.5915	7.84066	1.11864	7.6413	12.4894
ID=MA_10082722_385_902	33.9074	24.0111	24.7625	22.9781	20.5181	13.6997	24.7186	29.0096
ID=MA_10083329_6924_7664	93.153	54.7978	36.9707	54.9541	29.1819	27.8974	40.1819	59.0039
ID=MA_10083496_3325_3506	19.6327	17.5297	13.9579	22.7348	19.3302	9.36765	13.9143	20.5625
ID=MA_10083496_3555_4430	34.2032	24.8904	36.9376	42.9701	27.1042	19.7294	21.8247	32.8933
ID=MA_100836_5094_5240	73.1322	33.1709	53.7464	84.0088	37.6119	41.5	27.6683	40.1939
ID=MA_100836_5279_5697	76.9451	52.395	68.3704	88.3073	47.7083	49.7148	39.1778	44.8416
ID=MA_100837_8762_8877	1.85593	2.84553	5.03306	5.7	3.73333	3.56452	3.175	8.4322
ID=MA_100837_8913_9474	23.8595	24.0043	20.8426	25.0355	11.1246	10.4968	13.1404	13.0585
ID=MA_10084120_1475_2198	30.1059	23.7155	23.2596	33.2316	13.0012	12.701	21.9527	20.8781
ID=MA_10084754_755_1448	19.6825	15.03	14.6063	19.9537	11.1404	5.7862	9.84901	10.0623
ID=MA_10084789_411_864	20.9312	18.4972	24.3032	31.5819	13.6086	14.2627	19.6388	14.5952
ID=MA_10085137_6701_7466	40.969	24.266	31.8267	47.5606	21.237	16.0805	17.8954	21.5907
ID=MA_100852_23088_23622	118.98	68.9476	88.522	91.0526	49.376	50.6385	46.3118	60.8926
ID=MA_10085364_3015_4445	39.78	25.4395	31.9891	41.2153	22.9018	15.2449	16.386	23.6848
ID=MA_10085364_4485_4945	28.0795	16.8658	24.4333	24.0312	21.1922	12.9724	15.2801	25.5311
ID=MA_10085364_4975_5286	22.5751	10.3722	15.4457	18.0051	10.6471	6.56932	9.00565	18.112
ID=MA_100853_2783_3812	52.56	32.6993	45.8915	67.0165	40.2287	29.142	30.0901	37.9029
ID=MA_10085613_136_313	19.3558	9.08247	10.3869	23.493	18.4279	4.4734	11.1186	12.3384
ID=MA_10085613_366_588	3.4359	1.60177	5.83193	4.69362	4.2	4.56897	4.27948	6.0812
ID=MA_1008579_2390_2570	88.8506	38.1598	33.0757	52.5176	47.1065	35.1753	26.3222	55.0516
ID=MA_1008579_2590_2743	189.582	85.4957	110.101	150.663	92.2061	89.3234	56.8605	98.6951
ID=MA_1008579_5_2220	164.019	88.1018	80.8758	111.785	79.0139	68.9168	70.8307	105.815
ID=MA_100863_10645_11247	30.6128	20.8515	51.8125	59.3227	16.7385	18.8963	28.8792	42.4304
ID=MA_10086594_0_528	228.267	141.098	109.952	149.031	80.9121	47.6285	121.168	134.654
ID=MA_10086594_560_989	150.161	83.2685	80.0015	106.215	76.3132	39.0798	82.741	89.2811
ID=MA_10086651_4423_5505	34.0396	21.0357	25.7994	28.2927	16.4849	16.4827	17.3379	25.8
ID=MA_10086780_165_719	22.91	7.86408	13.8789	18.7858	11.031	7.81758	10.4421	11.3549
ID=MA_10086855_1376_1519	125.033	61.9279	72.9087	130.067	83.1611	68.2108	88.6143	110.773
ID=MA_10086855_1591_1768	141.845	90.7821	83.7929	104.895	99.9485	87.8425	85.8526	136.087
ID=MA_10086855_1816_1943	115.131	52.7268	73.1393	84.0498	82.7839	81.4774	59.8033	96.0816
ID=MA_100868_5096_5342	56.2853	60.8908	54.4972	82.2073	47.2059	49.8354	52.2793	63.3403
ID=MA_100868_5446_5845	89.6661	49.9493	60.0084	88.7199	51.0559	40.2978	49.9512	53.97
ID=MA_100868_5866_6224	52.7866	35.1223	49.4881	70.7735	40.7626	22.9287	37.1062	38.7401
ID=MA_10086937_852_1447	NA	0	0	0	0	0	0	0
ID=MA_100871_35132_35446	34.6439	27.1212	23.5866	35.3193	30.0677	15.9775	11.9656	21.7418
ID=MA_10087424_0_973	115.687	91.9036	97.8963	135.313	98.5661	67.016	70.4746	90.2418
ID=MA_100875_0_3046	21.5485	16.52	14.9839	22.3935	15.823	14.728	18.1122	22.6537
ID=MA_100875_11578_11967	2.17241	0.625954	1.37437	0.30303	2.41089	1.88945	2.27295	1.64109
ID=MA_100875_3620_3884	35.6233	18.6133	27.0745	41.0359	29.5015	24.1726	23.2246	33.3462
ID=MA_100875_4445_4606	22.4352	19.1449	20.6545	30.4053	33.3426	42.3894	34.0852	47.525
ID=MA_100875_5623_6363	47.5052	22.8346	15.7743	38.2887	30.1111	32.1289	21.4726	37.8714
ID=MA_100875_6388_7849	31.8486	24.8392	15	23.269	15.6165	14.0271	19.989	30.5677
ID=MA_100875_7923_8476	2.99314	0.5	2.31897	3.7708	0.683363	1.75618	2.43238	2.43662
ID=MA_100875_9717_11559	39.511	31.2285	14.5895	17.4223	16.4583	12.6347	14.991	22.7664
ID=MA_10087734_1162_2418	32.8829	23.319	17.6676	27.6513	23.2538	17.0268	19.6703	24.1538
ID=MA_10088227_924_1456	22.9305	13.9653	13.7239	17.7008	4.69892	5.0966	14.6634	22.1626
ID=MA_10090072_5041_6794	12.7179	9.98296	10.0561	16.6886	4.91402	7.00977	10.0649	11.9947
ID=MA_10090072_6871_8091	0	0.10522	0.121533	0.0855746	0.171684	0.0400654	0	0.0383673
ID=MA_10090427_3614_4433	18.8032	16.565	14.3692	24.6771	11.2304	7.20115	13.4331	17.0943
ID=MA_10090_10045_10738	21.3345	17.8577	17.7133	25.5152	18.2195	10.4728	17.0865	19.0738
ID=MA_10090_10820_11760	23.7779	15.8321	15.8882	21.5371	18.8965	11.2077	18.4826	15.3459
ID=MA_10090_7690_9721	35.2131	27.4231	23.9442	41.9623	26.0261	17.1332	19.8338	22.1414
ID=MA_10090_9745_10041	25.3943	22.1873	19.4889	28.1436	20.9308	12.4108	14.9024	17.7768
ID=MA_100910_23908_24458	35.3045	19.7534	23.5185	43.356	18.9768	12.8089	17.9841	18.8202
ID=MA_100910_5751_6026	32.2992	23.5308	24.1844	43.6739	22.64	13.4058	24.8012	30.9176
ID=MA_100910_6036_6514	23.6672	23.7145	13.8142	21.2867	9.30608	8.80777	22.8088	22.6073
ID=MA_100910_6531_7180	19.6881	12.5142	12.3465	19.7573	7.2087	5.77762	12.6541	11.1503
ID=MA_10091679_1312_2509	27.1786	20.7483	20.9727	28.3074	13.7921	9.71407	15.6983	19.1328
ID=MA_1009260_1687_1889	164.311	130.51	277.92	231.82	111.801	79.5103	65.1579	81.3908
ID=MA_1009260_1927_2100	29.0726	17.186	45.1967	41.4163	27.8684	21.9905	17.5714	14.7783
ID=MA_1009270_3740_4507	46.3115	29.6991	23.5455	29.9178	9.12093	7.22196	11.413	25.0846
ID=MA_1009270_4650_5737	24.5319	14.0065	8.49088	10.9273	6.63239	7.59383	13.7135	24.0887
ID=MA_1009270_5945_6431	9.34062	5.47338	4.27466	4.11494	5.27308	4.12039	5.37137	6.46743
ID=MA_10092_11024_14915	25.5236	18.2842	17.7257	24.7184	15.8795	10.5777	15.643	19.9836
ID=MA_10092_4510_4757	17.1188	11.193	28.0435	24.7048	11.0733	7.98148	12.5396	17.2821
ID=MA_10092_4825_6124	24.1534	17.6579	18.0678	24.4542	13.332	9.72753	14.0738	12.7139
ID=MA_10092_6260_6630	5.28173	7.2029	5.70886	7.37653	3.07292	4.88889	6.67168	2.42553
ID=MA_10092_6650_7032	12.4593	16.0089	12.5649	17.4008	16.9864	6.57702	12.9744	10.0391
ID=MA_10092_780_4478	40.0706	32.123	31.4608	44.2731	59.8817	46.8747	44.4491	53.069
ID=MA_10092_8014_8610	20.6014	17.3997	16.8824	22.3624	13.174	7.9278	15.706	14.7253
ID=MA_10092_8829_10924	22.354	17.4179	15.5695	21.6037	12.003	11.7752	13.0931	14.1447
ID=MA_100931_11521_11944	40.2068	20.6858	20.9731	40.0221	16.2982	20.1779	21.595	30.0818
ID=MA_10093211_518_1014	30.6354	19.9934	22.2177	33.7576	13.381	12.706	14.6586	15.8617
ID=MA_10093638_301_616	63.8057	28.0305	29.8225	43.1209	28.6881	24.7294	28.1728	44.0477
ID=MA_10094486_170_1903	58.059	33.2379	40.3222	64.2937	33.3461	31.8588	26.4437	44.7429
ID=MA_10094544_10_1038	379.066	270.46	313.849	402.106	234.805	175.097	185.96	239.666
ID=MA_10094856_2236_2305	50.5312	29.5161	13.7901	18.5059	28.5238	11.7284	22.1098	30.7294
ID=MA_10094952_4990_5415	33.9844	29.0754	17.519	25.122	26.4186	17.4318	21.116	27.1523
ID=MA_100950_11709_12408	18.1044	15.6642	13.1687	15.3625	15.187	6.19973	8.94531	14.4974
ID=MA_10095232_2161_2293	14.0299	12.5063	15.2831	21.6307	6.57534	4.93243	8.33951	11.4737
ID=MA_10095232_2306_2478	24.0095	19.5708	14.695	32.7368	12.3608	9.91979	18.4924	21.5123
ID=MA_10095232_2486_2937	50.722	22.4007	27.5493	31.1058	21.6569	27.9787	21.8855	24.4549
ID=MA_10096503_1796_4285	29.5653	24.4135	29.4365	42.7261	17.6115	12.5303	21.5992	24.1754
ID=MA_100965_21528_21623	26.6439	17	20.3729	33.0229	22.626	17.6198	13.2252	17.5391
ID=MA_100965_21713_22015	14.6521	9.66172	3.51713	13.604	13.1366	4.081	6.39329	12.2844
ID=MA_100965_8671_9028	23.9798	16.52	22.2808	25.2419	20.2884	12.7981	13.176	15.2512
ID=MA_100967_19060_19410	5.0813	3.09511	3.45604	1.93075	1.9805	1.61453	0.484419	4.30028
ID=MA_10096934_1099_1356	27.6439	26.5255	26.7882	39.5159	21.1492	16.6701	29.9782	34.6154
ID=MA_10096981_2542_2698	50.5991	21.7754	26.5692	29.695	26.9206	25.6	20.0929	37.1094
ID=MA_10096981_2712_3006	25.6295	17.3381	23.1858	42.8822	16.6481	12.1306	13.4565	19.6742
ID=MA_10096981_3012_3796	22.6315	15.3978	17.7427	27.2105	12.7323	7.74057	14.6345	18.1687
ID=MA_10096981_3812_4436	29.7741	16.2832	17.1456	21.3359	14.8272	6.70165	11.4685	17.8876
ID=MA_10097034_345_2087	10.6068	7.58914	26.9982	36.1932	17.9637	14.8993	5.63172	5.44143
ID=MA_10097127_90_642	9.72196	9.46965	10.1438	10.3064	23.9139	9.50081	6.73856	11.4197
ID=MA_10097402_2027_2411	33.1699	22.8347	24.0582	39.7104	21.7956	12.4279	28.3382	41.4144
ID=MA_100975_12165_12571	73.5489	61.6442	68.6333	78.9141	45.5657	24.3207	33.3738	27.6499
ID=MA_100975_12645_14609	75.9284	59.435	57.2321	88.5274	36.2666	23.0786	25.1169	32.6763
ID=MA_10098066_0_678	67.46	60.9007	66.0276	85.8721	55.8878	37.3824	50.3711	79.3286
ID=MA_100985_4277_5822	0.0900901	0	0.0239018	0	0.0271318	0	0.0992908	0.0874036
ID=MA_100985_6105_6586	4.73099	4.55859	2.11111	4.58052	3.01594	1.36939	2.73547	5.78088
ID=MA_10098748_6660_6797	6.47333	3.30556	4.8227	1.68571	10.5752	8.33557	10.6443	6.2
ID=MA_10098748_6860_7027	8.93011	2.81034	4.96	5.97238	12.9027	15.0632	18.1122	12.1044
ID=MA_10098803_1540_1673	19.8563	9.86842	8.3268	14.142	16.5541	3.69504	9.58108	9.80132
ID=MA_10098803_860_1535	50.5786	30.7668	33.9647	41.7792	27.023	14.2181	21.6667	30.5537
ID=MA_10098872_1337_1547	27.1801	16.0331	18.081	28.739	13.1356	14.5297	14.839	25.7379
ID=MA_10098872_1617_1829	14.6732	5.99569	9.7563	14.1739	5.96053	5.76	7.16379	12.7206
ID=MA_10098872_1832_1943	3.73333	6.74797	3.11017	8.32	2.57143	2.44167	3.75	5.84127
ID=MA_100988_3594_3786	2.47783	1.80513	0	1.15736	2.13402	0.764103	1.24365	1.77835
ID=MA_100988_3818_4057	0.404959	0.546939	0.564315	1.19433	0	1.52049	0.831967	1.58268
ID=MA_100988_4058_6372	17.4105	11.7876	13.9634	17.0743	12.4591	10.1	11.1585	11.6008
ID=MA_10099391_3898_4568	96.0684	61.4397	128.419	156.762	89.2073	69.648	89.3323	115.218
ID=MA_10099391_4668_5576	55.3338	33.5993	57.0451	86.1564	47.0735	40.9475	45.3894	54.9534
ID=MA_10099684_3917_4481	29.3772	16.6637	23.5482	31.3239	17.8392	16.3029	13.4734	18.9555
ID=MA_10099693_1294_1713	2.86605	1.63084	8.59823	14.1175	1.27166	1.49766	3.57373	8.10181
ID=MA_10099693_1789_2284	23.2817	17.3635	20.4093	20.7841	14.9586	12.048	8.65094	7.85122
ID=MA_10099827_4469_4857	50.8156	33.1409	20.9871	21.5658	35.6567	26.1959	20.2821	28.2951
ID=MA_100998_6568_7064	48.3989	27.1879	30.3752	44.6202	29.6721	28.7953	21.7181	39.0844
ID=MA_100998_7093_7683	31.1038	27.375	25.4362	28.3934	17.1904	18.9942	18.7052	20.342
ID=MA_10100042_3773_4445	100.71	72.9342	56.197	86.4405	57.7165	44.9736	37.4021	45.4091
ID=MA_10100042_4528_5278	105.068	75.1131	75.0257	80.0394	69.0179	57.3293	49.7153	64.0724
ID=MA_10100042_5303_5685	60.5356	39.3234	31.0729	38.1839	44.1855	34.9163	29.7197	44.8
ID=MA_10100042_5688_7123	35.1603	26.2377	20.6704	28.1385	13.305	10.0175	8.81124	9.87626
ID=MA_101002_20366_20840	25.8225	23.0681	23.4771	31.3984	16.0072	10.7652	17.0091	19.1679
ID=MA_101003_11490_11631	12.675	13.0263	13.8544	15.1824	14.3397	13.2911	12.9618	15.3038
ID=MA_101003_11635_12342	18.3891	15.6655	19.1375	18.731	15.1393	7.83506	7.61608	12.2926
ID=MA_10100585_6763_7609	1.98731	0.578638	2.21338	1.00117	2.23638	1.08471	2.37747	1.86891
ID=MA_10100606_3071_3731	47.9161	30.5168	38.8385	51.7556	25.5167	16.214	23.9635	29.0326
ID=MA_10101694_9179_9998	175.721	131.078	152.465	189.927	136.655	89.4111	106.423	101.374
ID=MA_10101825_5_358	18.7038	9.89899	12.2077	24.1256	7.9895	4.15508	6.95538	6.98933
ID=MA_10101994_3058_3912	32.2712	13.4348	26.2358	25.3833	16.0979	10.7063	23.4853	23.2056
ID=MA_101019_36917_40188	20.7181	15.9251	18.2014	23.991	15.4834	11.6335	14.8927	17.4812
ID=MA_101019_40407_41233	21.0889	15.395	11.7388	19.2698	17.5425	14.6585	15.4331	20.4387
ID=MA_101019_41854_42186	66.1058	45.1278	39.242	64.8924	78.4222	76.7358	56.0818	63.756
ID=MA_101019_42239_42442	10.2627	5.43636	5.43379	14.0702	16.887	14.5974	8.49099	7.16592
ID=MA_101019_42465_46452	24.0786	14.8579	16.5405	22.9078	17.4185	11.1857	15.8035	17.5688
ID=MA_10102211_1094_1750	102.893	88.1106	98.2356	141.44	71.3175	44.4548	60.1106	86.7562
ID=MA_10102272_328_863	107.328	85.5604	73.2109	105.792	74.3922	53.8251	63.6067	91.8395
ID=MA_10102283_1024_1565	54.6235	34.1667	43.0109	61.6206	13.3721	9.51252	29.7263	36.8793
ID=MA_10102290_1444_2321	22.7367	13.5747	15.6468	25.8601	11.5925	7.4511	7.91975	8.73918
ID=MA_10102291_5_700	114.639	62.4563	76.46	123.326	61.6687	64.9548	53.939	85.6946
ID=MA_10102291_745_959	105.125	63.2962	82.0612	130.843	91.4438	71.6381	59.215	104.219
ID=MA_101024_26095_26271	63.6569	46.3647	60.298	57.5615	48.5357	36.1203	32.4689	39.5316
ID=MA_101024_26405_27038	96.6898	66.6761	59.8923	81.5637	90.5133	56.8592	34.1794	41.0684
ID=MA_101025_2720_2908	41.203	28.3509	43.2275	54.657	38.8238	40.8911	24.8856	28.1452
ID=MA_101025_735_2660	213.132	130.306	178.129	260.381	202.746	151.995	160.74	176.414
ID=MA_10102670_1119_1476	193.815	115.706	352.911	438.466	132.67	114.141	191.884	259.061
ID=MA_10102670_1519_2090	148.873	90.0566	246.924	268.761	63.5106	67.5355	162.954	213.05
ID=MA_10102670_2149_2568	117.556	71.0246	152.436	185.535	54.844	45.3229	120.036	138.099
ID=MA_10102675_1702_2205	13.4308	7.15876	11.2096	12.4235	10.9691	5.45506	4.80189	9.03442
ID=MA_10102999_3115_3890	28.5115	20.9832	27.5713	30.4485	22.241	17.5553	13.1674	18.9833
ID=MA_10103038_278_640	55.5305	42.4247	31.1978	51.2436	33.7054	16.6287	34.0175	45.8959
ID=MA_10103335_4105_4823	50.1675	29.0248	40.1469	56.9366	25.5394	27.4787	22.4922	45.4521
ID=MA_10103335_4880_4987	37.971	12.72	19.2066	21.9552	13.7059	15.9837	12.4397	19.8898
ID=MA_101037_18553_19383	12.7579	14.6488	10.4472	19.2909	12.9012	5.1347	10.2162	11.1341
ID=MA_101038_27666_28818	18.9331	16.487	15.4279	15.5619	12.7364	10.1777	14.3719	12.9522
ID=MA_101038_28966_31054	24.2373	19.2896	16.3656	25.2872	18.334	13.6642	17.263	17.2551
ID=MA_10104334_5_503	283.872	219.404	218.021	324.34	191.542	126.614	186.897	233.32
ID=MA_10104334_630_776	62.2812	36.53	38.1186	45.27	31.8398	26.0492	32.779	32.4426
ID=MA_10104738_1776_2030	18.1844	14.1359	17.7662	29.314	13.3571	6.99275	15.1088	17.4096
ID=MA_10104738_2056_2867	25.4886	15.7337	17.4157	31.4049	12.5871	10.5604	15.0749	20.1375
ID=MA_101048_12685_17706	21.8646	14.6586	16.0661	21.9845	11.822	9.99909	11.5619	12.3395
ID=MA_101048_17845_18022	7.01015	2.90526	4.82474	1.97354	5.66154	2.47368	5.18557	9.10204
ID=MA_101048_18030_19526	41.6149	31.5624	35.5857	41.3382	18.0651	14.2804	19.7134	19.0114
ID=MA_1010504_709_800	20.8618	14.9439	20.354	28.1	17.0192	16.633	19.287	29.6068
ID=MA_1010504_814_1081	2.21986	1.51429	1.16726	1.10676	1.52158	1.36594	0.474638	1.6958
ID=MA_10105285_4475_5068	41.3015	27.973	33.9636	49.2485	17.0374	15.8238	22.9154	30.3118
ID=MA_10105408_1610_2359	30.4633	21.2031	20.6199	31.2867	17.0812	15.5979	21.853	19.4332
ID=MA_10105635_1414_2061	48.1325	35.1831	41.1546	61.4466	26.73	22.6542	34.3357	44.0629
ID=MA_10105635_2084_2789	71.2227	45.7064	59.6778	93.6634	32.5817	28.4178	47.2305	65.6288
ID=MA_10105635_2799_2918	78.1862	40.1358	33.6726	63.9947	27.4366	26.6376	48.284	29.7771
ID=MA_10105635_2944_3824	35.4751	22.2888	33.8615	35.4236	23.7182	20.7735	25.4526	24.4532
ID=MA_10105635_3862_4441	40.5889	33.3427	44.991	49.267	30.9917	25.2845	26.9944	39.1889
ID=MA_10106144_2208_3093	88.6984	89.6176	41.1587	62.8749	45.1489	30.1279	48.0556	42.9896
ID=MA_10106258_5748_8185	16.3061	14.2454	12.3933	19.0477	13.1668	5.71407	10.0159	9.73529
ID=MA_10106258_8268_8484	19.3978	17.2311	19.3333	15.6856	4.10619	1.20909	6.18487	15.8287
ID=MA_10106258_8493_9015	44.8316	36.1543	27.97	53.8614	48.907	33.1707	34.1789	52.0587
ID=MA_10106258_9268_9445	33.8633	27.9016	21.0043	31.9879	25.5532	22.0885	23.4956	26.6851
ID=MA_10106333_0_537	4.82982	3.40917	3.41772	2.31769	0.697248	2.11722	0.611418	1.0386
ID=MA_10106333_1695_2768	25.6117	21.7814	19.2769	23.1292	17.0484	11.9097	14.697	17.4469
ID=MA_10106333_675_851	3.16931	1.56044	2.26923	3.55263	0.91573	4.43316	1.09392	1.45251
ID=MA_10106333_915_1159	2.02362	1.76984	1.55823	3.27843	3.24701	2.144	1.48	2.29365
ID=MA_10106369_1585_2001	17.2555	10.7575	15.6214	22.3403	13.6009	6.52283	10.2143	9.27938
ID=MA_10106369_175_1553	14.177	12.7199	14.6681	15.0508	11.1705	9.53701	12.4677	14.5294
ID=MA_101065_13156_13501	13.7857	9.78426	17.9367	15.0512	6.90476	4.5027	6.49046	14.6056
ID=MA_101065_13586_13821	32.619	14.7206	13.5815	20.3833	25.5321	8.72374	12.4423	24.8242
ID=MA_101065_13921_14531	81.7623	43.0072	40.2085	33.3065	40.4893	38.8325	28.1877	37.0131
ID=MA_101065_14551_15576	42.0868	23.0178	30.976	36.1246	19.2603	19.7482	18.1718	26.4488
ID=MA_10106734_1958_2654	17.1395	12.8864	14.042	19.9394	15.0642	11.8427	13.6482	14.5633
ID=MA_10106734_2658_3565	21.6861	20.0982	12.908	21.5293	18.2141	8.31199	17.6049	11.4293
ID=MA_10106735_1476_1684	62.2621	35.7096	44.3594	59.9288	39.35	21.456	30.4943	56.0674
ID=MA_10106735_966_1391	44.6291	40.8213	36.3077	44.0151	28.2846	18.9497	19.4971	23.0059
ID=MA_101067_29714_30097	29.187	20.207	20.157	34.8735	17.2227	14.3425	19.3969	13.3225
ID=MA_101067_30333_33029	28.4792	22.9541	25.3162	30.1428	17.9978	13.2428	20.4869	18.7478
ID=MA_10107355_1040_1188	292.871	149.647	158.02	275.319	136.095	117.103	77.1754	118.314
ID=MA_10107355_1200_1291	120.127	83.8281	77.3972	150.698	54.0985	43.5	37.6129	49
ID=MA_10107355_620_755	59.3915	25.6575	54.3211	90.3288	38.4521	42.9676	15.0974	33.3926
ID=MA_10107355_870_1039	392.597	229.043	199.926	251.179	124.339	94.8939	90.8831	106.938
ID=MA_101073_10152_10318	17.0777	9.86486	9.94624	21.8545	7.66298	9.6738	6.75956	4.65922
ID=MA_101073_10327_11104	18.0877	17.9034	18.2647	27.1138	13.6551	11.7901	10.7716	14.625
ID=MA_101073_5402_8332	15.5511	12.7998	11.1003	18.2058	11.1442	6.60409	11.3059	12.3675
ID=MA_101073_8347_10143	17.3168	11.1658	14.189	20.2697	11.7644	5.74581	8.26009	10.5448
ID=MA_10107572_1896_2196	152.611	101.605	133.191	167.061	95.0173	52.2727	119.958	169.934
ID=MA_10108066_2422_4804	22.5929	12.982	14.3944	22.274	8.9349	8.16054	10.4168	18.4023
ID=MA_10108258_429_1081	27.1131	20.9721	32.6262	40.2519	20.4286	13.7551	24.0943	27.1631
ID=MA_10108286_345_662	61.4158	51	15.6546	18.2903	51.4967	41.8843	46.765	66.2408
ID=MA_10108403_0_296	13.638	5.76947	0.554817	5.35737	6.20833	4.0538	5.63666	3.06149
ID=MA_101084_0_778	22.0296	17.4417	15.2868	26.237	32.9617	34.3211	15.2265	20.671
ID=MA_101084_3240_4294	42.1357	33.0891	20.8958	45.4482	26.1852	21.0461	26.5816	38.0922
ID=MA_101084_875_3217	75.7916	57.6145	48.1415	72.5111	74.6751	51.3285	54.5613	68.0773
ID=MA_101085_11930_13295	12.3321	8.456	8.55933	12.2722	7.21662	4.23603	7.95476	7.93233
ID=MA_101085_2148_3334	11.7552	9.84091	9.16768	12.6538	8.53267	5.88498	9.12881	9.53084
ID=MA_101085_3338_4472	12.4514	9.55915	7.19774	14.7141	9.28503	5.43044	9.11351	9.45601
ID=MA_101085_5110_5552	14.9845	10.2794	9.95142	13.8735	7.94292	7.43497	6.79874	10.4472
ID=MA_101085_5560_6317	10.3912	7.37319	5.09046	8.92289	7.81841	4.76005	6.15413	7.40025
ID=MA_101085_6360_7943	5.99825	7.05825	5.35056	6.79611	6.897	5.36272	4.81878	3.9271
ID=MA_101085_7970_9407	18.1163	15.3672	15.9125	17.2033	14.9287	9.22473	12.0842	12.2846
ID=MA_101085_9415_11427	12.6725	9.9696	11.8062	11.4588	10.5066	5.02401	9.98783	8.79213
ID=MA_101097_19628_20344	13.3602	10.2453	3.98939	8.0625	5.93045	5.96697	5.2367	8.3763
ID=MA_10110718_5076_5497	30.6746	18.6347	28.6667	39.2582	24.4286	26.1918	17.1687	15.0083
ID=MA_101107_6832_7677	33.0818	29.989	28.2688	54.2808	20.3297	14.2268	27.257	22.2924
ID=MA_101107_7698_8599	9.83776	7.86815	11.1672	18.3385	9.60061	5.37045	5.98866	9.38469
ID=MA_10110965_0_732	16.597	7.14304	8.47153	14.4062	26.9406	31.454	7.13619	6.48557
ID=MA_101110_10454_11251	15.0115	14.3258	15.8081	23.5178	10.3948	7.94548	3.11879	4.66029
ID=MA_101110_11334_12232	16.3078	13.9769	24.6801	29.3789	14.9793	5.28905	7.56549	5.0912
ID=MA_101110_12364_12777	11.6496	10.8467	14.8527	8.88347	3.69816	0.360577	0	0.722488
ID=MA_101110_12779_13339	21.8216	19.2682	23.8935	36.4318	13.9383	9.43274	6.09197	6.82047
ID=MA_101110_13474_13640	11.732	6.53333	5.61236	6.89444	4.95556	5.80114	4.34483	5.12644
ID=MA_101110_15378_15945	15.5374	14.8974	12.6033	26.363	14.0624	7.84976	9.12322	13.5511
ID=MA_101110_16113_16826	41.8735	31.3523	37.428	56.0084	26.5096	24.9427	20.6366	31.5766
ID=MA_101110_16888_18343	22.133	21.6793	30.2085	36.3919	18.2584	10.6089	5.29346	4.31869
ID=MA_101110_18631_21561	25.5061	20.9575	32.5541	38.7036	17.636	11.7921	11.604	13.3275
ID=MA_101110_9079_10287	22.8881	23.5058	35.3517	51.7149	24.0958	12.8946	10.6662	13.963
ID=MA_10111260_163_623	110.537	55.9471	106.745	155.969	74.1283	52.4404	50.4368	94.881
ID=MA_10111260_698_1224	228.664	126.887	169.499	273.757	110.382	107.636	115.433	176.064
ID=MA_101113_12428_16773	18.9393	18.2055	16.0973	20.4348	14.9315	8.48188	12.9908	12.1938
ID=MA_101113_16793_19064	17.9343	18.0974	13.617	18.7558	16.316	6.08382	11.1025	10.9515
ID=MA_101113_19098_21056	17.4621	15.7177	12.6781	17.4345	14.0801	6.83159	12.4334	10.0781
ID=MA_101113_21068_22429	18.3179	16.766	14.4587	20.1398	16.2375	6.09028	12.479	10.377
ID=MA_10111432_0_455	28.7673	19.907	23.5	32.3028	16.5338	14.0473	17.5186	18.2267
ID=MA_101117_8528_8676	26.6701	14.3778	19.8112	27.5635	35.2944	15.5763	45.2161	50.3905
ID=MA_101117_8759_9786	49.3229	32.2683	30.6868	48.3407	49.6151	31.8106	58.7746	63.1045
ID=MA_101117_9799_10059	32.3857	23.5868	23.5337	31.7291	26.4413	15.2244	55.3767	85.7427
ID=MA_101119_13901_18870	17.4557	13.0799	12.6866	19.1205	13.0654	8.35766	9.42619	8.90873
ID=MA_101119_19734_19915	3.70312	1.03804	0	3.70157	3.80526	0	0.0163934	0
ID=MA_101119_19969_24935	27.5496	21.055	19.3372	31.1555	13.8206	9.17442	14.9219	16.0379
ID=MA_101119_24964_29327	28.1746	21.4094	17.9816	30.9757	18.2163	10.6735	15.4316	17.4115
ID=MA_101119_29509_30683	17.4749	17.2635	17.3928	20.1448	10.2542	7.45912	7.68393	11.5319
ID=MA_101128_24612_25173	26.1034	24.1325	21.8488	39.4122	28.1807	22.8272	19.6861	24.7985
ID=MA_10113039_6072_6814	33.7456	23.3406	25.9892	35.8465	21.7196	18.7809	22.9864	23.5986
ID=MA_10113221_1354_1635	24.4624	20.3064	21.7797	26.0443	17.6576	11.0548	24.7882	29.7081
ID=MA_10113221_1689_2255	32.1783	18.2009	20.4229	28.348	14.8328	6.5477	12.6824	19.2839
ID=MA_10113221_714_1303	14.0876	10.0163	5.60369	12.5161	10.4822	12.0646	5.48499	8.68075
ID=MA_10113222_117_361	51.5524	21.098	27.4825	36.5616	14.841	14.1138	21.4653	24.906
ID=MA_10113222_372_555	20.9345	6.81407	9.5	14.6758	8.71359	5.21827	8.54726	15.8209
ID=MA_10113236_0_271	230.61	142.903	191.769	269.292	241.586	196.309	155.551	217.664
ID=MA_10113236_275_345	464.786	285.237	363.119	603.795	488.023	449.691	399	558.176
ID=MA_10113236_370_500	220.915	120.641	145.851	225.923	189.639	153.027	94.7048	137.781
ID=MA_101135_9119_10885	23.1238	16.2353	20.0878	28.548	13.4772	11.4906	13.9935	19.9733
ID=MA_10114342_2984_3927	22.8759	13.6763	18.6348	23.1651	13.1733	7.78761	14.9557	14.528
ID=MA_101145_5864_6175	14.3844	9.06358	8.37971	19.8059	16.8408	6.32635	4.92988	10.4561
ID=MA_10115334_1820_3262	20.5876	15.2778	19.5883	19.8514	13.066	9.61104	12.8593	13.2645
ID=MA_10115394_1115_1746	31.6513	28.0325	25.2093	34.0341	22.9506	19.2997	18.814	32.9589
ID=MA_10115394_145_1101	20.254	13.1436	8.23687	10.0799	9.93209	9.12679	10.5877	16.0371
ID=MA_101154_1422_1808	67.8763	44.6753	32.483	55.0537	22.2436	18.5531	26.3264	27.7054
ID=MA_101154_1842_2198	98.8542	74.0428	39.9046	64.4165	50.7911	34.2234	41.8651	46.5139
ID=MA_101154_2232_2361	50.4062	24.4142	17.8235	30.7253	29.5819	20	25.4277	25.6748
ID=MA_10115609_2935_3537	15.1681	16.6128	12.7561	19.4187	13.76	9.72256	12.4448	18.7907
ID=MA_101156_16673_17626	47.4043	27.3657	27.1514	43.5492	27.8813	24.0862	25.9775	39.7019
ID=MA_101156_17683_18344	33.9381	21.4624	23.9819	38.2643	17.8494	18.9495	18.9335	32.7036
ID=MA_10115902_2523_2746	43.1286	24.0982	36.7966	51.5066	30.3309	37.9929	47.8935	69.2338
ID=MA_10117092_2166_2582	10.7417	9.50545	15.7184	18.6607	8.17778	6.21896	13.192	11.3821
ID=MA_101170_24831_25922	32.8577	28.7421	24.1915	35.9607	24.0544	14.1803	20.3272	25.8047
ID=MA_1011718_2203_2655	76.2633	43.1906	46.254	56.9938	37.8279	36.1993	75.036	105.16
ID=MA_1011718_2723_3002	114.237	70.4111	65.8263	80.2905	59.445	42.0133	91.4205	113.768
ID=MA_1011718_3038_3225	100.403	77.3587	73.6044	104.221	57.6421	61.1693	122.27	163.738
ID=MA_1011718_3233_3408	44.9195	31.4254	26.3864	27.3745	39.7658	25.8384	53.5605	72.0992
ID=MA_101171_1346_2300	21.0194	14.843	13.126	14.0358	7.48521	8.06972	8.49008	7.00599
ID=MA_101171_2326_2837	0	0	0	0.183236	0.0740741	0	0	0
ID=MA_10117348_1009_1346	47.3072	30.5785	36.4427	53.8165	31.8897	23.223	23.4439	35.1976
ID=MA_10117348_634_986	62.1596	48.4873	43.8151	64.5629	26.1655	42.818	38.135	51.512
ID=MA_10117352_280_1770	16.1144	9.24288	10.2923	14.9276	8.74047	7.43163	11.1143	14.4865
ID=MA_10117352_30_162	0	0	0	0.948529	0	0.941176	0.5	0
ID=MA_1011737_1661_1977	23.8895	26.1617	14.8169	26.8613	27.3075	15.9626	18.7535	22.3832
ID=MA_1011737_1981_2149	32.9217	37.1176	20.07	41.5021	36.338	10.34	25.5286	37.782
ID=MA_10117498_0_180	58.1	24.2739	4.23153	10.8978	13.4711	9.80751	13.364	22.7427
ID=MA_10117498_215_1680	65.6115	36.8452	15.4955	21.4217	23.3263	18.408	29.8326	32.9755
ID=MA_10117499_2945_4458	34.6512	21.595	25.4001	32.699	19.5943	16.7895	17.5552	24.8563
ID=MA_10118171_1090_1216	0	0	NA	0.27907	NA	0.179688	0	0
ID=MA_10118171_1275_1541	0.167286	0.1	NA	0	NA	0	0	0
ID=MA_10118171_325_657	0	0	NA	0	NA	0.0955224	0	0.107784
ID=MA_10118171_65_246	0	0	NA	0.548913	NA	0	0.225806	0
ID=MA_10118171_665_891	0	0	NA	0	NA	0	0	0.337719
ID=MA_10118171_900_1049	0	0	NA	0	NA	0	0	0
ID=MA_10118419_35_558	23.8752	16.3762	20.4164	35.368	28.1577	22.5893	23.4828	24.4336
ID=MA_101187_15661_16854	19.3504	19.4284	14.19	25.5367	13.9867	11.6437	11.8089	14.4485
ID=MA_101187_16861_16964	6	2.31858	2.07207	5.92126	1.87156	0.972477	1.71304	1.46789
ID=MA_101187_16976_18842	24.4745	18.4939	19.3165	28.9802	14.4076	11.9875	14.2035	14.297
ID=MA_101187_18896_19794	50.9854	33.1824	33.5669	46.956	20.7826	23.0541	22.1647	39.9956
ID=MA_101187_19848_19972	2.57692	1.82946	5.30769	5.56934	0.453125	0	0	0.464567
ID=MA_10118834_5_555	48.7535	26.5792	28.4484	41.4117	25.4359	24.1689	17.1413	34.398
ID=MA_10119247_35_666	269.984	162.373	155.018	240.687	159.187	158.286	57.0236	84.2447
ID=MA_10119331_1645_3365	10.4497	8.95045	7.68302	12.6574	7.13518	4.35437	6.67256	8.10294
ID=MA_10119331_3390_5610	15.483	12.2561	11.3218	13.9726	9.02529	5.5503	9.80988	7.37416
ID=MA_10119331_45_1641	10.2645	7.52847	5.42343	11.2512	9.39793	4.7616	6.06393	6.11706
ID=MA_10119624_1151_1566	47.7398	35.8462	31.9033	31.8061	14.8628	15.1805	41.8696	37.9769
ID=MA_10119624_1651_1921	52.0102	44.0314	24.1032	30.4635	19.816	20.9691	40.8867	39.4365
ID=MA_10119676_4260_4484	14.4473	5.9751	5.15481	7.76378	0.300885	2.46725	4.24686	4.475
ID=MA_10119676_4540_4671	28.0233	20.3595	13.9648	17.1401	14.3007	7.66667	8.83571	21
ID=MA_10120276_6691_7080	32.625	12.1441	21.3853	32.5584	6.81235	12.3781	10.8157	22.3311
ID=MA_101204_16279_16844	38.4841	34.9522	33.7966	49.6972	33.9859	16.6933	14.454	20.3101
ID=MA_10120560_918_1211	165.279	133.103	65.9743	117.469	76.689	58.1365	50.3607	65.562
ID=MA_10121006_265_573	8.5	8.58046	12.9276	19.1627	9.36119	6.00587	1.30599	0.822785
ID=MA_10121006_650_2425	102.064	72.9556	77.242	101.946	64.396	55.8286	50.305	69.7946
ID=MA_10121307_365_768	37.6241	35.219	35.7633	56.2454	20.8012	17.2144	22.9343	35.3204
ID=MA_10121307_5_345	72.8449	43.8184	44.3124	61.3807	38.1289	34.2177	31.3122	36.6744
ID=MA_10121315_1470_2316	45.7718	33.2839	40.1409	53.5562	25.1975	15.5418	24.2179	32.4502
ID=MA_10122399_8238_8929	11.052	8.52796	7.29506	11.0112	11.4782	3.90996	7.384	9.82865
ID=MA_10122399_8963_9412	19.7404	15.77	9.55489	18.8173	7.52929	5.1023	11.4275	10.8121
ID=MA_10122651_155_781	147.382	89.6024	98.5694	156.956	82.9313	61.8872	71.9615	111.713
ID=MA_10122651_5_107	38.7123	20.0543	27.594	31.8776	22.2558	18.6748	31.0152	25.189
ID=MA_10122714_771_1064	39.226	27.4706	31.0504	41.6501	20.8732	21.28	22.3687	46.9396
ID=MA_10122826_3461_4262	15.5683	10.923	18.6749	22.85	11.7024	8.12005	11.2681	14.0267
ID=MA_10122826_4283_4607	24.179	13.7246	6.72238	8.7962	8.45299	2.52108	2.51497	6.29254
ID=MA_10122875_10_1120	114.64	77.0898	82.5267	88.9092	69.8737	57.0958	70.7909	95.0678
ID=MA_101231_10897_11215	97.3783	85.0219	68.4919	126.759	125.389	92.896	95.7623	115.807
ID=MA_101231_11217_11397	123.744	87.4212	74.0534	152.16	115.195	106.096	70.9061	106.901
ID=MA_101231_11837_12024	38.2752	21.0113	22.2602	44.9027	37.6963	18.8031	35.7872	36.5929
ID=MA_101231_12152_12577	23.0623	18.6673	14.8533	26.877	28.1099	23.7135	27.5101	24.815
ID=MA_101231_13751_14107	21.1188	12.0168	16.6515	19.0204	21.4619	17.8149	18.2065	17.4197
ID=MA_101231_14126_14754	18.386	13.5422	10.1567	14.6086	16.2239	4.75964	12.0169	11.7616
ID=MA_101231_14826_16207	33.8736	28.4197	24.67	39.0377	27.3626	20.555	25.6774	26.9476
ID=MA_101231_16271_17442	14.4716	12.4289	16.2939	16.4155	11.1112	8.6838	14.0514	11.5249
ID=MA_101231_17451_17807	121.435	110.275	89.8855	146.275	111.222	88.1107	102.74	140.72
ID=MA_101231_18021_18548	16.3424	15.0163	13.144	18.4754	8.92967	5.66129	11.8426	12.3542
ID=MA_101231_18630_20746	19.5633	16.5219	15.4839	21.6729	14.7405	8.45458	14.0658	12.9676
ID=MA_101231_20785_21946	19.5122	14.119	13.4768	19.0796	11.8734	8.19506	12.4895	14.4025
ID=MA_101231_22015_23924	19.8424	17.559	14.5109	23.3984	14.9843	10.4416	15.9784	11.5823
ID=MA_101231_4736_5166	8.95417	15.249	6.62931	11.572	8.70716	3.56319	6.1796	6.38596
ID=MA_101231_5226_6115	15.3333	11.8215	10.3603	15.0191	9.07373	5.71002	9.79569	10.0623
ID=MA_101231_6697_6861	78.8171	54.5207	41.6623	70.424	76.3714	68.5787	52.9012	78.0714
ID=MA_101231_7242_7412	121.529	100.683	97.8242	158.299	157.688	128.507	104.388	135.879
ID=MA_101231_9012_10869	39.9839	29.5457	24.1487	43.75	37.3312	27.5679	29.2795	33.8818
ID=MA_10123381_1338_1794	58.1131	26.1224	30.0584	43.1467	73.8157	91.5685	33.5757	46.0727
ID=MA_10123473_2629_3172	24.8324	17.0823	22.2216	28.288	15.521	11.3738	8.85358	20.9984
ID=MA_10123530_1957_2173	29.2436	19.3008	20.4981	27.0177	17.581	13.3138	16.1875	25.7266
ID=MA_10123548_0_1093	156.96	109.313	119.737	147.532	105.593	76.5923	124.595	164.455
ID=MA_10123548_1160_1283	14.3071	9.32143	13.0208	26.425	13.1088	5.75912	14.1479	16.4726
ID=MA_10123589_35_784	55.7109	24.7293	28.4714	50.7597	30.1702	30.7407	23.1404	53.4886
ID=MA_10123589_835_1038	17.6867	13.8609	13.176	13.6453	10.724	12.4097	14.1726	14.5153
ID=MA_10123705_1811_2202	25.3374	9.26517	16.9303	18.1354	12.1622	8.14554	15.0574	22.9719
ID=MA_10123705_376_910	28.6006	19.4764	25.2463	22.4593	18.7472	12.905	9.46978	17.4853
ID=MA_10123705_976_1764	55.4689	42.9642	47.3417	60.5116	33.75	25.299	28.985	33.5343
ID=MA_101248_11645_12032	40.9816	18.8793	32.9084	37.1751	21.7015	21.181	22.5937	33.3888
ID=MA_101248_12035_12945	36.3578	23.1914	25.4649	31.4008	19.5649	14.3172	16.8658	29.7078
ID=MA_10125264_0_556	310.432	169.111	204.977	273.389	209.696	158.027	152.165	204.538
ID=MA_10125573_5353_7207	22.5086	13.7051	10.0493	14.1912	12.6969	16.7516	14.2779	20.2936
ID=MA_10125573_7313_7664	11.1353	7.39332	3.12665	5.65051	17.3665	10.2362	10.5536	9.74545
ID=MA_101256_29479_30004	26.8952	13.8673	23.1573	30.5086	14.2638	15.4766	17.5082	33.9769
ID=MA_10125767_853_1094	151.19	87.0618	116.107	184.58	244.077	286.333	166.885	306.723
ID=MA_10125861_1667_2128	47.6786	26.5442	33.2058	40.8137	25.031	18.9215	21.4807	40.7941
ID=MA_101258_4469_4823	43.4024	28.6281	25.1757	32.8739	22.5012	11.825	23.3089	27.6041
ID=MA_101258_4824_5098	27.9292	30.3538	19.5269	23.2786	9.34539	6.60667	16.821	20.4395
ID=MA_101258_5169_6831	37.2121	29.441	25.7725	24.2298	14.3144	12.902	18.9546	32.5712
ID=MA_101258_6849_8233	42.2312	32.5266	24.8437	36.6841	20.4954	13.7623	27.0215	29.2843
ID=MA_10126084_2887_4658	49.8501	32.3183	52.8947	64.0756	39.793	30.8768	39.698	51.8819
ID=MA_10126084_4834_5112	67.2746	39.6317	43.7339	67.8962	56.8205	31.5043	29.0841	73.6762
ID=MA_101266_21497_21754	34.2041	14.4377	22.069	24.6635	20.4667	13.8427	21.2033	35.2364
ID=MA_101266_21782_21923	10.8101	4.39189	9.6	3.39597	0	0	0.524476	0.51049
ID=MA_101266_22322_23074	24.7025	24.8458	21.3616	34.2925	22.8034	13.92	16.7357	27.7018
ID=MA_101266_23122_23711	31.7322	25.2152	20.4139	32.2282	24.8963	19.3478	18.0875	34.0695
ID=MA_101266_23802_24153	9.97561	4.26649	7.06427	8.13418	5.91733	3.65405	5.94595	6.94947
ID=MA_10126826_140_600	13.1304	9.38563	4.76218	16.4137	9.88381	9.9382	10.9049	12.8577
ID=MA_10126_10186_13273	23.4217	18.3204	15.0633	23.1318	16.8557	11.2796	13.9331	14.3178
ID=MA_10128265_232_764	22.6794	18.8061	35.5108	40.2341	12.6706	8.37522	25.8793	24.316
ID=MA_10128304_875_2543	15.8802	13.6379	13.3172	21.6352	16.0614	10.8741	11.8407	16.7781
ID=MA_101288_2407_2646	55.1429	33.9734	65.9532	85.5524	58.3599	39.3453	50.6227	51.8076
ID=MA_101288_2742_2937	8.73094	9.0625	20.8238	38.3813	24.1687	26.3154	20.9442	12.8646
ID=MA_101290_10276_11288	89.819	60.0407	92.7207	105.535	36.7564	33.0031	30.2477	39.8441
ID=MA_101290_11348_11687	57.572	25.1291	31.991	41.6817	16.7889	22.5611	14.7328	14.7594
ID=MA_101290_11793_12075	28.6402	14.7173	31.8809	35.6658	3.17747	2.97966	19.3009	9.90764
ID=MA_101290_12183_12955	70.2147	39.7886	64.8092	85.873	34.3012	19.9402	31.3881	30.0684
ID=MA_101290_13288_14268	133.27	78.4839	116.705	157.375	70.7972	48.043	52.526	78.4053
ID=MA_101292_0_1491	20.4731	14.3496	19.8963	21.5558	13.1738	6.97876	12.1394	15.6513
ID=MA_101292_10163_10668	75.1348	72.6025	50.8329	92.7953	81.3457	60.5831	62.9735	94.1061
ID=MA_101292_10688_13933	33.2534	28.0281	26.0699	39.0247	27.7514	18.6127	24.7097	28.3172
ID=MA_101292_13943_15794	16.8422	13.6525	13.4404	16.7138	13.8539	9.00488	10.4864	14.4435
ID=MA_101292_1540_5008	21.3371	15.299	17.092	23.0189	16.7241	11.6114	15.6474	19.0013
ID=MA_101292_5145_5886	27.4483	17.0545	16.8247	24.9226	17.8664	16.2194	24.562	25.5124
ID=MA_101292_6135_6612	31.3668	29.5764	22.4216	37.2389	26.9058	21.2936	26.0317	27.436
ID=MA_101292_7015_7224	17.0192	9.42562	8.98326	15.8258	10.6163	13.1815	16.6008	16.8765
ID=MA_101292_7440_8224	26.4319	19.8919	17.8849	27.4428	16.305	11.6749	15.6974	17.4878
ID=MA_101292_8350_8530	4.84264	1.64211	4.36508	1.41935	4.36898	6.56186	6.25128	9.80203
ID=MA_101292_8570_8911	31.0272	29.4588	23.3124	36.6113	18.4855	16.4161	19.412	29.8298
ID=MA_101292_9318_9847	9.32446	7.36379	7.15437	10.5382	8.1296	6.80462	12.346	8.38542
ID=MA_10129719_3073_3396	30.3009	24.5533	24.9624	30.7981	25.584	18.8723	21.5325	30.835
ID=MA_10129719_3463_3644	3.26984	1.67568	5.86458	3.95312	5.41885	2.3027	2.60638	1.28649
ID=MA_10129719_3848_4267	16.6527	8.73742	11.7008	14.9074	21.6299	12.0855	6.21205	8.26957
ID=MA_10129719_4408_5211	78.402	41.6958	45.0643	55.2536	42.243	41.1416	36.2043	46.7278
ID=MA_101298_23870_25338	47.4012	34.1113	33.8443	50.4216	23.4669	16.3872	23.5698	38.0975
ID=MA_10130047_20_574	12.4041	10.3752	6.84848	10.9824	11.5784	6.87479	11.9638	8.51092
ID=MA_10130047_580_3100	23.5355	16.3617	12.9109	16.9857	15.7418	8.73644	12.7312	11.0976
ID=MA_10131595_387_3703	23.9192	16.2545	24.2116	29.1505	14.6564	13.5098	18.0073	20.2914
ID=MA_10131732_145_1853	17.9293	17.8465	13.1838	21.1647	11.7077	9.15279	13.7892	11.9714
ID=MA_10132073_665_1793	22.6565	12.8941	19.0423	26.2969	15.0788	13.831	11.3776	22.5274
ID=MA_10132652_3388_5641	160.459	122.993	152.326	205.816	118.446	94.5469	123.576	159.101
ID=MA_10132652_6068_6261	156.524	116.66	204.252	269.075	135.515	114.201	155.43	215.547
ID=MA_10132652_6313_6669	48.8385	27.814	72.7495	80.4505	36.4495	28.8398	37.7372	42.9788
ID=MA_10133533_10_554	19.2259	12.688	0.191257	0.266788	0.29982	0.150909	0.856128	0.615523
ID=MA_10133533_595_1331	61.8488	46.4339	22.4042	33.1136	36.1198	25.2044	38.056	38.3741
ID=MA_10133956_1008_1456	0.12	0	0.274945	0.242222	0	0	0.324444	0.572062
ID=MA_10134252_2381_2554	9.2069	8.2551	15.2261	28.2318	11.63	8.02051	14.756	12.4146
ID=MA_10134252_2631_2770	6.51948	6.20513	12.6988	17.0511	8.1519	6.5	8.35	15.1474
ID=MA_10134765_0_1347	13.5361	10.9093	15.1154	19.6689	10.3722	8.34803	9.99866	10.223
ID=MA_10134_1009_2479	28.5766	23.3982	16.0655	19.2955	20.969	13.3576	20.5306	25.0609
ID=MA_10134_13359_17849	23.9597	18.2587	14.2799	17.3069	15.1281	10.9911	12.5103	16.3604
ID=MA_10134_2784_3373	50.4051	37.1333	31.0154	45.6849	46.9819	36.2609	41.2022	44.2368
ID=MA_10134_4496_5333	8.17918	10.7458	9.14502	10.1329	8.78328	6.87778	8.17724	10.5808
ID=MA_10134_5511_5695	186.505	142.871	120.298	221.257	197.562	140.793	157.883	173.26
ID=MA_10134_6111_6282	101.524	83.524	76.027	104.813	167.831	92.5302	103.941	132.423
ID=MA_10134_7051_7921	66.7559	55.5921	36.8919	66.5828	69.4458	57.2231	49.5543	61.5887
ID=MA_10134_7981_9218	25.5659	20.2669	13.8082	22.4198	21.0609	19.9159	14.5394	16.5829
ID=MA_10134_9271_10945	29.9126	23.6657	19.2451	26.1603	37.0632	29.5559	25.5229	28.0593
ID=MA_10135390_2335_2821	22.4082	19.0613	3.62695	7.78008	5.30392	4.79406	9.3874	7.56979
ID=MA_1013566_2790_3058	44.0126	22.5897	24.4585	45.9211	42.3639	20.2566	51.0365	50.4565
ID=MA_10135775_2784_4192	29.9285	18.7054	23.7961	32.2579	19	15.8041	19.3683	21.44
ID=MA_10135775_4326_5012	21.5716	16.5018	14.7712	23.3136	13.8795	10.8064	9.68241	12.8082
ID=MA_10135775_5016_5160	32.9324	23.3657	19.5198	30.3385	27.1285	18.7657	30.3777	27.3315
ID=MA_101359_5358_6508	16.7374	9.79289	12.8643	18.7423	12.0023	12.0436	12.1284	16.3762
ID=MA_10136386_1022_1162	91.0424	60.1912	41.9846	87.9224	50.8586	35.0695	49.7158	69.3383
ID=MA_10136386_1252_2154	29.5691	21.9075	20.806	24.1327	24.2727	20.9295	20.4302	28.9536
ID=MA_101364_1016_2382	28.5422	16.4056	16.7381	18.8016	15.0738	13.6141	15.4719	11.8828
ID=MA_10136614_140_914	52.6072	33.4667	34.0487	46.8831	39.8693	27.0153	25.3859	28.8722
ID=MA_101371_17671_22443	27.6527	20.3083	23.0343	28.5593	15.3768	12.401	17.8346	21.6685
ID=MA_101371_22446_22832	25.3898	14.9081	15	21.5259	11.0023	10.4965	13.8874	17.984
ID=MA_101371_23221_23349	8.48951	7.72993	2.6015	3.88235	6.48889	2.35878	8.47826	12.0213
ID=MA_101371_23381_24082	28.5769	20.3393	21.0601	33.3036	13.1016	5.76431	22.9613	22.8242
ID=MA_101371_24106_24432	53.5921	34.4249	31.7976	52.832	20.8638	18.8482	37.1411	46.3221
ID=MA_101371_24491_24675	8.13043	7.19598	11.1697	16.5439	14.5637	9.8995	3.97	9.45411
ID=MA_101371_24711_25025	17.545	13.7956	23.2338	27.273	7.30523	6.83136	17.0301	18.8678
ID=MA_101371_25101_25284	2.93194	3.02632	5.63731	8.7451	0.715054	2.35602	1.39894	7.61111
ID=MA_101371_25711_26093	11.4022	8.83962	5.40488	8.76334	3.9475	4.29777	9.96495	9.68483
ID=MA_101371_26136_26337	24.9008	13.9957	16.3447	15.1975	5.79907	8.25	12.3879	16.24
ID=MA_101371_26406_26949	25.637	19.7182	21.7317	29.2062	12.9724	12.1891	17.2108	22.5213
ID=MA_10137384_4632_6744	7.04878	8.01821	5.82257	7.03164	5.28991	3.37517	4.15426	4.89986
ID=MA_10137478_2324_2508	0	0	0	0	0	0	0	0
ID=MA_10137478_2524_3589	0	0	0.0346442	0	0	0.0401119	0.0496255	0
ID=MA_10137628_1735_2319	21.5092	16.2662	15.9041	31.7562	8.79439	14.7848	12.3318	17.0194
ID=MA_10137667_25_232	8.4386	4.24889	1.38785	7.22078	2.92273	1.70909	1.42991	1.41935
ID=MA_10137667_365_711	15.9827	18.0146	16.3625	16.8025	5.63073	8.31283	5.93176	14.9683
ID=MA_10137667_750_1272	28.7035	19.1708	16.1469	25.5763	17.2921	14.436	15.5253	19.6904
ID=MA_10137700_2354_2624	11.8984	11.8299	12.5016	19.5538	12.4862	8.26761	11.9197	24.866
ID=MA_101378_3464_4355	53.8158	43.8984	25.286	29.8901	12.6225	8.39769	25.7449	28.111
ID=MA_101378_4359_4733	38.4127	34.2275	27.2448	39.541	32.5043	24.4149	28.7819	24.5177
ID=MA_10137994_1653_1926	84.221	54.9175	46.2585	59.5564	42.7135	43.4263	33.9553	50.0111
ID=MA_10138132_1905_2247	37.3866	27.4032	28.8227	40.1632	23.3005	16.7758	29.035	42.3452
ID=MA_10138132_2495_4070	44.6329	33.0624	27.7593	48.8897	31.4009	25.1737	33.0632	41.8661
ID=MA_1013853_1062_1467	25.4231	15.7712	22.7316	39.2153	11.9295	17.6923	9.60398	16.263
ID=MA_10138783_1708_2116	96.3162	77.5198	74.6811	102.975	105.638	62.4365	61.6624	60.5475
ID=MA_101395_22420_26227	30.0259	22.3131	23.468	25.6523	19.5919	13.1011	18.7795	23.5207
ID=MA_101395_26275_27086	28.8566	20.0386	22.8847	33.0939	19.3091	14.3889	19.6004	25.8181
ID=MA_10139_6202_8377	32.2154	21.9921	20.4979	31.6846	12.5934	12.4834	15.1252	17.3315
ID=MA_10140272_668_1364	152.54	93.9195	89.6484	126.927	67.5686	37.7967	85.2488	87.2156
ID=MA_101402_12356_13078	22.5472	12.703	20.6264	27.6322	13.3998	12.2509	9.08125	15.8761
ID=MA_101402_13186_13377	1.63366	0.324742	0.242268	0.989848	0	0.606218	1.72165	0.682051
ID=MA_101402_13436_15282	20.0878	14.3001	14.6048	21.3235	13.1622	9.06381	13.8383	13.1079
ID=MA_101402_15858_16983	28.4789	22.298	24.1185	28.2806	16.7529	11.3487	18.8566	20.5834
ID=MA_101402_8256_12322	21.9357	14.8809	16.3944	20.9156	13.3843	10.0717	15.6706	15.4934
ID=MA_10140485_105_1377	35.6158	27.2783	17.6098	23.9264	26.0674	24.0499	32.4282	33.352
ID=MA_101405_21469_22899	46.1037	33.944	16.7327	27.4048	13.686	9.41635	21.9723	26.3365
ID=MA_10140789_1886_2447	20.3083	15.0245	12.71	17.4101	7.84514	7.84553	13.715	13.3585
ID=MA_10140790_3248_5342	32.5699	26.2847	25.3923	29.4723	18.5664	11.6839	19.0778	25.753
ID=MA_10141031_1998_2448	26.3902	13.6525	18.0326	29.486	8.96296	11.4073	17.428	14.7988
ID=MA_10141031_788_1665	16.666	8.42068	10.9143	16.3986	15.7425	12.27	11.4959	12.811
ID=MA_10141852_2356_3993	18.0797	13.9812	13.0434	17.8657	13.4839	6.87721	8.70861	9.65742
ID=MA_10141_14546_14992	14.0907	10.6653	6.63389	9.95229	9.04312	4.72163	7.13987	9.85565
ID=MA_10141_15106_15310	5.62212	8.21076	4.14352	4.97738	11.146	6.83408	4.60714	9.99558
ID=MA_10141_15386_15556	0	0	0	0	0	0	0	0
ID=MA_10141_15711_15932	0	0	0	0.0269058	0	0	0	0
ID=MA_10141_16121_17779	46.8364	32.5615	25.3787	34.4494	28.6271	21.6779	17.6463	20.16
ID=MA_10141_7660_8205	134.375	88.8229	89.6719	142.573	98.1933	100.229	88.0391	136.513
ID=MA_10141_8210_8461	10.8366	6.64041	7.15068	12.7937	6.33101	7.69565	8.97966	12.711
ID=MA_10141_8665_9593	93.5104	60.0368	63.8658	104.627	106.632	93.329	70.5271	99.5538
ID=MA_10141_9735_13497	10.6091	7.3118	6.35905	8.9443	10.8751	6.24354	5.99128	5.99326
ID=MA_10142206_1077_3473	21.146	23.7988	17.4071	26.7021	15.2779	9.20712	9.63951	10.8117
ID=MA_101422_1734_2957	26.4462	19.9417	17.1888	25.474	17.7072	13.4234	14.9751	19.5541
ID=MA_101422_3134_3579	9.67864	11.9259	3.62069	5.53527	7.00622	2.95207	4.47468	6.81838
ID=MA_101422_4215_4425	2.83562	5.52489	3.33484	8.02991	3.60648	1.84112	2.79535	2.67442
ID=MA_10142501_402_886	309.827	188.394	178.625	265.732	119.542	93.6566	232.403	272.956
ID=MA_10142501_907_1271	120.004	80.2391	51.9117	91.2082	49.2704	31.6509	103.222	126.588
ID=MA_10142568_1265_3109	14.4729	9.82902	11.4594	16.5203	9.13451	7.4243	16.5405	21.2154
ID=MA_10142767_371_520	114.459	77.2444	78.8274	81.25	79.3273	99.277	75.319	123.439
ID=MA_10142767_536_1279	169.835	109.681	139.192	169.6	134.409	138.309	139.325	213.451
ID=MA_10143217_3397_5685	38.3223	32.2432	32.8682	46.2523	25.3234	19.2809	26.2975	30.2765
ID=MA_10143270_0_389	60.3608	40.253	41.2335	68.0158	32.8448	26.5656	38.495	56.8267
ID=MA_10143270_485_2187	258.464	177.177	194.408	244.346	168.679	140.076	171.13	207.264
ID=MA_10143614_4234_5291	27.6807	19.8491	17.4125	26.5561	14.6709	10.299	16.0481	21.6605
ID=MA_10143614_5319_5550	24.2814	20.6007	21.6763	29.2391	26.4327	15.8712	21.0468	23.8075
ID=MA_10143671_5606_6304	26.351	20.3836	18.0928	34.0197	18.8647	16.201	21	24.9737
ID=MA_101436_20822_21816	77.5133	46.4446	53.0845	76.349	42.8121	31.3505	37.6667	46.2048
ID=MA_10144111_3746_4225	92.7862	87.6689	61.8818	95.4072	98.4237	57.0475	43.8022	55.2659
ID=MA_10144220_1031_1504	45.9533	38.114	33.1808	39.0857	36.7083	19.5556	29.912	30.3511
ID=MA_10144220_1521_1697	29.3476	15.3596	19.5024	21.4885	32.0968	10.5979	16.1024	17.1813
ID=MA_101446_35958_36670	68.2112	47.1143	43.245	61.2717	40.3743	32.1289	41.3038	36.7887
ID=MA_101446_36698_37223	49.3995	35.0289	34.2453	39.5665	35.5339	23.8331	31.1308	36.3064
ID=MA_10144809_403_592	75.2601	62.1956	51.1102	79.7793	35.7522	33.5064	40.2263	36.9741
ID=MA_10144850_1848_3353	16.3757	15.9144	16.1244	17.0673	7.48841	8.6281	8.78744	10.238
ID=MA_10145055_620_2973	28.2195	19.1653	18.5828	27.3284	36.5875	32.3609	28.8116	30.2447
ID=MA_10145129_5576_5789	10.4979	2.98206	10.5299	9.31276	7.35111	3.55357	6.3	4.57919
ID=MA_10145129_5806_6100	15.1029	10.459	14.2878	23.0924	7.05346	11.0561	18.883	22.1538
ID=MA_10145179_890_1870	45.8235	28.6669	26.8545	46.4477	25.6273	24.3032	22.3564	39.6117
ID=MA_101453_10059_11594	12.3994	12.7875	8.592	15.988	9.93891	8.43522	10.0837	8.78263
ID=MA_101453_11599_11758	9.38547	6.41279	9.22778	10.5543	8.40936	8.65517	8.00562	6.08772
ID=MA_101453_11806_12108	26.7286	19.746	17.3565	16.2022	19.4873	11.2802	9.81065	17.6181
ID=MA_101453_12111_15545	25.1183	20.1041	22.3426	33.7576	20.0481	12.3106	18.8662	20.2665
ID=MA_101453_15579_20683	22.7027	18.2073	18.739	30.1046	14.799	11.3135	13.9249	17.6495
ID=MA_101453_320_587	5.93243	6.69858	6.54296	6.89116	5.17376	6.57292	6.63287	7.25784
ID=MA_101453_3395_3566	10.8146	3.68254	1.22857	3.72973	0.949153	1.83051	4.04813	5.4492
ID=MA_101453_4959_5126	3.50857	2.99419	0.965116	4.89011	4.01117	5.13408	4.58857	1.03488
ID=MA_101453_5239_5436	4.78404	0.582915	9.21973	9.04933	5.16038	3.9375	2.15842	3.44231
ID=MA_101453_5449_7851	17.3584	13.9119	17.1965	20.4087	15.0549	11.4707	11.4479	16.4081
ID=MA_101453_595_2986	12.3699	8.25274	8.1895	13.3536	7.2603	6.12862	8.0605	9.04594
ID=MA_101453_7854_9704	15.7872	12.0314	11.5841	15.5464	12.1842	7.32229	13.1539	11.2805
ID=MA_101453_9779_9992	77.203	63.6469	43.8007	78.1837	77.1312	56.8367	49.8133	70.3115
ID=MA_101456_27405_28579	36.1633	26.9819	27.2311	37.9265	21.7384	13.3111	21.3669	21.2611
ID=MA_101456_28585_29548	34.5757	26.6083	28.4585	31.8022	28.4333	18.376	19.4317	25.3545
ID=MA_101456_29555_30214	25.5795	24.3771	20.0615	30.3709	24.399	12.6264	12.6836	26.5331
ID=MA_101456_30245_31404	26.0998	18.2063	13.0389	23.2128	24.2242	14.0099	15.7373	19.944
ID=MA_101456_31410_34032	46.4419	35.0925	28.8845	49.3968	36.1213	28.806	31.6372	40.0641
ID=MA_101456_34165_34383	68.3473	47.9003	33.534	54.8739	59.4428	29.8182	42.5353	41.2426
ID=MA_101456_34585_34815	27.9329	20.4615	13.5111	13.8478	20.7329	15.6705	20.9236	22.1851
ID=MA_101456_34865_36136	48.3765	34.3082	19.0129	35.1871	33.7859	23.9169	27.5091	31.7989
ID=MA_101456_36465_37399	63.306	51.3272	40.0177	73.3468	58.2327	47.2823	46.5	61.883
ID=MA_101456_37460_39184	75.074	57.2689	45.239	87.8818	59.4305	48.3349	57.3914	80.0103
ID=MA_101456_39215_39504	128.528	82.8077	79.7979	156.97	168.518	103.262	88.059	135.667
ID=MA_101456_39560_40603	18.8253	18.6051	14.3956	19.3778	17.2127	14.1998	14.8661	18.2117
ID=MA_101456_40680_40994	101.413	76.3099	66.5045	102.234	106.93	80.4179	74.257	115.284
ID=MA_101456_41425_41733	33.5023	24.6272	30.1799	35.7455	28.704	24.3316	30.8378	48.5238
ID=MA_101456_42340_42579	132.024	86.566	104.155	133.283	129.277	103.409	93.8021	142.866
ID=MA_101456_42825_43821	26.1441	18.3759	16.9666	27.4317	20.5826	16.7671	20.6547	25.2599
ID=MA_101456_45615_45798	68.7073	60.0438	44.3123	56.3737	65.9627	49.4109	64.1481	101.433
ID=MA_101456_48440_48624	17.3727	7.22388	9.21127	11.1429	15.1683	13.8	8.25604	7.39901
ID=MA_101456_48715_48897	25.9958	14.7647	11.9309	25.0252	25.3462	14.2711	16.837	39.1033
ID=MA_101456_49335_49620	33.3653	21.7669	26.593	34.1257	34.6049	32.6548	39.3306	50.1694
ID=MA_101456_49685_50720	37.4194	26.6258	23.7823	39.5545	21.6483	16.3643	20.2947	26.8213
ID=MA_101460_11409_11836	22.4879	15.1202	20.0624	26.8854	13.8938	14.7647	8.13943	24.0195
ID=MA_101460_13343_16110	26.938	16.36	28.8819	40.7454	19.2536	15.4328	20.7466	33.2344
ID=MA_101463_6359_6541	50.7256	52.0661	41.0123	53.463	31.1931	26.4009	28.9866	61.9524
ID=MA_10146548_1230_2378	28.406	25.9931	6.6329	5.99838	11.9664	8.27724	4.68963	5.0383
ID=MA_10146548_2415_3093	48.62	38.4002	21.6034	27.7067	28.8298	23.9592	12.9408	15.5948
ID=MA_10146757_1166_3120	23.8259	11.7183	17.9216	19.2559	14.0896	9.90289	11.3115	19.6124
ID=MA_10146900_3259_4066	20.2224	15.297	15.1738	21.2859	10.2746	7.27483	10.6336	13.3847
ID=MA_101469_22612_23147	46.9203	27.7005	31.9614	41.3263	12.5417	7.13613	20.7939	31.6434
ID=MA_101469_24663_25199	6.68143	6.6486	5.64602	6.90988	12.3294	9.21536	3.63685	10.6244
ID=MA_10147276_2207_3419	26.218	21.9233	21.4069	31.3875	20.9072	11.4855	19.4274	19.2599
ID=MA_10147605_410_2234	21.0847	14.6596	18.3861	23.8242	12.3574	10.7455	11.2113	20.9798
ID=MA_10147605_75_380	8.82267	6.05438	5.64526	9.45882	9.07418	7.04893	4.83025	11.1672
ID=MA_10148001_7932_8319	25.1507	9.0348	13.2	16.8913	17.083	9.96154	6.62892	7.94471
ID=MA_10148001_8352_9014	11.2623	6.33752	9.96175	11.8483	4.19971	6.79806	6.1728	8.20588
ID=MA_10148084_10_143	26.5515	10.8389	17.4908	10.0064	13.5325	13.0067	7.58621	24.9597
ID=MA_10148084_175_2392	24.2629	16.8523	19.7491	24.6441	16.2632	16.5255	11.9767	16.2544
ID=MA_10148146_1351_1822	250.825	208.742	200.731	284.515	259.276	183.833	190.612	212.582
ID=MA_10148174_0_810	25.1835	13.7652	21.5337	26.6641	13.2391	12.0996	13.531	21.9245
ID=MA_10149363_5799_6166	37.3863	23.969	21.3895	23.4978	25.9321	14.5409	17.5129	12.4938
ID=MA_10149363_6179_6431	18.8598	18.4405	4.91756	14.1716	8.10284	8.24315	9.84138	5.84116
ID=MA_101494_12331_13322	35.3088	23.9795	21.4059	30.208	21.1925	18.1009	15.3922	22.4152
ID=MA_10149649_1791_2172	2.57398	2.98481	4.815	5.10294	0.994819	2.54242	3.46193	4.04786
ID=MA_10150476_1370_2927	40.5195	30.9262	36.0835	50.9593	28.8057	20.909	27.2935	36.8941
ID=MA_10150655_3004_3777	32.1816	18.0077	21.6186	31.6238	17.6247	12.7375	16.4358	23.2467
ID=MA_10150752_3328_4269	40.8947	38.1067	33.9433	47.1364	23.2011	17.364	27.5398	35.6301
ID=MA_10150984_402_1037	22.5908	16.5831	19.9658	29.4126	19.191	16.8422	13.7263	23.8813
ID=MA_10151143_0_150	176.812	107.568	101.988	162.14	110.821	82.6402	107.6	130.665
ID=MA_10151143_215_328	556.622	322.274	350.949	559.577	385.664	294.048	363.618	459.075
ID=MA_10151149_640_2259	254.958	157.114	141.004	143.762	120.24	102.814	205.383	293.396
ID=MA_10151561_35_311	20.7775	19.6757	21.1366	30.9781	14.6254	13.0458	9.31596	22.8429
ID=MA_10151735_0_950	25.7322	20.3146	30.5881	36.6324	23.92	17.991	11.1374	5.98825
ID=MA_10152247_3614_3750	11.6946	3.77922	6.53741	8.28477	10.7285	7.04348	7.94737	8.77707
ID=MA_10152247_3864_4002	25.016	33.3696	22.1228	24.9209	13.7296	10.0881	13.9623	16.463
ID=MA_10152247_4009_4250	49.9195	36.1915	40.2256	42.7139	26.2034	29.045	32.2468	51.9587
ID=MA_10152247_4319_4468	128.804	70.783	68.1171	85.6074	50.6154	41.6768	74.6711	93.9612
ID=MA_10152247_4469_5030	75.9387	52.4336	57.3571	71.8426	33.6243	17.2033	40.0705	61.0789
ID=MA_10152409_937_2712	13.8269	7.94242	18.5471	23.4358	14.0915	12.1316	10.4437	13.1642
ID=MA_10153396_0_137	13.1274	11.6974	8.26623	11.1373	6.86986	9	5	4.53741
ID=MA_10153396_210_946	25.5313	17.2921	20.7356	23.1224	20.2543	12.3056	12.1248	13.2864
ID=MA_10153396_955_1437	28.5144	21.9456	16.6708	28.9552	15.8288	12.31	14.1089	16.7632
ID=MA_101534_13900_14219	0	0.0841121	0.465839	0.190031	0	0	0	0
ID=MA_101536_1148_2018	14.6157	15.9422	11.2427	19.7901	15.1328	7.78807	13.5204	15.2086
ID=MA_10153966_1246_1696	76.325	42.764	39.6502	53.537	46.1467	36.6502	40.694	65.314
ID=MA_10153966_1761_1839	32.783	12.5773	25.05	42.9752	10.2553	17.0556	15.404	21.9307
ID=MA_10153966_1841_2020	74.3475	36.9959	30.2455	56.513	31.5877	28.1878	27.5045	62.5667
ID=MA_10154577_262_1140	115.17	78.4385	104.731	139.316	51.8071	49.8003	74.2562	113.146
ID=MA_10154878_2489_2725	0.422594	1.16529	0	2.52033	0.778243	NA	1.08714	0.560669
ID=MA_10154928_1970_2058	219.205	198.951	144.799	260.323	245.506	206.425	264.896	313.145
ID=MA_1015508_0_394	13.3632	8.89607	7.05728	18.4333	9.76147	7.85442	10.3692	16.7245
ID=MA_10155182_543_1216	38.196	19.0633	27.2759	35.7824	19.4923	14.6861	17.7659	21.1957
ID=MA_101553_12379_13108	9.89467	9.84982	6.82653	10.5158	8.10999	4.83073	3.80343	5.63437
ID=MA_101553_13154_13997	5.97386	3.52596	4.92402	7.01192	3.74886	4.88951	6.05519	7.69154
ID=MA_101553_14289_14589	281.146	186.431	124.313	282.882	413.446	366.363	247.675	401.307
ID=MA_101553_14639_15018	144.744	109.493	70.835	119.067	206.497	167.322	147.025	224.572
ID=MA_101553_8224_12280	24.6938	22.8261	20.6988	32.6527	18.4782	12.5356	16.6939	14.9079
ID=MA_10155679_6850_7027	44.2423	17.1449	31.8142	31.7739	28.9447	19.652	21.2698	31.9292
ID=MA_10155679_7035_7690	85.8177	47.0185	39.1507	68.0896	27.2181	28.425	42.5562	60.5111
ID=MA_101556_25759_26194	22.4539	10.9427	15.325	20.8414	9.50515	12.3395	4.45085	12.6389
ID=MA_1015570_3756_4033	34.6478	14.6463	9.59197	13.9788	3.20906	7.52318	6.87742	9.77023
ID=MA_1015570_4081_4428	27.367	14.169	11.301	13.8221	10.8436	7.23117	6.35561	13.8995
ID=MA_101557_16310_16650	21.2833	12.8478	38.411	41.5187	8.56168	7.02479	3.80447	7.45753
ID=MA_10155865_0_179	64.7249	43.5439	26.8368	25.4206	33.5212	31.7225	10.5821	23.1869
ID=MA_10155865_210_381	76.705	39.9024	25.3649	37.2922	53.9757	33.5179	18.7143	24.934
ID=MA_10155865_420_544	39.7607	24.0476	18.694	19.5634	39.651	15.7259	26.0714	22.4667
ID=MA_10155866_0_489	72.4429	43.6092	29.293	45.8323	42.9195	35.0233	29.8426	31.6435
ID=MA_10155866_515_620	47.1235	28.3724	36.0959	38.8627	42.1286	31.3431	27.5396	30.8409
ID=MA_10155901_255_456	73.6581	73.7252	59.82	76.2089	60.4366	42.7962	30.449	51.4774
ID=MA_10155901_40_227	40.5568	25.9355	33.616	71.0493	67.3626	45.2419	30.1471	38.4449
ID=MA_10156251_2463_2948	105.013	75.5108	100.991	123.07	83.4625	48.6186	104.681	105.398
ID=MA_10156251_2953_5030	109.896	79.0052	104.372	126.916	88.8413	58.336	97.4594	107.523
ID=MA_10156251_5063_5419	8.5641	7.00266	10.8232	12.0602	4.62269	6.60428	8.16449	11.7786
ID=MA_10156325_4890_5973	23.7683	16.4841	13.8413	25.764	19.7835	13.8879	16.7263	20.8174
ID=MA_10156325_6250_6427	38.3184	33.9602	25.7468	57.2395	30.2934	19.7399	35.0126	44.6811
ID=MA_10156436_4704_6003	42.3033	24.8258	31.6493	48.0115	16.2891	20.9279	17.9683	30.5166
ID=MA_10156436_6004_6213	38.7158	22.716	38.5833	49.786	9.50644	23.196	18.0158	40.5157
ID=MA_10156761_1624_3311	55.8204	41.4821	57.567	66.1235	44.0925	36.2762	36.3956	54.6408
ID=MA_10156761_350_1430	97.024	62.337	69.0742	97.5773	135.062	114.313	100.119	129.327
ID=MA_10156_115_628	117.809	83.7386	73.3353	131.086	281.47	272.544	174.637	239.837
ID=MA_10156_12030_12389	59.9762	53.2547	52.8686	60.2123	68.5543	37.791	63.0466	59.8405
ID=MA_10156_12505_13103	50.3959	48.1385	37.5435	55.2587	36.9772	30.5329	38.8158	39.3939
ID=MA_10156_21184_21562	533.556	420.342	343.593	475.414	683.291	470.234	495.987	610.435
ID=MA_10156_21669_21849	46.958	46.9433	22.9957	27.1653	53.3729	38.9091	55.3374	55.8992
ID=MA_10156_22167_25287	22.0609	20.8226	15.6466	25.833	20.0301	12.5958	15.2465	16.8428
ID=MA_10156_25297_25810	23.1667	18.9323	11.25	29.2108	18.6302	23.0082	15.7733	24.8243
ID=MA_10156_25987_26371	86.8344	86.8744	62.8912	110.472	97.589	82.1964	84.4732	101.774
ID=MA_10156_26582_26784	94.4076	96.8964	69.9968	117.636	60.7659	68.8503	72.4938	92.6159
ID=MA_10156_27007_27354	71.2694	66.9665	55.2543	84.5649	53.7403	47.1988	44.371	56.0415
ID=MA_10156_27447_27623	96.2632	95.4722	65.0547	133.036	103.249	66.0073	75.3737	122.287
ID=MA_10156_28058_30249	21.6602	19.5944	17.3739	23.6972	17.0852	8.19595	13.646	14.1412
ID=MA_10156_30293_31040	22.6996	19.2803	16.4274	17.3496	17.5781	8.64504	12.215	17.2026
ID=MA_10156_31323_31749	20.9438	14.2872	13.7531	19.1628	18.1489	6.6129	11.8	16.8243
ID=MA_10156_31938_32638	20.8021	15.3472	15.8504	20.2879	10.7004	11.7244	11.8222	7.87899
ID=MA_10156_32779_34607	24.4236	22.9584	19.9053	29.0596	17.0048	10.9058	15.5639	15.8714
ID=MA_10156_3519_3796	32.141	23.4905	21.7446	26.5497	33.3507	19.4226	21.6618	27.4358
ID=MA_10156_3799_4016	18.797	13.8249	12.3257	15.8488	9.61885	11.0081	13.5865	10.3239
ID=MA_10156_4069_4532	7.94542	9.73512	5.32927	6.93837	10.3992	3.10526	7.2622	4.93402
ID=MA_10156_4639_4921	6.33007	5.82178	5.81544	5.06954	3.66553	2.79863	0.965035	3.83618
ID=MA_10156_5450_5684	5.71538	3.80972	5.55642	7.78626	4.39271	1.15546	19.3646	15.5651
ID=MA_10156_5770_9012	22.1156	17.1567	16.4352	23.6244	16.2727	10.0665	13.9117	11.9192
ID=MA_10156_9025_11937	21.402	18.9308	18.891	24.6538	16.4221	8.82471	16.0313	19.4665
ID=MA_101571_34415_35396	23.4911	11.6655	17.5635	19.5029	8.28329	11.2527	10.6275	15.5589
ID=MA_10157399_1774_2455	57.3848	34.8589	45.1075	63.0601	40.0602	27.2303	25.1768	38.5186
ID=MA_10157572_977_3051	53.3032	38.7199	38.9877	61.1528	42.4342	34.3722	34.1877	57.3143
ID=MA_10157944_1525_2295	51.936	39.537	50.8798	58.6609	34.5844	30.2255	35.8567	55.8302
ID=MA_10157944_2430_2676	48.4006	39.2258	49.7726	46.8479	44.5904	28.7857	25.3548	49.5806
ID=MA_10157_38502_40394	10.9107	8.45917	9.26131	11.8595	5.77055	4.57201	6.64353	7.42003
ID=MA_10157_40412_40761	0	0	NA	0	0	0	NA	0
ID=MA_10158313_195_581	187.821	136.848	105.611	153.003	131.113	87.3989	120.924	135.208
ID=MA_101587_5492_5870	36.7118	13.2735	28.6108	45.0355	29.6844	28.5996	46.8607	61.7392
ID=MA_10158949_144_1524	33.4053	31.1988	20.0006	29.6208	20.3895	14.0133	24.1826	23.3148
ID=MA_10159205_139_410	399.34	363.622	115.123	202.611	71.6617	47.1126	84.2796	90.5914
ID=MA_10159205_419_568	976.698	889.108	354.442	616.603	390.504	250.353	305.189	352.919
ID=MA_10159205_584_834	212.247	181.138	57.405	76.257	50.9706	36.6366	44.5901	61.3116
ID=MA_10159883_1128_1756	13.5276	15.4763	13.2191	18.8101	14.443	7.3161	9.57576	9.06647
ID=MA_10159883_1768_3015	26.0892	19.3261	19.2994	30.2546	17.2926	16.25	14.8505	18.6928
ID=MA_10159883_3018_4562	22.2532	22.7647	18.9603	29.2922	17.572	9.83205	14.8634	12.7469
ID=MA_10159942_10_571	282.932	177.238	198.883	302.765	341.207	273.689	208.771	319.728
ID=MA_10159942_785_1134	332.512	224.978	226.794	349.307	367.965	322.571	228.941	322.233
ID=MA_101601_24801_25120	11.1333	11.6487	6.82153	10.8587	11.068	2.10671	3.59821	13.7293
ID=MA_101601_25223_25910	12.1135	9.53255	10.1066	13.238	6.39452	5.12188	8.80593	6.99587
ID=MA_101601_25933_27131	17.5779	15.8618	17.3085	17.1407	11.7053	6.09162	12.4298	11.2129
ID=MA_101601_27193_29023	22.7623	17.6409	20.3498	29.0628	12.7893	9.21418	14.3693	14.8875
ID=MA_10160589_3909_5174	67.377	61.2735	40.3176	50.3781	44.0376	34.1551	29.817	46.9157
ID=MA_101607_10753_10887	18.5425	12.3819	17.8808	21.2595	9.32639	13.0342	16.0458	12.3154
ID=MA_101607_10933_11312	9.49644	3.94279	7.71531	12.8023	16.7667	7.90842	10.941	17.0211
ID=MA_101607_11318_11496	8.94059	12.3632	13.9317	14.2381	8.06533	5.71579	7.73333	4.42703
ID=MA_101607_11563_11876	6.4624	3.12722	5.7762	9.76902	14.7073	7.75652	16.2609	17.907
ID=MA_101607_14186_14814	9.75676	7.44573	8.08453	14.4993	9.9476	3.58359	5.92342	7.9486
ID=MA_101607_14846_15151	10.2865	9.60234	10.604	15.5908	12.2346	4.37231	14.38	10.7851
ID=MA_101607_15156_15852	38.9949	36.6503	33.8849	53.4786	41.2169	31.3488	31.155	37.7277
ID=MA_101607_15866_16031	80.0891	67.2146	67.7417	86.3569	121.928	74.8069	82.3415	104.111
ID=MA_101607_16046_16310	8.92739	8.65763	13.5783	17.5684	18.6125	9.42034	14.8893	13.4935
ID=MA_101607_16661_16913	72.6118	51.7373	52.4757	69.2738	78.1185	60.6589	59.8646	69.487
ID=MA_101607_17297_17483	265.106	182.661	189.597	266.417	333.353	220.101	272.686	311.209
ID=MA_101607_17892_18133	29.1433	21.3738	14.8454	23.5188	30.5478	16.9726	25.2347	15.5822
ID=MA_101607_18197_18542	145.406	59.7358	59.4407	156.197	114.231	79.7625	71.1989	101.356
ID=MA_101607_18712_18930	389.31	304.844	274.588	397.343	579.423	409.858	417.157	548.952
ID=MA_101607_19272_19464	74.76	48.4464	38.4144	76.1906	59.5655	44.989	60.2727	44.8627
ID=MA_101607_20010_20644	143.445	118.523	88.1392	181.363	207.084	160.547	144.983	193.31
ID=MA_101607_20770_20955	111.731	96.1604	72.689	106.355	149.557	106.141	101.207	111.969
ID=MA_101607_20980_21888	66.2959	52.4424	45.6598	61.9019	68.0772	47.0601	51.3776	63.5323
ID=MA_101607_22005_22223	26.4169	18.2254	20.9291	36.2317	26.5684	22.8244	38.598	25.3333
ID=MA_101607_22300_22702	46.6521	38.3425	40.5528	69.1712	56.2392	44.0724	44.5105	64.404
ID=MA_101607_23602_24607	23.3241	17.8298	22.1045	24.109	20.3269	11.2917	19.3942	21.2458
ID=MA_101607_24622_26109	17.7589	15.3769	19.48	27.0757	15.4368	10.3329	15.3877	17.0915
ID=MA_101607_26117_26332	11.0522	12.1918	6.84583	16.8147	10.1899	4.06957	6.70213	8.025
ID=MA_10160983_820_1247	41.8155	45.1061	35.9521	57.9641	28.1047	22.4585	24.8161	41.991
ID=MA_101610_7297_7720	57.9367	44.2072	47.4221	47.7868	38.6232	23.0741	22.5753	31.1832
ID=MA_10161884_3690_4157	15.7418	16.2901	12.8558	17.1059	12.7391	9.87838	10.1289	24.7165
ID=MA_10161884_4220_4480	33.619	15.1913	18.348	20.2571	19.6238	18.1246	13.3979	11.7276
ID=MA_10161_11702_14510	15.7891	11.2548	10.0485	14.3979	10.3724	6.81624	10.2664	10.9196
ID=MA_10161_21987_22433	19.7136	9.94788	8.7336	12.1828	10.8799	12.0097	6.33198	9.0142
ID=MA_10161_22507_23478	2.6529	3.43976	0.819473	0.606244	0.444785	0.569388	0.60387	0.839919
ID=MA_10161_23592_25999	13.9728	9.62379	8.66357	11.2945	6.97914	4.90236	6.02284	8.16794
ID=MA_10161_26132_27366	20.902	11.8014	9.59223	25.62	12.1392	9.94866	10.5784	14.3661
ID=MA_10161_27367_29426	12.2956	11.6514	9.20781	16.6694	15.8359	10.2844	10.5048	13.5682
ID=MA_10161_29467_30068	7.50371	4.98281	4.7465	8.28029	8.05455	3.00317	3.34936	8.13323
ID=MA_10161_30122_30831	8.06948	7.43934	5.92267	10.2836	7.51943	8.74711	7.87371	10.8406
ID=MA_10161_30832_32204	15.0093	9.26278	8.89209	11.012	10.149	6.72461	7.99598	11.302
ID=MA_10161_32232_34080	20.074	12.1773	13.5079	18.2457	14.5499	8.56972	9.45535	14.1098
ID=MA_10161_34167_34956	13.9749	12.6397	12.9166	14.7733	9.27719	6.51636	6.52071	9.5514
ID=MA_10162007_1032_1244	20.7945	13.4653	12.786	19.5622	15.6765	8.21778	9.33186	16.3462
ID=MA_10162007_1292_2626	19.6947	17.3515	20.4244	30.069	15.1372	9.19247	12.4465	15.274
ID=MA_101621_54033_54211	93.5761	73.0216	61.2863	77.6165	66.3189	48.2033	63.8261	66.8867
ID=MA_101621_54228_57161	109.654	84.1267	63.8051	86.7738	68.1928	50.4287	56.7443	71.2693
ID=MA_10162615_1320_2527	48.7688	40.0258	43.7543	50.3416	36.0776	33.8508	37.4611	42.4627
ID=MA_10162615_2605_3690	65.9915	52.9231	51.1996	63.6952	45.2303	39.0177	38.4274	65.3788
ID=MA_10162615_70_1273	14.9436	11.786	13.0373	19.9804	12.8975	8.76302	11.3216	14.0492
ID=MA_10162666_3562_4927	21.9684	19.3668	21.6697	31.7173	14.5178	12.1274	13.7661	14.7239
ID=MA_10162666_4962_6224	21.888	16.0582	16.805	23.8046	13.1501	8.59737	11.7532	12.1162
ID=MA_101628_78551_80742	39.3613	30.4808	19.0204	29.6719	26.3905	17.0941	14.2444	17.1947
ID=MA_101628_80906_81085	9.49744	4.29101	1.81215	2.60541	3.35484	5.6129	2.25	1.64481
ID=MA_101628_81136_81392	2.27444	2.64906	2.02239	2.67416	5.79775	7.75185	1.32824	0.411538
ID=MA_101628_82850_83432	9.2462	6.1305	3.47541	8.34663	6.24233	4.10638	1.75698	2.27063
ID=MA_101628_83490_84119	16.2079	12.6935	28.1115	24.3582	12.3077	8.5123	11.3856	10.4574
ID=MA_101628_84250_85117	12.2523	10.9119	10.9825	15.4305	9.56499	9.717	6.96467	9.18017
ID=MA_10163020_667_2178	55.6973	49.0477	47.459	73.3457	38.7977	27.4005	35.589	45.7474
ID=MA_10163039_0_492	8.16396	4.95489	30.5852	44.6711	14.2117	16.1237	3.67573	4.29594
ID=MA_10163039_535_3477	17.5776	12.1141	28.3524	36.4155	19.8614	14.8667	10.8334	12.4679
ID=MA_10163169_5_542	79.6197	53.4814	74.1818	96.5983	45.4929	52.4784	23.7278	27.1153
ID=MA_10163543_2512_2896	21.2851	14.4427	14.049	30.2238	14.1558	9.22488	11.3815	9.5759
ID=MA_10163831_1195_1834	29.9449	23.0515	15.6116	25.3892	12.6476	16.0777	19.2819	28.4686
ID=MA_10164152_399_492	80.1594	39.7049	48.5041	103.538	16.8829	23.313	35.6694	46.5902
ID=MA_10164206_2666_4730	191.368	134.7	132.904	184.018	145.544	118	126.656	156.125
ID=MA_10164364_1113_1565	66.8052	65.71	60.1162	82.6556	54.9068	31.6712	46.0992	51.8682
ID=MA_10164364_1598_1774	106.239	108.095	99.8524	123.013	90.9053	41.4846	67.3487	76.5843
ID=MA_10164605_140_1327	45.7083	23.3289	16.5165	26.8868	24.5447	17.8294	23.0351	24.1037
ID=MA_101646_11206_11621	17.1245	6.8196	13.9249	16.3964	10.1485	5.63514	11.7756	13.0393
ID=MA_101646_11678_16541	22.8348	17.0193	15.5819	25.2653	15.5666	9.28223	14.7446	15.1095
ID=MA_101646_16793_16971	8.22222	3.35519	0.561111	0.325967	0	0	1.75956	2.93407
ID=MA_101646_17698_17837	1.04225	0.531915	0.71831	0.302817	0	0.269504	0.549296	0.195804
ID=MA_101646_17988_18116	0	0	0	0.307692	0	0	0.115385	0.312977
ID=MA_101646_18268_18572	6.17169	5.00307	2.3511	4.06769	0.398058	3.18069	3.38272	4.31629
ID=MA_101646_18648_18757	3.376	2.60331	1.61157	4.65574	5.73333	3.30328	8.26119	5.09848
ID=MA_101646_18758_18896	15.7101	20.4471	21.2614	30.0674	27.3408	23.0795	36.918	33.7442
ID=MA_101646_18933_19478	4.31732	2.04577	2.27866	2.92295	2.81463	2.3101	1.52289	3.74611
ID=MA_101646_19863_20580	11.5269	8.89447	7.87245	12.7634	5.75362	9.3117	6.45045	10.7526
ID=MA_101646_64148_64412	3.00694	1.05882	0.832714	5.32414	4.17754	2.73793	2.88043	2.85053
ID=MA_101646_64508_64681	1.10112	2.14365	0.994382	4.46809	2.32105	2.96703	1.62011	0.960674
ID=MA_10164819_10_570	8.78922	1.94492	3.76712	10.4127	11.0261	6.48328	2.53082	4.88625
ID=MA_10164994_474_1874	24.96	19.9258	21.5549	29.1042	19.2832	9.71522	16.6654	20.9655
ID=MA_10165167_2310_2480	6.00529	3.57143	7.59677	9.85714	9.85185	2.53143	0	3.07955
ID=MA_10165167_2495_2555	1.24615	3.1875	0	1.67692	4.42857	0.90625	0	0
ID=MA_10165349_1184_1319	53.8706	32.9314	50.3969	71.6509	62.4242	52.873	34.8453	67.7387
ID=MA_10165349_1524_1779	100.649	58.7019	93.2788	130.93	108.581	97.1949	82.5387	117.786
ID=MA_10165349_254_723	128.407	88.603	80.8722	123.523	133.593	116.646	91.3271	137.801
ID=MA_10165349_814_1085	307.806	180.095	175.534	305.743	224.637	209.525	162.934	285.219
ID=MA_10165642_913_1022	81.1481	53.1373	42.3067	105.534	116.843	79.6242	64.981	83.303
ID=MA_10165689_10_1337	47.3347	35.7894	42.318	53.1021	36.6783	27.2325	30.4359	36.9333
ID=MA_10165689_1360_1619	26.8261	17.9792	24.3772	33.2171	14.7461	14.402	17.3242	29.1131
ID=MA_101657_25787_26872	36.5484	27.2383	24.5242	36.2895	20.8524	13.9668	24.7728	22.6284
ID=MA_101657_27498_27674	3.19565	0	8.33684	3.59239	0	0.834254	1.57778	3.12291
ID=MA_101657_27748_27911	3.98256	2.47368	0.909639	3.83429	3.92308	1.38554	1.58788	1.19277
ID=MA_101657_28180_28596	3.2	0.535714	0.648456	1.79634	4.96833	1.64037	2.53881	3.45921
ID=MA_101657_28635_29366	23.0151	25.6175	17.3846	23.7937	17.6698	8.91656	15.2899	16.2927
ID=MA_101657_29470_29711	23.2441	21.1237	14.7085	14.6606	9.63806	3.5502	10.7338	12.417
ID=MA_101657_29820_30144	17.5369	10.4986	12.3542	9.94521	11.0702	5.71429	9.54155	0.690909
ID=MA_101657_30765_30968	6.84821	4.29302	3.43662	14.2924	9.33333	6.45205	11.1623	7.79812
ID=MA_101657_31470_31884	9.43469	13.7292	8.05819	11.6737	7.86547	8.74831	8.04299	11.5078
ID=MA_101657_31990_32275	11.571	6.42671	4.41254	6.75796	10.5417	2.90508	5.05263	6.1755
ID=MA_10165844_1201_1427	40.4353	27.0206	38.9402	62.1805	34.3119	8.15663	42.4007	40.3741
ID=MA_10165844_1451_2245	170.349	142.674	147.69	208.613	139.092	88.138	127.58	156.247
ID=MA_10165844_2251_2522	8.20701	11.3802	15.3022	22.9914	3.8942	4.13149	8.89969	19.3178
ID=MA_10165844_2702_3383	97.6794	74.7144	117.961	179.337	65.3016	46.2088	94.5994	95.335
ID=MA_101658_17174_17594	152.973	107.665	107.618	130.262	74.2447	60.4435	79.0259	109.548
ID=MA_101658_18039_19580	45.1792	35.3882	29.1072	45.317	26.4356	15.4131	24.2352	32.8102
ID=MA_10165933_2039_2311	32.0129	24.2094	21.3624	38.3511	20.6607	15.307	18.0152	20.3175
ID=MA_10165933_2314_2611	56.2867	38.1944	48.6914	65.8326	40.243	32.9761	40.8557	46.4812
ID=MA_10166825_1565_1731	23.4977	22.8473	13.4681	21.5924	16.9796	16.7423	20.7044	14.7071
ID=MA_10166825_1765_1968	16.272	9.89083	12.7845	14.8067	11.1888	8.84	9.11765	18.375
ID=MA_10166825_1975_4022	40.8578	28.4632	23.9263	35.5211	29.5203	22.4161	26.8824	36.092
ID=MA_10166825_4115_4294	28.8354	22.3293	17.368	23.827	28.6183	22.5556	18.8158	33.1387
ID=MA_10166825_4295_4846	37.6584	29.3705	34.6671	29.1683	25.517	21.7825	25.364	33.654
ID=MA_10166825_4920_6295	23.9255	19.1072	16.3321	22.3548	17.317	11.4704	13.5936	19.6556
ID=MA_10166825_665_1426	123.399	85.37	87.625	96.6236	90.3292	73.519	78.5505	117.16
ID=MA_10166825_80_452	17.9329	16.9039	10.2995	22.0716	8.31591	11.2062	8.32536	11.8993
ID=MA_10166910_0_1212	72.3498	52.1785	56.596	77.802	42.3463	34.4403	48.5827	61.9206
ID=MA_10167208_3847_5477	28.1282	16.9595	18.147	23.3276	14.2554	13.3573	14.9753	19.1068
ID=MA_10167208_5492_7687	26.9902	18.8319	14.9167	15.6048	16.0233	12.3502	16.5635	21.7812
ID=MA_10167208_7692_8030	32.7611	23.7986	7.46257	19.578	16.9233	16.3864	17.9302	14.918
ID=MA_10168001_3059_3757	40.6373	22.4545	28.9573	36.7879	20.4847	19.9464	25.7216	34.1435
ID=MA_10168001_3799_4268	41.0316	29.0655	24.988	37.8494	22.0324	19.5917	33.4889	37.7114
ID=MA_10168149_5366_6287	31.8498	23.331	22.5729	39.5856	16.4389	10.3396	17.1109	22.5622
ID=MA_10168323_2146_3860	12.3588	11.3746	10.7119	20.1567	4.62583	2.82616	4.95778	6.26637
ID=MA_10168324_103_452	69.3143	62.2863	66.2821	110.297	33.1568	21.5371	59.4094	70.6865
ID=MA_10168498_0_220	21.0145	20.1604	8.19087	9.40161	13.1	13.3655	6.80498	5.02929
ID=MA_10168585_1410_2148	23.3892	17.898	18.8296	34.4514	15.9139	13.5415	18.5944	18.3995
ID=MA_10168585_2160_2231	24.1053	19.3152	22.4382	14.2447	16.4074	11.675	15.975	9.90476
ID=MA_10168585_2305_2504	18.0195	11.2521	8.77586	19.3307	18.0556	4.46544	6.00467	5.96847
ID=MA_10168585_2525_3126	27.2778	19.9918	19.6175	24.8257	14.948	10.513	20.9541	16.0101
ID=MA_10168585_3130_3655	32.5215	26.9656	23.5624	37.2634	21.7333	13.4673	22.5169	29.7991
ID=MA_10168585_3715_4406	28.7269	23.1197	26.7111	34.0064	20.6461	21.6753	15.7915	15.9266
ID=MA_10168585_5_641	15.7171	9.92362	15.7818	18.3329	13.7521	9.9559	7.279	7.37906
ID=MA_10168585_675_1405	18.0181	10.4191	13.2774	11.8289	17.7953	8.69988	15.5764	12.1844
ID=MA_101691_14780_15372	30	22.386	21.2892	28.9031	24.702	17.3505	13.2382	19.9231
ID=MA_101691_15452_17027	31.6542	22.067	22.7014	25.1902	29.1763	25.334	17.4701	30.4537
ID=MA_10170883_5_612	49.0809	25.1664	38.7364	44.6882	31.3609	20.7926	27.3373	33.0752
ID=MA_10171045_2534_3520	33.0753	24.4313	23.5792	30.5585	18.3801	15.5376	22.979	32.8369
ID=MA_101711_21757_23048	14.9848	8.98231	9.54052	15.2942	7.28258	10.2929	12.0351	19.2207
ID=MA_101711_23134_23575	41.1689	18.7129	12.9685	20.4712	15.764	15.3874	30.3253	40.4304
ID=MA_101711_23619_23803	7.57619	3.96923	3.82564	2.26842	1.15957	4.86432	7.015	4.17949
ID=MA_101711_24832_25220	29.5984	17.5107	21.6179	28.2854	15.6961	13.868	18.8359	32.8121
ID=MA_10171234_593_1749	14.974	10.3251	15.2604	17.8142	7.7633	7.8401	8.58333	11.9914
ID=MA_10171241_1650_1931	34.7995	30.8264	34.9671	45.5913	33.9222	23.8635	37.9387	41.9573
ID=MA_10171241_2000_3106	39.359	26.9971	30.9028	45.1444	26.2954	15.9615	19.0141	23.727
ID=MA_10171355_928_2090	42.9818	29.5151	26.9502	49.0755	30.1533	23.1576	31	44.2164
ID=MA_10171676_675_991	35.9536	22.3127	22.4115	24.2356	16.6185	26.7617	20.9409	17.8825
ID=MA_10171844_1037_3585	30.1727	21.3586	26.3443	37.2678	19.9595	14.0355	17.149	28.4046
ID=MA_10171864_0_639	38.9184	26.4856	29.9261	38.5406	21.1713	19.1099	16.0399	17.923
ID=MA_10171923_2696_3504	15.9628	17.5895	12.7944	14.8667	17.7649	9.76152	19.7505	13.3605
ID=MA_101720_39787_40951	23.193	11.6679	13.7459	19.3465	10.8942	10.5278	9.79147	18.5935
ID=MA_101720_40982_41230	5.74088	4.95956	6.52536	17.9607	3.87356	3.99614	6.6692	16.8975
ID=MA_101720_41535_41851	1.84802	8.06964	5.46939	3.2058	4.80882	6.57895	6.44898	4.3565
ID=MA_101720_41920_42826	6.3477	2.86723	4.55341	6.12106	3.03233	3.96444	3.65163	4.38814
ID=MA_101720_42970_43145	26.0973	16.3623	19.2571	15.5814	65.6205	48.0872	34.6571	51.9727
ID=MA_101720_43300_44348	29.6764	14.9041	18.6976	19.9458	18.6131	14.8506	14.1985	21.726
ID=MA_10172334_4280_5723	14.2059	12.7151	16.4308	19.7966	11.4904	5.80729	10.9988	13.5632
ID=MA_10172470_3172_3483	19.8737	15.1484	19.7787	28.3518	12.6064	9.72072	12.0807	10.056
ID=MA_10172789_0_1285	34.733	26.4835	19.9642	36.4349	16.2852	22.1679	19.386	25.5842
ID=MA_101730_14656_15320	75.6806	54.8852	53.7763	83.1057	52.0528	27.5898	53.7156	64.5353
ID=MA_101730_15404_15684	7.41196	2.73154	3.15333	3.27181	1.28322	0.530035	1.97193	2.54325
ID=MA_10173312_1310_1384	12.3409	9.96739	4.84524	11.931	15.8375	4.3875	4.74074	9.90588
ID=MA_10173312_1450_3170	13.509	10.0128	11.8407	16.7913	8.05378	6.70208	10.4669	12.3832
ID=MA_10173312_3290_3890	2.36901	1.37194	1.48627	1.59253	1.57964	1.03571	0.658979	0.655172
ID=MA_10173398_8434_8617	31.0886	25.0043	25.0563	30.1498	31.0873	14.2536	21.05	26.6849
ID=MA_10173398_8684_8889	24.3094	18.2419	12.9671	24.4023	26.8374	10.4825	16.0756	9.88938
ID=MA_10174007_1805_2407	81.7116	55.1121	50.8714	69.5137	62.117	52.2809	45.5416	70.6439
ID=MA_10174497_815_2065	37.9357	24.7929	31.3307	41.0805	21.0333	23.3991	27.5456	38.5627
ID=MA_10174633_3854_4411	18.2515	19.5377	13.6388	16.5345	13.4446	10.5326	11.7955	19.0366
ID=MA_10174788_5777_7149	59.8093	56.1772	40.0281	74.2602	26.3657	18.5612	24.4179	34.1049
ID=MA_101756_10538_11531	54.8083	40.1044	34.7958	50.0499	27.886	22.8523	36.9052	44.0141
ID=MA_101756_11593_12055	84.3495	58.9571	53.7727	64.367	67.1235	40.3604	40.5464	47.3054
ID=MA_101756_12134_12767	217.338	149.818	164.08	262.507	172.27	120.157	110.66	142.255
ID=MA_10175930_35_483	25.1418	15.5488	16.3415	19.2778	15.4528	11.2684	16.2836	13.4121
ID=MA_10176172_15_433	17.576	14.4099	15.0676	17.0584	13.4355	7.59551	11.7538	9.9453
ID=MA_10176172_450_912	18.6028	15.8579	13.7297	15.044	9.81202	10.9961	6.47177	8.26044
ID=MA_10176172_925_1335	6.26009	8.45333	6.11685	9.62527	6.12329	2.1934	6.30787	7.44342
ID=MA_10176251_1083_1402	19.7043	13.9297	14.836	15.9739	13.5637	9.90141	3.83965	6.63636
ID=MA_10176251_1518_1842	30.5548	25.1162	11.5862	22.5379	14.6393	27.044	11.9301	15.2605
ID=MA_10176251_1853_2014	13.2	10.6082	8.71111	6.61538	4.87931	7.72254	5.57558	9.24309
ID=MA_10176251_2048_2589	22.048	18.0869	11.3512	20.0075	12.7177	10.4527	7.06845	8.65494
ID=MA_10176420_2723_3813	86.3201	65.3191	67.9676	101.927	52.2066	38.6958	54.7417	65.5098
ID=MA_101764_17368_20137	18.2778	15.9711	14.7042	20.9314	12.4412	7.18024	11.6964	12.2195
ID=MA_10176945_1724_2010	36.6162	30.0213	33.9506	42.2569	16.2284	19.1298	28.7244	26.1844
ID=MA_10176945_2014_3714	30.5585	27.2087	21.3441	29.5812	19.8779	11.6518	20.6658	19.0107
ID=MA_10176945_3759_4591	17.4195	17.6053	16.6186	17.4227	16.7476	4.93515	14.8836	19.4293
ID=MA_10177437_4495_5667	129.063	110.129	119.192	133.331	119.55	97.725	77.2689	110.291
ID=MA_10177659_0_324	0	NA	NA	0.314985	NA	0.107034	0	0
ID=MA_10177682_1320_4921	20.7118	15.713	16.6348	20.5561	14.9423	9.89937	12.0469	13.6007
ID=MA_10177682_5085_7217	169.544	128.64	150.587	176.969	110.622	72.306	91.6825	81.9541
ID=MA_10177682_7235_8026	34.4613	27.8773	19.6687	29.3305	10.1951	8.83653	7.43657	6.17512
ID=MA_10177682_80_1308	20.886	13.7844	18.0554	23.0731	15.1511	11.5265	10.8644	15.7782
ID=MA_101776_17592_18288	30.1777	22.049	20.245	30.2682	22.1021	13.9676	9.44543	16.1006
ID=MA_101776_18387_19335	56.1767	40.7406	37.0326	59.6468	53.3868	44.0547	32.441	44.5191
ID=MA_101776_19407_20296	27.3464	20.3016	27.0309	28.9818	29.2135	24.8274	16.9135	21.2801
ID=MA_101776_20332_20683	21.3832	8.9525	12.1315	27.1518	14.3781	18.4647	11.1308	13.1881
ID=MA_101776_20781_21094	13.9434	13.6556	6.45562	15.3067	6.12353	17.1811	6.76012	19.0812
ID=MA_101776_21201_21906	19.9942	16.3629	13.1409	19.1931	15.5203	10.1654	11.6541	13.2307
ID=MA_10177719_1086_1423	76.7794	51.4588	47.9055	67.7913	65.2193	36.1396	43.1463	54.868
ID=MA_10177719_701_1082	47.4473	37.052	45.2848	56.0538	35.361	22.2402	32.3874	69.136
ID=MA_101777_10188_11239	15.0648	11.4439	10.266	13.5069	13.3294	6.07384	11.5435	10.326
ID=MA_101777_11254_13141	14.5833	11.7649	9.49329	14.9123	12.4495	7.61685	11.2609	12.2394
ID=MA_101777_13169_13350	7.69652	9.11881	6.54922	4.03077	7.28272	10.3682	4.08995	9.9602
ID=MA_101777_13394_15050	15.204	12.2519	10.1389	18.0238	10.5678	8.15036	11.0698	12.4874
ID=MA_101777_16115_16898	10.4497	12.0819	9.9481	15.2672	9.76698	9.34232	14.4966	11.2104
ID=MA_101777_16960_18500	7.3394	7.60394	6.53781	9.09959	7.90188	7.49668	7.36577	8.83394
ID=MA_101777_18535_18706	7.69149	5.50811	6.48619	6.19565	6.05556	5.40331	3.8172	13.2723
ID=MA_101777_18780_21621	11.0883	9.21224	5.91547	11.3268	9.18632	5.01804	7.65124	8.68678
ID=MA_101777_22156_23586	10.5892	8.16198	6.39081	12.3042	8.23492	6.33744	9.15603	8.47486
ID=MA_101777_24406_27561	19.9152	16.5398	15.2151	22.8075	19.3458	15.7966	16.6827	16.6003
ID=MA_101777_27646_29287	11.2702	10.1011	10.8841	16.9618	15.5415	8.62141	12.4788	15.049
ID=MA_101777_29500_30603	32.8379	27.6062	22.6546	36.0349	21.8613	13.0065	20.7663	28.5502
ID=MA_101777_30985_33410	14.7748	15.895	11.8336	15.9212	13.0828	7.89809	14.2505	11.7549
ID=MA_101777_7493_9490	19.3892	19.2688	18.2442	27.0805	17.5638	9.46323	13.2154	19.5018
ID=MA_101777_9543_10068	12.7442	14.7359	8.91952	13.2171	11.5746	5.58929	8.57018	6.16937
ID=MA_10177821_1549_2660	27.6943	21.8499	22.9677	28.5772	18.9762	14.72	19.063	23.8855
ID=MA_10178158_816_928	50.1595	54.0909	14.781	18.2828	28.4897	14.3955	13.0938	16.1176
ID=MA_10178158_966_1388	40.6072	24.8604	16.5041	27.6322	22.4103	14.4758	7.98712	11.2043
ID=MA_10178474_0_480	199.837	149.224	78.7064	112.296	102.283	71.189	69.8384	102.174
ID=MA_10178635_6575_7661	7.65353	4.98197	11.5521	17.1571	2.62623	3.75242	6.774	16.298
ID=MA_10178643_3118_3498	491.647	375.605	325.047	406.627	286.642	232.261	269.535	376.556
ID=MA_10178643_3503_3751	587.938	464.456	319.939	401.497	301.897	208.602	308.433	388.333
ID=MA_10178643_3813_4522	317.925	201.519	117.601	184.936	156.479	107.732	110.529	138.782
ID=MA_10178643_4808_5046	260.256	151.664	98.2796	161.221	104.888	77.6723	83.8032	119.822
ID=MA_10178643_5048_5212	191.225	117.322	91.2414	128.478	100.24	75.5613	87.7461	105.852
ID=MA_10178643_5258_5545	63.7934	42.5417	28.0757	45.6886	36.2793	29.5108	19.5391	25.3989
ID=MA_10178643_5588_6090	163.846	104.335	61.1701	97.9659	80.0934	50.5557	60.9244	79.4595
ID=MA_10178643_6143_6692	42.0315	24.9134	26.7974	43.4869	16.0432	11.7187	12.2217	19.7661
ID=MA_101786_25363_27642	17.7321	15.8956	17.5225	24.2374	13.6143	10.1729	13.0458	15.31
ID=MA_101786_27953_28132	10.8238	7.57436	4.735	4.63776	10.1188	8.49749	6.92308	7.30846
ID=MA_101786_28138_28408	6.84713	3.41237	4.23103	10	12.914	10.9091	8.15282	9.6633
ID=MA_101786_30024_30548	277.625	183.72	169.145	309.706	379.391	295.874	254.022	347.031
ID=MA_101786_30679_30936	382.42	344.426	306.782	397.667	573.015	395.24	378.645	513.732
ID=MA_101786_30959_31242	248.576	202.706	180.974	249.779	291.761	203.874	244.394	264.425
ID=MA_101786_31829_32508	33.0859	21.6125	23.774	27.7647	29.5383	20.862	22.9274	26.9376
ID=MA_101786_32609_32823	40.8071	31.2924	20.1765	39.4247	30.8593	16.336	23.1179	30.6364
ID=MA_101786_32929_33121	7.61161	9.32189	5.1619	7.11013	10.1888	6.04245	6.98182	16.073
ID=MA_101786_33299_34722	40.2654	32.6817	23.087	43.1935	30.7145	21.0552	29.3175	28.7487
ID=MA_101786_35034_41311	22.9461	19.3047	16.6967	25.8932	14.9619	11.8396	14.8024	16.2481
ID=MA_101786_41344_41719	4.88529	1.75844	3.10997	5.5602	1.94845	4.63706	0.795276	2.89974
ID=MA_101786_41849_43161	12.3147	8.46069	6.28187	8.66102	7.35252	4.75507	4.39156	5.44009
ID=MA_101786_43224_43500	6.19269	4.49141	1.60071	5.99324	1.5493	1.70567	3.49653	2.53521
ID=MA_101786_43524_43707	1.36041	1.3089	2.15385	3.34328	1.25	1.03158	2.69388	1.94764
ID=MA_101786_43804_44083	38.3461	25.8552	30.7594	37.3043	31.2306	23.1264	31.9262	21.1922
ID=MA_101790_30945_31196	110.298	57.7473	52.5467	74.6748	58.8639	32.5578	51.7282	76.9645
ID=MA_101790_31295_31968	75.5425	34.1	39.8971	45.4307	41.4092	26.4957	34.4867	52.5806
ID=MA_101793_12767_14255	42.9423	29.3549	36.5553	51.4683	31.5129	22.2018	23.831	28.0829
ID=MA_10179679_966_1423	27.8241	19.2857	19.1713	25.285	16.6737	11.8168	19.5159	21.2468
ID=MA_10179878_2699_3129	27.7966	22.6848	22.9115	28.4418	14.5813	6.57549	13.8583	12.7971
ID=MA_101803_17784_19112	18.3295	14.7463	15.6504	20.5046	18.9812	11.7831	11.8716	11.4682
ID=MA_101803_19119_19633	12.8821	9.86213	9.04679	7.96167	7.06082	4.52052	10.2139	9.78901
ID=MA_101803_19674_22477	26.2654	20.8706	18.3929	26.418	14.2747	9.54744	13.657	15.1918
ID=MA_101803_5177_9193	23.157	19.6053	19.6688	25.2653	15.4437	9.15113	12.6142	12.8964
ID=MA_101803_9247_17125	20.5121	17.9303	18.2137	21.979	15.5093	10.7227	12.9941	12.4758
ID=MA_10180837_2431_2650	94.1681	51.0841	64.9412	101.698	56.6438	39.8014	46.6074	50.7432
ID=MA_10180837_2711_3624	51.1716	39.9458	49.6398	66.0576	36.1048	29.707	36.807	54.0432
ID=MA_10180966_1583_3332	25.9268	16.0334	20.1272	26.6328	13.4025	12.1189	13.6585	20.3246
ID=MA_10181125_1847_1984	11.9873	20.9821	17.4643	17.3059	31.9023	17.7764	38.1176	39.2278
ID=MA_10181125_1992_2345	20.4098	20.726	25.0535	24.6166	44.4893	19.8084	31.0694	61.3186
ID=MA_10181246_2745_4318	35.9684	22.3975	28.9272	32.8296	22.7338	25.5598	24.6317	38.6555
ID=MA_10181246_4400_7430	26.8731	16.8833	17.8819	25.3823	14.4542	15.7853	14.1288	23.1722
ID=MA_10181288_3111_3345	30.2039	20.7153	27.2761	38.3123	24.6228	8.84921	22.0355	20.9071
ID=MA_10181288_3365_3806	26.3168	27.1446	27.2261	28.9363	17.845	16.8898	13.753	17.1152
ID=MA_10181288_3820_4986	22.9843	16.5973	20.7521	24.3519	19.8562	15.3906	14.449	19.9701
ID=MA_10181288_5280_5660	9.79147	4.55138	5.28465	5.60437	8.30807	3.30025	4.0529	3.80357
ID=MA_101812_1753_7421	27.6671	19.3583	18.6996	24.7404	16.9924	12.053	14.5633	19.2225
ID=MA_10181547_1213_2274	124.236	75.5332	72.5594	101.378	30.7193	23.5622	84.032	116.048
ID=MA_10181547_2318_2815	95.601	47.8932	58.0825	95.9514	21.4925	26.4111	66.4332	99.8809
ID=MA_101817_9351_10403	21.7747	14.8161	12.4714	21.8663	11.8194	6.51491	13.2668	13.1225
ID=MA_10182116_3343_4508	67.4724	40.4499	28.4067	48.4279	25.7519	14.2753	30.9687	39.3222
ID=MA_101821_16013_16380	36.7228	27.2132	34.0758	43.9393	23.2857	12.7024	16.3953	19.1079
ID=MA_101821_29377_29800	11.2801	12.1309	6.65	17.2377	12.3916	3.4955	8.74026	6.75546
ID=MA_10182290_7555_7975	101.582	75.4649	57.8007	71.8344	16.6536	14.2851	49.176	46.4442
ID=MA_10182290_8095_8346	95.8103	84.3133	36.2465	42.0325	19.5733	7.84946	31.212	39.4409
ID=MA_10182290_8385_8580	230.163	134.606	72.3079	103.709	42.4939	23.7253	67.9366	81.3546
ID=MA_10182631_483_1785	131.388	88.6055	120.655	156.072	110.129	87.3765	88.745	127.194
ID=MA_101835_24226_24467	31.3663	11.9446	18.9966	17.4407	24.1959	17.3074	17.2787	26.0174
ID=MA_101835_24516_24724	47.7249	34.8357	44.77	67.5879	66.1254	36.7906	20.2669	44.9077
ID=MA_101842_1656_5514	18.1972	14.2616	15.0605	22.3196	10.3521	8.04085	12.5618	14.6203
ID=MA_101842_5576_8909	27.784	20.0402	21.0688	28.128	17.4654	11.4279	16.5953	18.0805
ID=MA_10184540_0_215	85.1479	52.5162	27.0789	60.8613	42.8627	37.3158	43.6895	44.2645
ID=MA_10184540_295_730	62.9445	72.4752	62.5071	69.2112	61.1434	28.0781	48.6922	44.6296
ID=MA_10184926_1025_1411	60.9932	38.9234	33.41	40.0181	26.8052	24.5255	31.558	29.5992
ID=MA_10184926_1500_1616	75.2391	51.0357	43.5698	78.7043	26.8851	30.9286	38.0385	79.8471
ID=MA_10184926_890_993	35.3667	30.3958	33.034	27.8707	25.5827	21.2578	28.3655	33.7319
ID=MA_10184993_3447_4711	38.5297	24.6044	29.5932	39.9134	27.2427	18.5968	20.0646	25.4211
ID=MA_10184993_4784_5764	47.2913	37.3971	29.3842	49.2571	31.5779	22.2794	19.2794	27.4549
ID=MA_101849_24359_25194	50.4803	39.6832	36.8402	54.1343	39.0371	38.6854	30.4442	38.3225
ID=MA_101849_25274_25793	46.2193	25.29	25.5352	33.4278	19.5886	18.9886	22.8475	32.4962
ID=MA_10185064_2864_3218	29.5177	26.4115	30.5	38.4812	27.2591	9.72987	16.6268	31.781
ID=MA_10185385_1037_2008	179.449	107.276	126.226	143.838	88.8289	59.6786	94.587	140.116
ID=MA_10185385_2177_3609	199.494	126.042	124.347	143.332	89.6087	74.0381	107.701	156.722
ID=MA_10185385_3642_4655	118.86	80.1367	78.1258	94.9511	56.472	37.5353	71.2754	98.0937
ID=MA_10185395_2027_2346	18.9036	10.4708	11.6799	11.6541	5.59882	11.3846	4.38529	15.0475
ID=MA_10185395_2377_2525	5.89441	6.3625	4.03145	6.82209	5.69427	4.23377	3.25161	1.5
ID=MA_101855_22863_22969	16.1866	10.735	16.9286	12.0744	5.68376	2.79464	4.77391	9.23276
ID=MA_101855_23003_23190	58.2509	25.6192	35.8623	44.9339	32.7655	30.6667	20.8274	52.3933
ID=MA_10185829_1109_1361	103.033	50.813	18.0129	23.8309	129.251	125.642	8.93684	26.5277
ID=MA_10185829_119_934	160.114	104.066	62.5742	75.0935	109.355	100.452	27.1554	39.3293
ID=MA_101861_7447_8053	24.8931	17.0952	14.8988	19.9631	11.9942	6.98613	13.2471	14.4588
ID=MA_10186551_7431_8069	104.703	63.0034	81.8344	127.21	62.5791	56.6864	50.5533	78.3624
ID=MA_10186573_1295_1864	45.8184	32.2464	19.5947	40.02	41.3961	31.075	34.644	48.1745
ID=MA_10186573_45_780	218.201	101	92.4021	238.691	314.523	267.356	175.804	210.519
ID=MA_10186862_10_908	40.4784	19.6987	23.0601	43.6318	23.3408	22.4821	19.3988	22.3207
ID=MA_10186862_985_1543	28.9153	13.0557	17.6061	22.9149	15.3228	8.375	11.3867	15.1701
ID=MA_10186926_295_2822	36.5301	25.0708	21.9903	34.2052	16.5988	14.1216	18.4603	21.2648
ID=MA_10187060_50_588	79.1619	61.7979	58.4129	91.3876	81.09	80.9669	43.8011	40.5089
ID=MA_10187354_3255_3539	25.454	10.6511	15.4441	24.6611	9.42071	6.33882	14.9656	14.3659
ID=MA_10187354_3545_3923	41.6541	34.51	36.2335	47.7135	21.6335	16.4485	24.3966	35.1019
ID=MA_10187354_4065_5392	55.9801	35.8628	38.2575	50.5408	21.2618	16.6658	25.7969	29.6257
ID=MA_101873_16936_18421	53.7828	30.2882	32.522	41.9099	24.9204	24.8116	29.227	41.1358
ID=MA_10187685_570_690	46.4	30	3.4963	9.76429	12.2606	1.73846	6.28571	14.6232
ID=MA_10187685_90_564	18.6534	19.6208	3.25149	4.95331	5.80439	1.33402	2.60643	4.15139
ID=MA_101877_22979_24332	21.593	13.1389	16.2825	24.5995	10.1538	10.097	8.91202	19.2545
ID=MA_101879_23869_24443	16.9571	14.4492	16.145	22.1068	15.2374	8.30586	12.9164	13.4889
ID=MA_101879_24449_26923	24.7829	21.5581	17.9873	24.7388	21.1113	16.2054	19.7888	21.3658
ID=MA_10188586_150_4622	24.3691	21.7794	18.287	26.2187	28.4199	22.4735	21.5045	25.5975
ID=MA_10188741_730_1127	97.8256	57.8202	100.342	144.108	50.4206	42.7477	66.3033	91.6928
ID=MA_10189019_2780_5973	24.922	11.4391	20.895	25.3578	19.0547	16.8922	16.2109	21.141
ID=MA_101892_10496_12174	43.7573	26.9885	34.6149	44.2527	22.3395	22.8432	19.7443	29.9031
ID=MA_101892_4349_5147	20.7409	15.2952	17.5934	19.7648	8.89461	7.52281	8.09591	9.36269
ID=MA_101892_5149_9486	8.59547	5.9275	6.5582	8.03049	4.03213	3.76458	3.13682	3.37772
ID=MA_10189381_2922_3347	45.7379	33.7212	24.9687	38.872	22.87	19.25	24.1348	24.6275
ID=MA_10189662_162_830	36.9356	28.7864	25.1705	35.7991	25.9601	12.4731	23.1289	23.81
ID=MA_10189777_0_461	47.4349	23.3239	33.7331	48.4592	20.2881	19.5303	23.8805	37.4837
ID=MA_10190246_1120_2463	27.0958	19.0031	18.1988	31.1804	17.8618	11.5103	18.8347	19.6012
ID=MA_10190246_695_1118	21.162	19.712	22.9466	28.8343	13.2699	12.2	12.5605	16.1295
ID=MA_10190951_2311_2914	27.8685	15.1548	1.17185	1.60064	18.3495	8.25038	19.1914	17.5103
ID=MA_10190951_2971_3121	11.8	6.7439	3.34177	5.10429	3.16667	7.0625	4.10828	12.4753
ID=MA_10191230_0_1385	237.627	174.046	232.784	282.179	170.738	123.637	145.219	177.128
ID=MA_101915_12517_13387	26.6646	15.1877	18.9322	20.8659	11.6115	15.8823	16.9471	17.6517
ID=MA_101915_13462_16981	27.5799	18.1184	20.6381	26.3481	16.2729	12.6958	16.1499	21.6056
ID=MA_101915_17072_18182	38.7325	23.3714	21.4805	31.498	23.1122	18.6031	21.4771	30.8734
ID=MA_10192193_6443_6742	9.53666	12.8835	9.76577	13.9408	12.6448	5.97554	10.7912	16.152
ID=MA_10192193_6828_7660	5.36663	5.42449	4.60624	2.87037	3.56069	3.13689	1.64623	2.03617
ID=MA_10192193_7902_8037	0	0	0	0.116788	0.167883	0	0	0
ID=MA_10192193_8042_9152	0	0	0.0134892	0	0	0	0	0
ID=MA_10192333_1252_1363	22.0214	15.697	8.296	20.1691	10.872	6.825	6.94309	8.17742
ID=MA_10192333_1392_1457	12.7907	16.6	4.18919	6.24359	10.4615	6.25	3.34783	7.85714
ID=MA_10192333_1462_1534	20.6304	17.8315	13.8851	16.4301	17.5385	8.65385	10.5882	7.64103
ID=MA_10192333_1537_1901	59.1865	40.6255	21.9774	32.5203	25.4685	12.9809	32.6197	22.5618
ID=MA_10192333_1922_2043	34.6786	20.4178	5.67407	16.7532	16.1449	16.6444	14.5035	16.4931
ID=MA_101924_10499_12319	6.55428	7.72928	4.43773	7.926	5.14034	1.9792	6.31729	5.25653
ID=MA_101924_12394_12976	20.0542	18.5014	10.1533	21.2898	19.3651	16.9635	19.6853	21.3476
ID=MA_101924_13224_13438	17.9361	14.8947	12.6371	10.5837	10.7358	11.3766	8.50424	15.5738
ID=MA_101924_13702_13895	6.19048	10.2196	1.70051	5.14778	4.51471	2.18	5.59512	7.92195
ID=MA_101924_14252_14717	7.37008	6.67258	4.86193	7.34449	6.10822	2.45661	5.01597	8.66864
ID=MA_101924_18111_18546	26.9261	30.3089	23.7544	23.8367	13.1918	9.74066	21.3049	17.4418
ID=MA_101924_19587_21476	23.1151	19.833	14.0336	19.9354	13.6959	8.63782	14.0867	13.8334
ID=MA_101924_21512_21648	18.4568	14.7152	7.4702	11.9745	4.01399	1.77778	7.87838	13.6093
ID=MA_101924_21752_22186	20.0115	16.6583	17.8619	19.892	13.0976	9.30105	21.9037	20.1824
ID=MA_101924_22207_23501	19.9874	19.5468	13.3278	19.2413	9.56537	8.33597	16.3501	20.6004
ID=MA_101924_23527_24774	18.054	19.5162	16.4522	23.3225	12.2377	8.30781	14.1512	13.8911
ID=MA_101924_24827_27743	17.232	18.7851	9.35234	14.4018	9.10926	5.84234	11.8923	10.5425
ID=MA_101924_27772_28958	23.1941	19.6847	17.2066	21.3787	11.4197	12.4115	18.8058	18.3534
ID=MA_101924_3174_5170	52.9	48.3979	36.1696	53.5485	34.2743	26.3919	35.9348	33.5014
ID=MA_101924_5199_7670	30.4201	29.1224	18.4937	25.9271	13.2252	11.1819	17.7911	19.4454
ID=MA_101924_7699_9017	24.9481	26.1587	12.6746	18.9969	7.43399	6.89256	17.4128	16.0472
ID=MA_101924_9184_10481	25.0386	22.1366	14.4617	28.9808	22.1132	16.1314	16.9631	26.2892
ID=MA_10192750_105_1537	27.4749	21.7183	20.7435	24.2564	20.672	13.1106	19.4546	21.5693
ID=MA_10192750_1605_2294	29.5253	19.9135	20.5969	26.9899	24.0757	10.491	18.4406	14.7019
ID=MA_10192750_2410_2899	14.3882	12.0735	5.32833	7.08909	10.5595	9.10654	6.14822	6.33077
ID=MA_10192750_2900_3915	25.798	16.9562	14.4949	16.0066	10.7464	7.98057	17.1968	18.1445
ID=MA_101927_22521_23162	23.5764	15.8217	15.2163	22.2724	15.7348	7.66049	14.3251	20.0863
ID=MA_10193025_2853_3697	18.5328	15.2253	17.2342	20.2062	11.0531	11.2417	11.9222	13.2129
ID=MA_10193025_3713_4723	16.8942	14.9098	16.8329	24.576	11.1006	10.4182	13.043	16.1529
ID=MA_10193025_4763_5380	10.8167	10.8855	11.7883	20.6332	10.196	8.5944	11.1422	13.3607
ID=MA_101930_49485_50593	29.8578	16.685	24.3491	38.496	17.2683	16.3183	16.0831	27.217
ID=MA_101930_50600_51339	38.6888	21.8972	31.9927	44.3258	21.4966	22.794	18.1047	33.9689
ID=MA_10193198_1803_2844	8.92808	8.55354	13.8205	23.8408	26.0771	21.1052	4.10054	5.91924
ID=MA_10193378_6137_6454	73.8081	60.1336	87.7252	164.032	128.041	69.3458	50.6659	49.7801
ID=MA_10193378_6482_6725	2.9962	6.70881	14.5952	22.4967	13.942	9.47426	5.45769	6.53101
ID=MA_10193541_904_1243	35.1649	22.8913	21.62	40.3249	24.4436	15.6667	24.64	30.9189
ID=MA_10194041_1336_1463	2.40876	0.503876	1.29008	1.01481	1.47368	0.325581	0.230769	0.607692
ID=MA_10194041_1576_1747	12.839	15.2039	14.731	26.3661	6.75521	7.51872	6.56684	1.50847
ID=MA_10194041_231_330	23.3852	5.36697	9.75701	9.90991	4.44762	6.68519	0	1.79208
ID=MA_10194041_376_1158	73.5739	42.8537	34.602	47.1035	36.5253	36.0618	20.1657	28.5804
ID=MA_101944_0_1127	9.18419	7.27273	8.27456	12.3162	9.07359	6.19717	9.34474	6.58319
ID=MA_101944_10310_10500	6.97183	8.61215	5.03382	7.9537	7.23445	9.79545	3.92574	8.1784
ID=MA_101944_10700_11425	27.6719	18.7576	15.2466	21.797	29.6354	22.2042	17.3479	29.0634
ID=MA_101944_1155_1814	14.5379	8.34156	13.2171	21.1411	19.4745	13.6856	16.375	14.8147
ID=MA_101944_11685_12769	21.878	23.2621	15.1721	27.0969	17.4453	11.2335	11.1122	17.7518
ID=MA_101944_12840_17527	16.6623	17.1765	13.5951	20.0935	15.2822	10.3866	11.9996	13.7124
ID=MA_101944_2050_2229	48.5792	47.4461	37.2298	58.0732	73.0107	63.0226	59.1685	63.367
ID=MA_101944_3125_3330	160.744	96.5319	121.663	182.255	112.569	93.5988	97.705	129.469
ID=MA_101944_3515_3714	30.8473	37.6014	27.6008	45.3299	24.125	25.2579	21.627	49.0036
ID=MA_101944_4030_4306	40.8359	38.4198	40.2213	59.5224	49.3777	30.9715	32.1343	40.2824
ID=MA_101944_4545_4787	33.0448	25.2727	25.4487	33.6886	27.3477	14.9414	28.9497	37.0982
ID=MA_101944_4850_6677	66.256	47.9759	47.261	74.3645	55.3061	43.3633	44.2914	66.4674
ID=MA_101944_6700_6831	1.19565	2	1.55072	1.43796	0.933824	0.625	0.860294	1.15556
ID=MA_101944_6855_6986	12.6913	12.0473	7.34043	13.8431	17.9932	7.76552	9.39568	19.9858
ID=MA_101944_7030_8478	18.169	13.7863	14.818	20.3367	16.1865	11.5171	11.2538	13.0693
ID=MA_101944_8495_8825	36.6468	27.8981	25.318	27.0253	38.85	32.4246	24.3916	28.446
ID=MA_101944_9170_9354	16.6883	19.813	10.0952	28.0947	13.6727	10.7352	13.583	17.5939
ID=MA_101944_9630_10011	18.7021	11.1002	13.7505	22.741	29.0219	21.0713	14.7551	21.5823
ID=MA_10194688_2458_3347	20.226	15.4019	15.0232	17.1082	11.9615	7.64651	19.4575	22.2541
ID=MA_10194928_0_276	77.9387	50.6603	83.1838	113.498	43.4372	32.3569	26.1009	23.8738
ID=MA_10194928_345_730	54.5067	41.9396	34.6076	46.9143	20.2645	24.2119	12.9188	12.5934
ID=MA_10194_11665_12119	18.433	13.1306	14.2669	15.4935	9.24082	5.56367	7.69323	8.577
ID=MA_10194_12120_12439	2.03881	2.03604	1.34848	1.71166	0.805556	0	1.04923	0.966361
ID=MA_10194_12500_12622	0	0	0	0	0	0	0	0
ID=MA_10194_13080_14166	0.0339761	0	0	0.0348944	0	0	0	0
ID=MA_10195045_6720_7813	7.98811	4.13473	3.66228	5.24219	3.12644	2.15009	2.96441	2.81673
ID=MA_10195045_7905_8082	23.4803	27.5741	24.8705	24.8938	15.2548	13.5758	18.7571	11.0302
ID=MA_10195045_8100_9240	22.4598	18.1122	19.9905	25.5712	13.4561	12.6824	13.9257	17.4649
ID=MA_10195662_1096_1300	21.7031	16.3797	10.1773	16.5755	12	19.3363	6.34247	15.7489
ID=MA_10195746_2152_2740	74.1334	62.1224	50.0339	77.6605	44.3851	30.0147	46.602	35.4139
ID=MA_10195746_2802_3283	38.3199	32.804	25.1292	29.3765	32.7732	12.8284	27.4054	18.683
ID=MA_101958_16100_16560	16.7491	16.2477	11.5028	23.1268	7.98788	8.03838	13.3047	15.0888
ID=MA_101958_16770_17255	7.57036	9.84701	4.42941	11.5526	9.65094	3.70099	10.4618	13.5157
ID=MA_101958_17285_17463	0.230769	0.729282	1.10383	3.48168	0.961538	0	1.12973	0.935135
ID=MA_101958_17480_18340	17.2094	16.9435	12.9807	25.1438	10.9682	10.2824	12.0514	9.77897
ID=MA_101958_18345_19362	23.7386	25.2494	20.7015	21.1614	16.9518	12.7937	13.8485	11.9437
ID=MA_101958_19963_20129	3.77457	4.14773	2.14118	4.67045	2.85294	1.03529	0	2.40351
ID=MA_101958_20238_23910	19.6898	18.1278	20.1539	24.6126	12.4798	9.0864	11.8747	14.0629
ID=MA_10196163_3641_3912	2.77032	6.2	2.73835	1.82079	2.85409	1.55435	4.17483	4.23322
ID=MA_10196198_1261_1794	19.6846	8.12436	20.0126	35.6188	22.7815	17.4253	18.5561	22.1314
ID=MA_10196316_1949_2364	54.1078	27.4079	27.2795	47.675	23.5562	21.491	20.8768	25.5938
ID=MA_10196363_2344_2746	31.6293	20.9284	29.2985	49.0635	18.525	15.6477	22.2175	20.7459
ID=MA_10196363_2749_3829	33.693	24.4814	28.4548	43.4163	21.5636	17.3155	19.1048	25.7671
ID=MA_10196363_729_2220	107.218	73.6644	73.9938	91.9829	60.587	50.6118	61.0813	85.3507
ID=MA_10196428_40_874	122.855	59.1922	57.7226	95.3653	44.5633	34.9882	51.0173	64.4582
ID=MA_10196428_880_3247	13.0159	11.3618	10.0307	13.1112	8.66316	4.84344	6.20779	7.02503
ID=MA_101964_12425_13793	27.1355	25.5845	24.9402	32.0631	21.3246	11.0072	19.4362	21.0489
ID=MA_101964_13820_15039	38.0875	28.8935	24.3636	33.7214	23.1909	15.6218	27.6702	26.9844
ID=MA_101964_15045_15222	5.12821	3.40426	3.75263	6.525	10.1179	3.01639	3.78495	3.74595
ID=MA_101964_15570_16654	15.186	14.7399	16.1551	23.0374	17.2524	7.92216	13.3043	21.0727
ID=MA_101964_16655_17430	16.8728	12.6124	13.6489	19.6934	16.5028	13.473	24.4521	20.4491
ID=MA_101965_5313_5658	26.777	18.6045	27.8819	26.0787	14.0126	19.8611	11.6701	18.1546
ID=MA_10196643_807_1681	48.8348	43.0134	51.077	70.3346	46.494	37.6271	37.7207	44.2301
ID=MA_10196958_235_453	32.7541	15.7833	10.5	29.5952	6.2521	7.22951	58.0552	136.563
ID=MA_10197113_1025_1222	1.1561	1.69118	0.64532	2.65403	1.56098	1.32692	1.51196	0.756098
ID=MA_10197113_1235_1899	19.3409	10.5918	14.2202	22.2836	7.27172	5.85997	11.3633	11.0494
ID=MA_10197113_35_625	10.1795	12.3505	9.83969	10.8397	8.59877	3.59442	8.42278	6.44249
ID=MA_10197113_635_812	13.9356	8.83333	4.45161	9.27411	8.91099	3.25543	2.96196	4.85405
ID=MA_10197194_2380_7245	20.8488	20.7292	15.7187	25.6594	13.9424	9.08264	14.3788	15.8676
ID=MA_10197220_2035_2141	17.0423	5.4958	16.1732	35.2671	20.0534	21.8939	11.7661	13.6129
ID=MA_10197220_2175_2264	16.7611	9.85567	17.5333	23.1463	23.4054	24.3694	9.51456	9.75472
ID=MA_10197220_2275_2710	22.8237	6.77079	7.05165	7.50305	14.0508	5.95388	7.51805	4.09595
ID=MA_10197220_2715_4179	24.1508	11.8539	11.2292	19.5177	14.5532	10.3211	12.58	14.8768
ID=MA_101972_6652_8091	18.9303	15.1343	14.1737	23.4049	15.183	5.79961	12.4792	15.2722
ID=MA_101972_8127_8630	5.56545	6.23247	0.513725	1.66157	0.490196	0.251969	2.53435	2.00768
ID=MA_101972_8667_8842	7.15104	8.03093	4.3388	5.40816	2.33696	5.34615	1.42778	1.57838
ID=MA_101972_9087_9862	21.6522	18.522	13.2556	28.9426	15.9273	8.24584	12.5886	13.4717
ID=MA_10197498_1020_2070	25.5131	18.6013	19.9601	24.2581	12.7714	9.63581	15.7648	17.7412
ID=MA_10197498_2220_3108	28.3956	22.139	24.0874	30.1523	18.3	11.2785	16.4305	19.055
ID=MA_10197498_7007_7499	46.1748	28.6299	27.2206	40.4522	26.277	26.6588	20.8273	30.0481
ID=MA_10197498_7817_8611	33.1668	28.0309	24.5464	31.1572	25.7646	13.1752	27.3265	20.7279
ID=MA_10197498_8612_9062	19.4675	20.34	19.9766	23.4473	15.2608	13.0721	10.053	14.2837
ID=MA_10197506_883_1272	42.8815	19.1471	18.1032	37.4765	14.3411	17.3124	10.2023	27.9498
ID=MA_10197891_1183_1422	46.2006	30.1846	34.8846	53.8239	43.7638	32.094	33.5522	35.9764
ID=MA_10197892_2779_3577	50.4672	33.3608	28.9172	40.1451	28.8273	18.54	23.6111	29.3611
ID=MA_101987_2655_4046	43.8872	29.2532	43.2618	64.0558	50.3194	37.4223	31.1786	40.825
ID=MA_10198808_1625_3399	30.2351	18.302	21.5415	28.8606	18.0049	13.8096	17.1586	24.5542
ID=MA_10198808_35_1536	25.8344	20.0295	21.5732	23.6377	12.693	12.7935	15.8727	17.5297
ID=MA_101990_2251_3733	58.2669	34.0684	44.8189	62.3072	39.2125	27.9597	35.0671	47.044
ID=MA_10199247_7107_8114	26.2631	14.7014	16.6517	22.3775	17.1871	11.8366	13.3836	16.4511
ID=MA_10199750_1734_2255	82.4407	51.8204	93.5669	118.041	44.1897	36.3954	44.7945	55.1364
ID=MA_10199750_703_1480	179.993	123.922	221.047	323.919	85.2778	63.321	85.9555	116.493
ID=MA_101997_32073_32387	24.198	12.6029	11.1328	21.6104	15.3778	10.4986	5.24405	7.09639
ID=MA_101997_32458_32571	0.182609	0.568966	0	0.725	0.0956522	0.891667	0.365217	0.387931
ID=MA_101997_32688_32923	31.0791	24.6808	24.9763	36.5015	33.1447	10.146	30.5083	37.3679
ID=MA_101997_32928_33883	92.3342	71.0036	69.8723	94.8854	65.7416	35.7625	60.3783	66.0075
ID=MA_10199816_195_1294	33.6242	25.0702	33.0071	38.945	24.7969	18.1194	20.4788	24.3135
ID=MA_10199850_2628_2838	13.1504	14.1833	11.8833	11.0165	19.0675	6.85022	8.59307	13.4716
ID=MA_10199979_4058_4492	51.2743	38.5838	41.9017	45.3456	36.0413	24.4755	31.1906	40.657
ID=MA_10200015_335_888	54.3566	42.6968	35.6898	59.6276	39.4606	24.9765	31.3486	35.4079
ID=MA_10200015_925_1030	16.5109	6.51695	9.95	26.8958	7.38793	5.05128	12.6942	12.7328
ID=MA_10200277_5328_5631	158.229	113.963	97.628	158.86	120.725	75.6247	102.295	134.783
ID=MA_10200277_5728_5883	129.936	111.122	75.1694	110.545	115.988	80.3744	84.7918	118.105
ID=MA_10200277_5923_6075	65.1	46.9136	44.965	55.1389	81.6547	53.134	50.0282	62.7767
ID=MA_10200362_2719_3854	19.8693	11.8251	12.5227	16.4206	14.3375	9.38065	7.5245	16.2189
ID=MA_102003_143_383	50.4136	46.4358	38.7112	64.6611	32.1595	18.6341	28.6645	39.8227
ID=MA_102003_29188_29850	7.41746	3.75966	9.66531	13.113	6.55114	4.66763	3.81422	9.01117
ID=MA_102003_388_585	59.5409	55.2862	26.5	40.8881	25.1174	21.072	24.6148	40.3902
ID=MA_10200587_5764_5932	70.6938	45.4803	55.5195	58.836	40.3548	39.3364	37.5811	38.8509
ID=MA_10200587_5954_6158	50.9377	34.7899	21.6349	45.0274	24.373	16.1841	32.1321	33.2851
ID=MA_10201061_2112_3379	19.4693	11.9432	11.559	21.8217	24.6719	22.0333	10.841	20.1318
ID=MA_10201061_3652_3879	12.7186	7.86345	14.3797	16.7844	27.446	19.4375	10.8398	15.4942
ID=MA_10201061_4097_4478	2.72087	2.32506	2.56313	12.2434	15.1333	13.3613	5.50498	10.7547
ID=MA_10201061_4552_5141	3.94006	3.72045	4.64526	5.81289	22.9184	20.5291	3.28033	8.88697
ID=MA_10201066_2648_3342	131.807	77.4685	96.2834	129.383	81.8256	63.0031	70.2863	116.882
ID=MA_10201271_2926_3594	44.8595	37.8311	36.5492	51.8325	29.4005	25.349	23.4277	36.7976
ID=MA_10201285_1292_2456	51.4205	29.2551	32.3639	44.5149	20.3741	25.036	22.0484	28.079
ID=MA_10201487_0_461	35.9153	29.8695	20.8339	31.7285	33.2798	20.7138	25.4174	21.6797
ID=MA_10201515_1211_1463	19.1472	7.98947	13.1739	17.7071	22.4664	19.1939	13.9693	23.7205
ID=MA_10201791_1355_3694	24.1314	21.8086	19.327	26.2833	16.6745	12.3493	14.6512	21.7249
ID=MA_10201791_15_289	39.7817	36.1348	32.6657	41.4827	37.2006	19.8683	32.7479	29.8415
ID=MA_10201791_305_1225	172.194	123.012	130.04	174.294	177.53	161.553	148.087	223.229
ID=MA_10201_11312_12716	26.6751	19.0383	19.4088	29.5668	23.2519	14.4803	23.2643	21.1314
ID=MA_10201_12787_13141	8.31139	9.21939	7.19221	13.6434	12.9538	8.34309	18.7414	8.94819
ID=MA_10201_13197_15364	15.5647	11.6325	12.1912	14.8107	10.0993	5.53249	11.6442	10.5619
ID=MA_10201_15392_15589	5.35681	2.90244	5.58768	2.90654	8.52657	3.4	5.92344	4.65534
ID=MA_10201_15767_15962	6.76744	6.31132	4.35122	5.46445	8.25728	3.42574	3.84804	3.82673
ID=MA_10201_15972_16149	3.54595	3.36649	2.58919	2.71739	3.51075	0.605556	0.906593	1.35326
ID=MA_10201_17140_20044	17.4378	14.5356	13.0949	16.1386	17.0009	10.9537	13.8972	13.6675
ID=MA_10201_20260_21944	18.5089	14.2475	12.375	18.3835	15.8448	8.20407	12.4608	9.74931
ID=MA_10201_7397_11259	16.6406	12.7579	13.2217	18.1292	14.3071	8.02901	14.4626	12.9984
ID=MA_10202775_215_577	35.8028	18.2435	20.235	29.2474	18.5906	17.0236	11.9504	15.4768
ID=MA_10202872_1335_1577	53.2976	37.5269	43.2259	57.5082	65.3021	35.862	25.1129	35.3917
ID=MA_10202872_560_1313	64.1473	57.3053	53.9082	77.2437	52.6789	39.1315	39.3231	45.8228
ID=MA_10202872_5_494	81.8638	71.9648	58.1229	82.834	76.2605	55.4705	69.1718	62.9829
ID=MA_10203479_846_1601	23.7116	22.3648	15.2343	23.7205	20.5498	15.2847	15.5353	16.3563
ID=MA_10203887_8799_9160	19.6951	10.6617	1.86737	1.35092	20.7707	20.3301	5.2228	11.6618
ID=MA_102039_1318_1768	36.3951	22.5801	23.8574	48.0217	25.1704	20.1212	25.2591	20.0285
ID=MA_102039_543_1306	30.6195	18.0841	22.6308	27.1555	14.2721	13.3217	18.352	19.4878
ID=MA_102043_10019_10761	13.4781	8.67844	3.98865	11.7544	5.19211	6.30473	8.71622	17.3702
ID=MA_102043_10929_11182	118.493	70.828	70.0052	122.518	100.65	108.886	92.1436	150.414
ID=MA_102043_11204_11975	69.731	49.4864	40.19	54.5576	60.5696	45.7661	40.8443	62.3449
ID=MA_102043_12259_12725	3.37626	1.89397	0.287846	1.94845	1.32008	1.0148	3.44196	5.02218
ID=MA_102043_13752_14082	46.6066	35.5152	26.0291	35.9356	35.5262	28.0261	35.445	40.0966
ID=MA_102043_6099_6825	73.8919	50.1797	36.5037	54.5488	25.3058	18.8048	38.8909	35.8039
ID=MA_102043_7149_9846	10.0068	8.48469	4.79284	5.48504	5.05679	3.36373	10.6596	9.73129
ID=MA_10204459_6319_6961	27.7869	26.0713	18.9244	22.7983	11.0817	10.6861	11.1896	11.1527
ID=MA_102045_16201_19245	23.197	16.6947	18.5806	26.0743	13.1848	10.1709	14.8077	16.2601
ID=MA_102045_19271_19455	28.7686	14.1789	16.045	30.5425	13.5741	6.02463	13.6938	16.4519
ID=MA_10204720_3717_3994	57.1418	35.105	35.805	60.0938	26.4838	23.4554	29.7801	48.0763
ID=MA_10204725_0_442	33.5745	30.6042	9.95976	18.5083	21.767	11.9124	13.6163	16.866
ID=MA_10204781_3946_4605	55.2319	46.8237	42.7587	54.4916	47.585	30.2503	29.0448	36.775
ID=MA_10204888_3445_3885	21.2136	18.7811	17.4449	29.7547	8.8786	10.7216	14.4821	15.5426
ID=MA_10204983_0_428	7.86498	8.3121	9.16352	9.55828	2.02961	2.54176	8.48913	3.21267
ID=MA_10204983_430_876	20.5376	16.1365	6.84458	17.5333	2.13696	2.1039	7.22653	10.222
ID=MA_10204983_945_3932	23.6098	18.979	20.5587	28.5474	10.7536	7.92942	12.2862	13.6455
ID=MA_10205012_3465_3887	17.2032	12.9208	6.30482	21.3697	9.32613	11.9069	10.7265	8.96937
ID=MA_10205229_10_456	229.16	178.413	113.433	134.295	99.522	62.9871	90.6696	100.576
ID=MA_10205415_3001_3528	263.113	183.065	419.603	534.628	280.415	187.112	156.529	222.721
ID=MA_10205415_3546_3918	454.045	296.039	630.386	856.641	388.779	296.372	279.644	351.807
ID=MA_10205415_3931_4023	217.39	134.963	279.205	436.533	185.048	149.693	119.696	145.773
ID=MA_10205415_4077_4897	78.6759	47.7751	127.426	161.055	101.543	68.703	46.2129	56.9044
ID=MA_102054_15623_16108	23.4739	23.2441	22.3129	27.8307	19.3898	11.5362	16.8958	17.7802
ID=MA_102054_16118_17019	25.5929	16.3192	19.7358	24.5782	16.856	11.2639	14.5899	17.6803
ID=MA_102054_17031_18057	16.3344	10.6382	13.872	18.0377	12.0061	10.8516	12.1927	11.3791
ID=MA_102054_18126_18290	64.0123	33.4882	25.6214	40.1064	21.4278	18.6898	19.4894	22.734
ID=MA_102054_18361_18576	48.3779	35.0662	18.7578	37.7651	17.2941	24.3668	18.2095	25.1885
ID=MA_102054_18591_18653	97.0306	69.1319	29.9136	75.5773	36.4744	28.8333	36.881	37.4054
ID=MA_102054_18671_18854	20.6571	21.9915	10.2958	16.4506	11.2667	8.12322	14.0237	10.6714
ID=MA_102054_18861_19292	23.369	13.6525	7.7458	15.7344	11.2842	7.718	8.61875	9.60421
ID=MA_102054_19331_22629	21.893	18.2137	15.6764	24.332	15.1183	10.1456	14.1632	15.1904
ID=MA_102057_15298_17394	27.9989	27.2254	23.5493	38.8342	18.0373	12.2135	22.0355	20.1552
ID=MA_102057_17398_19670	16.5933	14.2623	12.2636	17.8749	12.3373	6.74109	10.0644	10.249
ID=MA_102057_20038_24051	17.3511	15.3644	13.3579	19.4673	12.7381	10.6364	12.6412	11.7797
ID=MA_102057_24113_24675	19.9446	16.5023	11.8607	21.5257	7.84779	5.80929	17.9801	18.8178
ID=MA_102060_14182_14320	34.3351	28.4375	25.4655	47.4126	51.0155	30.4746	36.0549	37.8939
ID=MA_102060_14641_16858	44.9151	43.7123	35.379	52.5878	41.087	26.2981	34.7745	42.2314
ID=MA_102060_17008_19064	22.7469	20.2248	19.0675	25.1796	15.6657	10.1855	15.1675	16.5686
ID=MA_102060_19700_23971	23.3258	19.145	15.2042	20.5579	15.2115	9.93208	14.9495	16.9014
ID=MA_10206328_2532_2787	98.2995	85.0303	70.2494	119.77	82.2857	52.6397	56.5014	80.0457
ID=MA_10206478_1455_2157	16.2345	19.9896	14.0769	23.3274	23.4472	12.9734	16.1012	15.61
ID=MA_10206478_2205_3087	49.5466	53.7814	42.5705	50.6538	46.4938	32.7014	36.4991	37.7975
ID=MA_10206478_3090_3639	55.5497	43.8469	44.3139	60.9825	45.3347	32.0946	41.8324	36.4047
ID=MA_10207145_245_429	28.7852	31.0077	19.5921	33.1617	31.2646	28.5863	26.2271	32.8884
ID=MA_10207145_670_3083	26.2827	25.6043	23.9389	29.8726	26.6015	18.4403	20.9807	25.9701
ID=MA_102072_14564_15127	52.1284	25.29	28.7914	45.8338	26.9213	22.135	26.3434	28.5095
ID=MA_10207337_1289_1828	23.6632	13.6499	21.5544	20.4318	9.2247	12.985	11.0304	14.7389
ID=MA_10207543_1322_1495	16.4409	7.07254	29.1598	45.524	2.48889	0.782857	9.21538	6.96392
ID=MA_10207543_1502_1775	23.8547	9.14901	21.0182	27.6572	5.5802	3.27305	6.96918	14.53
ID=MA_10207543_687_1295	36.9183	19.5196	25.5951	31.2304	5.08554	2.68819	19.2552	26.5437
ID=MA_10207823_470_2644	27.1465	20.636	18.8011	22.9256	13.1302	9.79631	13.5428	14.629
ID=MA_10207985_4552_5141	25.5513	15.3579	20.2379	30.5642	15.6276	11.9789	14.6502	27.1593
ID=MA_10208000_2841_5146	22.1993	20.9526	19.2392	25.9563	13.9645	9.64746	13.9935	14.5162
ID=MA_10208403_456_945	342.384	191.469	204.646	252.575	183.376	147.38	143.537	232.699
ID=MA_10208403_991_2001	270.031	147.597	147.517	168.467	140.42	111.01	119.89	172.195
ID=MA_10208485_2279_3410	47.6122	31.8991	38.7111	55.7794	29.2847	23.0572	42.3958	70.0031
ID=MA_10208485_3464_3634	98.8539	52.6598	65.7381	82.0227	74.6031	50.0259	94.5	173.535
ID=MA_10208485_3739_5361	120.283	86.7049	94.729	131.165	107.232	98.2065	148.575	216.837
ID=MA_102091_35505_37356	20.1099	19.5884	19.0426	27.7631	15.0214	10.0133	12.2433	14.2134
ID=MA_10209606_793_1364	141.865	72.1811	79.1575	145.456	61.9769	49.8601	74.6839	119.488
ID=MA_10209727_1010_1250	60.8978	41.5539	35.7975	60.0112	33.6724	20.7466	29.2957	44.566
ID=MA_10209727_1472_2077	53.5545	35.2513	47.5678	62.9196	30.0182	35.9616	45.1337	67.8706
ID=MA_10209801_499_595	29.9083	10.6667	18.0177	22.0169	20.5943	13.2692	17.7009	13.8286
ID=MA_10209801_634_718	31.432	15.9048	19.3883	22.7748	16.6571	16.7238	16.9608	26.4811
ID=MA_10209801_739_1262	26.2232	19.8841	18.9661	21.1465	14.0321	12.7068	13.0381	21.1248
ID=MA_10209922_1100_1396	114.219	88.6322	81.8281	101.004	80.0731	52.8068	70.4703	86.2656
ID=MA_10209922_940_1072	88.628	69.8208	58.9153	112.394	60.7287	42.4545	78.6963	78.0054
ID=MA_10210275_1135_1513	10.1931	9.64846	4.1687	4.30244	7.56824	5.17778	7.23114	5
ID=MA_10210275_1555_2460	11.099	6.36336	15.8896	11.8439	6.08489	6.77416	13.3685	11.5845
ID=MA_10210275_25_672	1.88707	1.21646	0.828528	0.0878274	0.423369	1.38182	0.726444	0.230769
ID=MA_10210275_2670_3839	23.8273	14.3412	20.7196	25.8246	8.55208	10.2453	13.0815	16.6247
ID=MA_10210517_1117_1569	22.6234	18.5224	14.3352	17.9031	13.2857	7.95697	14.7343	13.3
ID=MA_102108_8435_9311	23.1662	13.8953	15.3982	20.3333	11.726	12.9797	12.7655	16.141
ID=MA_10211068_2754_2862	30.7635	21.9568	32.2518	36.3819	34.0405	23.5079	16.8806	22.1298
ID=MA_10211068_2864_3926	147.1	106.521	82.1249	119.666	100.908	79.7034	82.4339	116.352
ID=MA_10211095_2610_2799	25.3149	15.9227	19.8348	25.5823	31.3992	28.2731	18.1013	23.4167
ID=MA_10211095_2990_3481	1.55289	1.84692	0.908549	1.16335	0	0.305668	0	0
ID=MA_10211095_355_811	16.7788	16.6981	26.0345	23.7895	20.7441	7.57085	3.49896	4.34025
ID=MA_10211095_3560_4185	23.269	18.3293	36.3667	47.4527	16.8963	17.4641	6.81832	5.05
ID=MA_10211095_4255_4630	1.73657	1.70305	4.58981	6.27737	2.47118	1.82821	1.44473	1.45195
ID=MA_10211095_4780_5494	1.29133	0.666667	0.573407	0.0669456	1.00692	0.220386	0.0431154	0.416898
ID=MA_10211095_5508_5952	3.45	0.988889	1.78214	0.600442	2.21166	1.5657	0.553571	1.60706
ID=MA_10211095_5953_6202	1.70196	1.17391	1.15079	1.47082	1.70703	1.35968	0.944444	2.71094
ID=MA_10211095_6368_6439	0	0	0	0.855263	0	0	0.205479	0.0958904
ID=MA_10211095_6488_6767	0	0.492908	0	0	0	0	0.319149	0.517606
ID=MA_10211095_880_1657	26.5697	27.2791	27.7253	43.5647	21.8504	15.3694	9.03873	9.55035
ID=MA_1021120_3948_4295	173.377	116.529	86.2259	130.459	95.4843	68.16	121.181	138.965
ID=MA_1021120_4343_4541	124.806	89.8138	62.4903	99.6932	68.9837	62.6122	80.3196	133.696
ID=MA_1021120_4703_5038	65.7055	39.7005	42.508	58.5022	53.3855	27.8281	41.8186	50.2614
ID=MA_1021120_5113_5900	93.2454	62.0587	63.1038	64.432	63.2906	50.0278	55.524	77.667
ID=MA_10211613_10_149	92.0295	58.3725	71.9315	111.594	58.1122	42.6632	36.3874	78.4354
ID=MA_10211613_230_731	160.503	115.962	94.4328	135.601	83.0842	63.2476	96.8714	121.203
ID=MA_10211613_810_1010	16.6532	13.3473	6.53812	18.9528	9.70925	7.52778	3.0892	10.2771
ID=MA_10211749_0_610	48.6116	30.2204	12.1645	24.0707	28.6791	20.307	28.6189	22.4936
ID=MA_10211905_1173_2014	30.5677	18.2537	16.7374	25.1258	14.9353	14.1975	14.5301	22.45
ID=MA_10211905_2048_2767	25.8504	14.4799	10.6053	23.2747	20.658	18.6623	14.4197	21.0105
ID=MA_10212229_20_641	37.9069	22.6429	22.2249	23.3867	30.1695	21.2681	25.3368	33.0623
ID=MA_10212229_685_904	41.1246	30.6295	28.529	40.7815	38.2363	25.3796	24.8008	21.8008
ID=MA_10212229_905_1138	27.2531	18.3158	17.2545	26.1861	58.7048	40.5212	15.4873	23.3417
ID=MA_10212234_7262_7406	144.884	100.898	75.6018	87.1013	62.2083	81.4152	105.943	99.2311
ID=MA_10212234_7422_7524	188.349	126.515	95.092	104.648	96.9625	73.98	111.735	123.837
ID=MA_10212234_7552_7741	80.132	66.7782	53.5977	66.6884	60.8074	36.8078	64.3284	64.5209
ID=MA_102122_35_208	81.6111	47.5756	42.8083	70.9098	85.892	64.1706	47.3418	61.5847
ID=MA_102122_4043_8205	20.1941	15.6115	17.1626	26.9836	14.3433	11.8494	15.2999	16.9096
ID=MA_102122_430_629	92.1905	44.028	53.4316	96.2456	69.951	59.9555	59.2674	85.8129
ID=MA_102122_955_3236	16.1238	12.2112	12.6633	18.9964	10.3461	7.62835	10.2917	11.7724
ID=MA_10212474_6604_6794	49.3203	27.2087	16.9633	27.1621	17.5973	19.3632	13.6808	17.5388
ID=MA_10212474_6799_6977	48.9923	20.9502	20.7814	31.6471	24.3365	18.05	8.35859	20.6731
ID=MA_10212526_5391_5748	54.805	34.0938	57.177	73.5658	44.1684	34.5043	39.9512	53.2606
ID=MA_10212646_1260_1499	20.4935	9.38889	5.41353	9.53091	9.52069	4.25483	11.5539	15.9433
ID=MA_10212729_2204_2772	187.667	124.4	130.295	194.865	97.7956	76.9211	93.7627	137.114
ID=MA_10212729_2904_3137	304.888	209.106	223.903	296.03	163.667	133.151	157.57	237.434
ID=MA_10212971_6019_7145	22.6574	14.1247	16.2492	24.4177	12.7196	9.5456	10.1998	13.448
ID=MA_10212_26564_27711	35.123	18.1179	26.6751	33.4527	20.7774	13.8634	16.5671	21.4022
ID=MA_10212_27799_28088	21.3343	15.8155	17.1662	20.9199	13.7982	6.27848	14.897	20.8728
ID=MA_102132_11957_12162	13.2678	13.5633	9.19643	19.9252	5.24299	8.14612	3.93458	9.63964
ID=MA_102132_12277_12586	22.4031	15.0083	14.8627	25.7913	15.8129	13.7041	16.4	17.9718
ID=MA_10213388_151_1878	243.215	206.758	179.727	265.23	151.631	93.4545	139.926	160.404
ID=MA_10213388_1906_2133	35.2658	35.7133	30.6233	27.3217	31.3627	13.0302	21.7273	16.9213
ID=MA_10213520_3409_4087	23.4309	14.0544	18.0605	23.7292	11.8011	7.80455	12.0889	20.1199
ID=MA_10213520_4139_4332	8.17647	7.62441	3.06829	11.4866	7.10096	3.99502	5.59314	8.02899
ID=MA_10213520_4399_5197	30.3071	17.1996	15.3258	24.4561	13.0604	10.9381	16.1293	21.1522
ID=MA_10213566_528_931	14.8778	11.2392	16.817	13.0939	9.70022	5.28372	8.56278	7.28966
ID=MA_10214089_2195_3315	14.0531	14.6228	13.4761	17.6811	11.7199	6.54118	12.8824	11.6989
ID=MA_10214098_1159_3411	51.1871	41.6753	38.604	59.3971	47.7205	33.5909	37.6101	44.3931
ID=MA_102140_13411_15134	23.4933	17.5627	18.8488	27.7327	13.1173	12.032	15.7924	23.1763
ID=MA_102140_15171_16416	25.7931	16.8177	14.5451	23.3064	14.711	13.6951	10.2216	15.959
ID=MA_102140_48066_48576	27.3293	17.3186	24.5339	39.3799	18.0718	13.2302	13.3767	19.7529
ID=MA_102140_7741_8019	74.0726	77.8525	53.1572	111.478	70.5312	41.1184	67.8883	78.3744
ID=MA_102140_8166_13334	24.5951	20.9759	20.9793	30.3817	18.5062	12.6108	18.2018	19.9218
ID=MA_10214585_1365_3100	36.9178	30.6749	45.5504	57.0284	22.9448	13.2877	51.6275	55.808
ID=MA_10214585_3190_3678	438.117	406.419	299.779	393.795	359.068	246.298	254.472	294.633
ID=MA_10214585_3685_4215	177.325	153.475	120.536	176.665	87.9548	49.0731	142.541	130.589
ID=MA_10214585_4220_4639	91.3559	93.4978	63.0032	76.538	38.8995	23.7106	64.3061	75.3922
ID=MA_10214585_595_1114	8.37902	6.88014	13.4703	10.3536	12.7155	4.02102	8.22396	9.11131
ID=MA_10214585_5_100	0	1.31683	0.561224	0.979381	0	0	0	0
ID=MA_10214757_10_201	302.187	240.444	250.382	356.498	482.923	464.808	371.685	654.286
ID=MA_10214757_465_699	43.5858	23.9868	26.9873	41.533	36.8659	31.8679	28.1625	69.6
ID=MA_10214757_845_3850	34.2755	28.0755	28.0382	34.6042	26.0883	20.1205	21.0851	29.1294
ID=MA_102148_52796_53398	59.402	29.4193	32.8298	38.563	19.2849	17.2335	25.9356	25.639
ID=MA_102148_53441_54313	46.5213	25.8623	29.6566	47.1636	22.7474	25.3155	22.8344	34.0949
ID=MA_102148_54321_54422	14.3967	8.34545	16.4622	25.9098	18.8034	4.12613	11.1842	21.2348
ID=MA_102149_13895_16441	24.7754	20.1121	20.0164	27.9687	17.1053	10.833	15.7188	20.1985
ID=MA_102149_16490_17281	60.6894	45.8403	43.9044	80.0485	79.4354	59.4742	71.9622	73.0463
ID=MA_102149_17325_17847	15.3452	14.0017	15.5081	17.854	10.134	6.04356	8.81786	8.35714
ID=MA_102149_17950_20833	60.9979	53.3617	41.0593	62.5739	50.7382	34.429	45.8014	48.3789
ID=MA_102149_20935_24016	41.2661	30.0484	27.3891	38.9469	29.7123	18.935	25.4149	31.2923
ID=MA_10215114_156_1726	15.5005	13.5241	17.4873	30.29	11.3697	9.89647	16.4235	18.3039
ID=MA_10215114_1801_2613	21.7888	14.7134	17.9454	24.3786	17.2454	11.146	12.484	19.103
ID=MA_10215114_2671_3093	10.6881	8.14534	9.38004	12.5603	10.7054	3.8656	6.32444	6.22494
ID=MA_10215114_3131_4878	18.0871	16.0132	18.0783	25.1217	12.4032	8.5836	15.2996	16.325
ID=MA_10215210_571_985	45.8134	33.4668	34.4446	51.6617	63.0436	38.1927	9.15418	7.19604
ID=MA_102154_62262_62860	12.7982	10.3005	13.7255	18.4799	8.98321	8.06988	10.0245	15.7418
ID=MA_102154_62902_63206	29.326	15.477	20.4628	14.6532	25.8504	21.8915	13.7677	20.0141
ID=MA_102154_63837_65640	21.41	13.8228	15.9554	21.7762	10.3232	11.0137	10.1222	15.0796
ID=MA_10215772_1386_1817	24.8651	13.2416	18.5019	34.5927	14.6151	7.61996	7.91405	20.6805
ID=MA_10215954_1731_2102	15.37	13.6746	11.7441	17.2762	16.5192	8.54321	8.48259	4.28682
ID=MA_10216136_0_527	14.9368	11.1884	18.8585	29.2038	16.0147	7.82222	12.2033	12.568
ID=MA_102166_10751_11094	58.2321	39.6321	24.0854	57.3605	43.2086	43.761	37.3105	50.8649
ID=MA_102166_11121_11316	46.1951	32.834	34.4307	65.4104	40.0407	38.8538	36.2308	53.1745
ID=MA_102166_13202_18662	50.2959	39.3485	36.9149	55.0959	41.3865	27.757	32.8222	39.7854
ID=MA_102166_18827_19495	18.7655	21.3938	22.8007	22.5879	20.3115	15.3173	15.3452	26.2484
ID=MA_102166_19542_20055	17.1483	17.6246	12.6392	21.0224	12.2981	9.09584	15.3164	10.684
ID=MA_102166_20062_22085	20.5138	17.7119	18.5436	25.1135	16.6761	11.3317	15.8119	17.9806
ID=MA_10217011_1002_1173	8.18519	9.18919	1.11932	2.16384	6.47541	6.30168	6.04972	9.60106
ID=MA_10217011_617_939	60.9208	33.1206	33.0117	42.0066	31.0095	26.28	26.7404	45.2517
ID=MA_10217366_335_856	24.6727	12.9113	12.985	19.301	13.11	6.25853	13.3629	12.7265
ID=MA_10217366_5_331	33.25	19.5052	15.4301	30.6779	20.5486	16.2087	15.4146	18.48
ID=MA_10217369_3937_4628	19.944	10.3618	42.5616	64.9798	24.0168	16.6092	16.3473	16.4187
ID=MA_10217414_1430_2087	34.9011	26.7626	74.1968	104.648	56.5859	34.4079	30.9569	39.2999
ID=MA_10217429_4993_5310	34.0432	16.1213	23.2618	26.4916	10.8551	15.436	11.4132	24.9111
ID=MA_102175_10_1923	21.1057	12.6624	13.6541	17.155	14.9596	7.03035	13.5348	9.85687
ID=MA_10217960_5_746	194.389	168.213	130.426	188.383	320.881	222.139	245.428	348.306
ID=MA_102181_9711_11643	48.98	30.6405	31.016	46.238	31.7617	22.2467	28.7927	31.1001
ID=MA_10219080_948_2276	23.2336	18.7378	21.9585	29.1037	15.406	10.1962	14.1758	18.7844
ID=MA_10219509_2393_2488	1.34884	1.55556	2.03409	2.81522	2.79775	2.21839	4.3871	0
ID=MA_10219509_2493_3092	27.271	18.5953	18.036	29.8008	22.467	17.4296	16.3559	15.8764
ID=MA_10219743_100_292	116.749	88.2935	98.9103	125.46	115.946	91.7422	72.4209	101.738
ID=MA_10219743_675_847	141.597	96.2447	139.945	134.689	122.586	103.425	103.061	151.831
ID=MA_10219750_5668_8163	24.9036	21.6083	16.6222	23.4888	15.5634	10.7389	13.1001	13.7427
ID=MA_102198_15875_16488	27.4783	19.8154	24.7082	43.4871	21.6585	17.3394	25.0609	22.8796
ID=MA_102199_18924_21059	22.5868	15.1144	17.0816	24.8385	14.7487	10.4842	17.7012	13.575
ID=MA_102199_21104_21666	20.1007	22.9677	21.7773	27.6022	16.804	12.0496	24.7946	13.6772
ID=MA_102199_21679_22858	16.4291	18.0195	16.2102	23.1766	15.8231	8.8162	13.6909	16.5953
ID=MA_102199_22899_25242	18.3469	19.5403	15.1946	21.9325	15.4787	9.63404	13.7506	13.5645
ID=MA_1022031_7077_8759	29.0555	20.4809	19.6325	26.1669	16.038	12.8622	16.0879	19.2445
ID=MA_1022031_8837_9011	17.0048	15.9598	12.6053	16.3024	3.55249	4.87912	13.0471	6.29348
ID=MA_10220333_1618_1859	14.4245	10.4133	14.1703	19.3492	8.68821	5.75769	11.4904	7.88846
ID=MA_10220333_1868_3332	18.8972	15.2915	15.6531	19.1251	13.997	7.94473	9.78026	9.11899
ID=MA_10220433_5389_5821	67.6896	47.9339	55.0547	86.2496	66.5143	72.4992	33.6131	57.8813
ID=MA_102205_4219_4401	47.8893	24.4234	25.6943	39.2984	19.707	23.3925	14	27.2877
ID=MA_10221168_1991_2419	18.7313	13.4214	10.0042	17.4331	6.9308	4.73465	6.74082	13.7484
ID=MA_10221191_844_1482	34.1628	20.0444	20.8545	29.5787	15.2534	14.7583	7.20725	9.9087
ID=MA_10221218_1485_1774	58.7483	50.9976	23.4293	34.5386	28.0902	23.9783	67.3441	95.8301
ID=MA_10221218_20_1407	93.7037	56.5135	36.0198	84.9202	75.9026	48.7229	80.4138	109.909
ID=MA_10221600_3595_4921	17.1829	15.1627	15.5878	28.0206	13.3944	9.95458	15.5563	12.0543
ID=MA_10221600_4960_5924	8.6903	5.96239	6.0562	9.54039	5.65759	3.13632	7.45654	7.50194
ID=MA_10221733_0_218	26.0688	19.9176	17.7786	29.2109	15.224	10.9099	8.97143	11.0864
ID=MA_10221733_240_307	28.0208	15.125	23.663	41.1633	11.939	4.66667	12.1392	9.36
ID=MA_10221733_325_804	46.087	38.1392	43.935	54.8802	24.8113	11.4302	10.8412	14.7555
ID=MA_102223_22076_22196	14.3358	18.3235	6.78571	18.7931	5.83594	6.15447	8.88281	4.624
ID=MA_102223_22213_23961	17.8782	14.501	12.798	22.4963	14.5124	8.10493	13.5424	13.296
ID=MA_102223_23977_25868	23.8526	20.5143	20.2113	27.2562	18.6354	11.6367	13.9925	13.5364
ID=MA_10222777_3591_4643	245.486	132.198	157.291	188.944	112.246	116.236	115.045	163.298
ID=MA_10222793_40_753	52.1673	41.0926	32.811	48.7298	29.0033	31.7711	28.3788	40.3989
ID=MA_10222793_802_1350	67.2822	35	41.7717	49.7395	33.9683	36.6014	32.2702	66.0393
ID=MA_10222884_6042_6453	18.063	15.1638	20.1437	25.5202	12.3079	8.54195	14.5572	12.1696
ID=MA_10222942_2287_2785	28.352	16.4334	18.0503	25.9496	18.8603	19.1252	12.8298	20.2462
ID=MA_10222942_3102_3719	29.7617	22.1481	26.9386	36.0252	33.7973	32.5034	25.8272	29.2143
ID=MA_10223011_1307_1680	125.723	75	63.3975	86.0115	51.9431	42.9742	57.6824	86.0722
ID=MA_10223011_1732_2068	60.6548	54.4939	27.6815	53.8606	31.3902	31.6974	34.2986	45.1747
ID=MA_10223011_407_903	145.449	77.8441	47.584	92.3113	43.3956	43.2059	63.6261	79.9282
ID=MA_10223011_972_1306	84.6775	50.9506	44.9093	63.7331	49.2461	41.1163	47.9034	72.3818
ID=MA_10223082_4893_5531	22.5051	17.4427	13.5396	17.962	10.5867	10.3173	7.30447	13.6819
ID=MA_10223157_1090_2421	18.9927	17.1004	13.0217	18.6323	13.0925	10.2329	15.2121	15.6883
ID=MA_10223157_185_371	54.4426	55.7624	41.2587	64.7092	81.2197	75.2468	68.4662	88.1405
ID=MA_10223157_2455_3831	27.8457	25.0046	22.3561	28.6887	23.4139	13.4174	23.4566	20.8039
ID=MA_10223157_3930_4227	68.0531	54.7232	37.3561	69.4372	82.6378	77.4276	51.8797	85.5262
ID=MA_10223157_4235_4459	92.8418	65.1246	61.3482	88.3315	110.429	65.189	71.9789	87.3954
ID=MA_10223157_770_1066	41.1131	25.265	17.1332	37.0115	31.115	25.866	19.3776	42.3966
ID=MA_10223525_2408_4253	23.6361	19.7314	19.0494	21.289	17.0406	11.7501	18.5192	20.342
ID=MA_10223525_4423_4564	1.26351	2.23333	1.4589	3.92308	7.46104	0.895105	1.2	2.74839
ID=MA_102236_13135_14599	359.306	286.638	272.017	306.196	344.459	268.162	290.851	397.478
ID=MA_102238_18271_18516	0.669355	0.238866	0.790323	NA	0	NA	0.153846	2.19679
ID=MA_102238_18519_18839	0.692308	0.728395	0.278638	NA	1.14241	NA	0.326087	0.990741
ID=MA_10223_3154_3325	20.3671	18.4826	14.9356	16.0777	18.5779	8.01596	15.1791	15.7653
ID=MA_10223_3329_5159	36.7118	23.7816	20.3823	27.507	17.2029	15.9316	13.9183	24.3251
ID=MA_10223_5376_5616	3.54651	1.73469	2.67063	1.67068	1.912	1.68675	1.27823	11.9299
ID=MA_10223_5621_6838	37.4307	19.9578	28.7273	32.5006	18.2985	14.4776	17.6164	24.3405
ID=MA_10224286_4408_4979	22.5914	14.9305	19.2801	20.7781	21.2607	15.4541	31.8685	37.1435
ID=MA_10224286_4998_5373	13.6291	6.01995	4.52806	5.475	3.55155	4.11765	4.65414	18.8649
ID=MA_10224286_5378_5721	7.85039	3.5766	2.65084	4.80759	1.36782	3.11453	3.36441	2.57062
ID=MA_10224291_2921_3648	90.6199	52.9428	54.399	60.3152	47.1607	43.4615	34.7394	68.6614
ID=MA_10224291_3671_4908	76.382	45.8613	50.8971	57.7147	36.1496	33.9215	31.1481	56.1675
ID=MA_10225049_200_586	26.0978	13.4129	12.1602	21.5365	44.1377	41.5928	27.3136	38.1145
ID=MA_10225049_2440_2923	5.96161	2.69781	2.86759	3.08932	2.65743	3.62475	5.07797	8.58447
ID=MA_10225049_3000_4751	17.0607	12.4823	10.8754	14.3055	9.37231	8.55989	6.83087	9.19162
ID=MA_10225049_4820_6039	38.8555	30.7777	27.8146	30.1853	17.9204	22.6222	18.2622	34.9665
ID=MA_10225049_595_2022	4.00795	2.23046	3.55371	3.35317	4.83822	4.56614	5.34235	6.49275
ID=MA_102253_25624_26303	39.7889	33.5609	25.4391	42.2545	22.1471	16.6846	22.087	26.676
ID=MA_10225405_4510_5320	40.8699	26.7154	25.5312	42.1577	18.334	17.3308	19.4099	28.8219
ID=MA_10225405_5360_5605	35.3521	34.2994	30	31.3917	26.2628	16.6847	21.3651	30.9146
ID=MA_10225405_5690_7216	98.4836	78.666	69.5382	101.878	97.0824	87.9287	87.523	113.189
ID=MA_10225405_7470_7708	62.5718	34.3191	25.11	48.4545	31.5133	32.5532	30.7469	56.8661
ID=MA_10225405_8110_8308	45.8722	43.3034	34.6923	55.4212	54.9661	36.9317	41.5368	53.465
ID=MA_10225405_8330_8578	52.9011	44.486	33.0937	46.7618	41.5739	37.554	40.977	49.4898
ID=MA_10225474_336_614	9.52366	4.967	5.04096	5.63036	5.6465	3.75168	6.24749	5.59732
ID=MA_10225541_0_454	0.480687	0.0919037	0	0.104575	0	0.199134	0.0962801	0.287879
ID=MA_10225541_1445_1788	0	0.196532	0	0.237681	0.634561	0.240896	0	0
ID=MA_10225541_2745_2919	0.876404	0.477273	0	0.694915	1.1989	0.61236	0.556818	1.3
ID=MA_10225541_3035_3692	22.902	20.3252	19.8323	28.0382	11.9503	8.33663	12.094	14.9536
ID=MA_10225541_3735_6627	0.0541753	0.0700725	0.0411054	0.0479641	0.059047	0.0117444	0.0310559	0.0151986
ID=MA_10225541_490_953	3.02088	2.58824	2.33824	3.6078	2.33824	1.87315	1.8903	0.648069
ID=MA_1022588_480_1078	15.6025	9.46857	13.3333	17.07	6.66918	2.9536	7.94222	8.74554
ID=MA_10226199_415_549	39.6196	32.0578	21.5879	40.1237	32.2326	29.8	26.642	49.1429
ID=MA_10226199_575_794	56.6626	25.9601	19.3485	23.9306	30.2952	27.4432	21.044	43.1495
ID=MA_10226206_3559_4194	27.3452	17.2236	20.8239	29.0821	18.5624	16.1104	14.8156	18.0426
ID=MA_10226519_1105_2582	24.9405	19.3073	19.7206	20.4364	13.4648	9.28272	13.9916	14.1229
ID=MA_10226858_3389_4418	46.2356	26.4254	39.9672	48.7385	43.0428	44.3491	14.3535	28.518
ID=MA_10226858_4439_5046	31.5561	12.1422	23.9207	38.2338	28.8289	30.3198	9.54079	17.2291
ID=MA_10227167_4864_5499	18.7474	10.1835	16.1502	22.104	8.57307	9.23504	10.623	19.1295
ID=MA_10227167_5619_6487	24.318	14.535	24.855	31.5313	22.6459	18.9379	19.5404	19.7545
ID=MA_10227187_5_470	66.5592	30.7315	29.3818	41.5741	55.1894	48.7448	52.3118	53.9002
ID=MA_10227223_1743_2865	27.7512	21.1865	15.5472	24.1781	11.3579	7.42469	12.8601	13.4864
ID=MA_10227380_233_345	38.6948	24.1944	20.6268	44.4691	25.4094	22.2517	11.6378	11.5242
ID=MA_10227380_358_540	56.1634	38.3067	39.1333	82.476	49.5256	36.2641	31.3318	26.081
ID=MA_10227380_603_846	13.3345	15.7535	17.8488	34.7821	18.1073	24.3686	8.83456	14.4526
ID=MA_10227380_858_1020	7.51099	6.09783	10.067	10.4462	15.5246	6.65517	8.05556	10.7167
ID=MA_10227389_130_526	151.13	86.1857	80.899	111.497	60.6147	44.2524	63.5758	62.9763
ID=MA_10227580_341_487	272.325	209.345	231.506	315.919	228.681	233.31	167.391	235.972
ID=MA_10227580_536_762	313.728	224.906	174.34	253.319	194.378	183.182	129.661	202.78
ID=MA_10227622_1921_2068	18.544	16.3111	31.633	31.4947	5.7625	4.33974	11.3939	10.6541
ID=MA_10227622_581_1919	176.29	106.69	113.073	136.014	60.4662	50.1055	64.2693	85.6296
ID=MA_10227813_695_2623	37.6691	22.9693	24.6113	34.7173	24.4763	17.678	20.9178	24.6558
ID=MA_102279_11128_11592	197.716	159.658	135.232	211.471	268.832	196.98	187.646	216.796
ID=MA_102279_11618_12152	145.697	115.774	93.6896	122.829	171.005	144.616	125.082	165.155
ID=MA_102279_12618_12966	17.5048	13.3785	14.5664	20.8276	9.71809	8.59788	8.15183	14.3516
ID=MA_102279_13008_13201	47.6733	36.6442	25.8755	49.3344	54.9371	46.8776	35.9709	45.0758
ID=MA_102279_14703_14919	8.12048	7.84959	8.58468	9.03846	7.58233	5.28017	5.92405	4.20961
ID=MA_102279_14928_15673	18.3308	14.1312	18.2865	22.3663	13.3817	8.59927	9.21681	8.73736
ID=MA_102279_15697_18384	21.3528	19.3776	18.2252	26.4323	13.8228	9.11312	12.6007	16.0342
ID=MA_102279_18387_19292	20.6007	13.5308	14.6027	19.0503	11.963	8.64053	7.92004	16.5545
ID=MA_102279_20204_20671	30.8966	22.4494	17.4886	29.5538	39.8171	28.9308	19.9111	33.1854
ID=MA_102279_21146_22759	19.3011	11.9424	14.49	19.3948	10.9066	8.66743	8.03362	9.60227
ID=MA_102279_22761_34624	27.5052	23.81	22.0195	31.5131	21.1814	16.2887	16.1208	19.4298
ID=MA_102279_2848_3224	13.9727	10.7435	10.8551	11.075	10.7136	6.4788	7.9284	6.32331
ID=MA_102279_3258_4285	14.5337	16.9114	17.2041	18.5933	12.5122	10.5827	13.3278	10.2471
ID=MA_102279_4378_5378	20.2756	14.4467	13.8678	20.6273	21.7195	17.3359	13.5236	18.4378
ID=MA_102279_5403_5988	24.6472	18.4151	16.9078	26.0524	25.3814	18.2265	21.5831	23.4489
ID=MA_102279_6123_6293	20.1244	15.5571	18.1137	23.4978	23.9135	16.6901	10.2857	18.6293
ID=MA_102279_6323_8471	17.3327	13.2555	11.2869	18.5233	13.7456	6.7733	8.78891	10.024
ID=MA_102279_8478_8714	13.9386	14.6606	7.41379	12.0738	18.0733	9.87452	10.8	8.51515
ID=MA_102279_8723_9317	17.7731	16.5692	12.2961	17.9557	10.0676	5.68095	9.43673	6.70616
ID=MA_102279_9318_10850	17.6339	18.0055	13.6769	29.4235	15.1031	7.76723	11.7906	9.82067
ID=MA_10228078_2987_3166	35.5769	12.819	27.0565	27.0567	29.0391	20.1562	15.9821	12.6948
ID=MA_10228148_4652_6048	22.4951	13.9529	16.2827	20.2012	14.7653	11.0947	10.5952	12.3518
ID=MA_10228148_6087_6430	14.9707	11.6122	15.2481	10.218	10.9629	7.54447	9.17694	11.4134
ID=MA_10228148_6487_6659	13.81	20.58	12.099	9.37745	12.6786	9.43005	13.3632	13.1937
ID=MA_10228148_6697_8436	31.5517	24.2327	18.7052	30.192	26.0293	19.1633	24.7291	20.4382
ID=MA_10228148_8437_9875	18.8578	13.2236	11.3141	21.709	13.5262	8.20459	8.58365	10.3208
ID=MA_10228201_5090_5936	82.1017	45.5082	52.6571	61.882	43.917	41.1961	40.5731	60.5601
ID=MA_10228201_6230_6389	43.7946	24.9797	25.6082	36.6682	43.1357	43.7122	18.9519	42.3614
ID=MA_10228201_7970_8132	331.894	193.058	207.261	256.607	266.656	202.795	166.719	262.106
ID=MA_102288_0_134	7.80921	4.24832	5.2053	10.8182	6.04138	5.52414	10.0255	9.35811
ID=MA_102288_145_871	12.3601	9.97674	10.5522	14.3642	7.21823	8.52497	10.1753	12.6524
ID=MA_102288_2730_3010	1.38062	1.66897	0.881119	1.09408	1.78472	0.0460993	2.04167	0.289753
ID=MA_102288_3045_5109	20.5504	19.8341	17.5125	22.5518	14.6811	9.62411	15.6473	17.3982
ID=MA_102288_5120_5353	16.4021	25.8493	19.0505	30.5197	17.8982	10.5512	12.206	19.7732
ID=MA_102288_910_2687	22.4927	20.1506	18.5578	24.1409	18.1758	12.3933	17.555	24.4487
ID=MA_10229399_4340_5886	11.4604	11.4087	19.3974	23.0366	24.2977	14.0219	7.54464	14.4534
ID=MA_10229470_275_511	21.8013	17.0465	16.906	26.0887	22.0794	23.7372	13.6453	20.0224
ID=MA_10229624_1485_4431	31.7254	25.0767	24.3937	34.6984	21.1172	19.7218	21.5725	26.6324
ID=MA_10229624_980_1438	37.2173	32.7253	40.2176	49.7478	53.5041	36.1003	36.1823	49.1817
ID=MA_102296_11076_11319	326.577	197.777	222.991	324.934	135.957	103.978	142.088	202.691
ID=MA_102296_11356_11738	143.966	85.0504	78.8495	143.203	59.1385	43.4244	48.0288	76.6602
ID=MA_102296_11741_11865	0	0.396825	0.222222	1.08462	0.428571	0.212598	0	0.0952381
ID=MA_102296_11896_12510	304.059	199.395	202.511	268.394	163.044	131.646	145.125	215.817
ID=MA_102296_12546_13353	586.41	361.557	331.326	443.399	213.419	164.91	189.855	251.269
ID=MA_10229741_2694_3245	3.25477	4.03993	6.22987	7.34711	3.6843	0.70377	8.57216	6.1807
ID=MA_10229741_3299_4905	13.7452	13.1666	19.1735	21.2496	10.1603	5.74809	12.9077	12.3707
ID=MA_102298_35002_35528	103.725	70.862	91.9467	148.842	62.1133	45.93	45.9288	46.2479
ID=MA_102298_35562_35633	139.169	95.7838	131.888	177.584	96.3545	80.8839	48.0652	113.198
ID=MA_102298_35647_35904	82.3341	58.8338	52.8097	89.5284	53.5676	38.914	20.906	46.1408
ID=MA_102298_35927_36106	60.368	40.2629	41.7342	61.7083	31.4554	35.7876	15.0976	34.5636
ID=MA_102298_36182_36841	6.7967	4.59972	2.87936	5.27042	3.65452	2.35362	4.80372	5.86695
ID=MA_10230413_430_616	55.1115	26.5751	33.2295	48.0722	13.5	27.5536	33.9532	40.7615
ID=MA_10230413_55_365	32.949	28.4974	30.426	36.6714	16.887	14.7692	24.021	19.071
ID=MA_10230413_655_751	6.44037	2.03	1.12245	3.42574	1.08163	2.23301	1.10101	0.99
ID=MA_10230764_1818_2501	24.8799	17.5681	12.6923	24.0383	9.73072	12.7036	17.205	17.1951
ID=MA_102307_25453_25943	13.5739	10.3761	11.941	14.5702	8.95896	7.18497	8.23933	14.6801
ID=MA_102307_26622_26912	13.5946	9.38182	6.47923	19.518	10.9969	6.37742	8.47152	14.134
ID=MA_10230_0_151	57.2283	29.0052	36.4143	51.9867	30.3874	24.7935	27.6789	38.041
ID=MA_10230_175_779	25.7562	15.5486	13.5847	18.4423	15.3824	12.3077	14.095	28.6639
ID=MA_10230_810_1087	22.7227	10.3248	5.64194	10.5016	9.9934	9	12.2038	14.0062
ID=MA_102312_11912_12321	13.7185	11.5447	10.5284	10.4625	7.30575	7.06912	4.87209	10.5191
ID=MA_102312_12642_13560	4.51897	4.84904	4.96914	6.083	10.3796	3.69652	7.23364	8.52834
ID=MA_102312_6460_7267	19.5756	21.7098	15.2638	27.6839	9.02567	6.63594	13.2228	14.1012
ID=MA_102312_7524_8294	23.5378	23.5394	20.9371	26.3581	16.433	8.97969	18.4105	17.3036
ID=MA_102312_8359_9689	20.467	21.1744	19.2789	27.9038	16.8835	7.77592	15.402	13.2354
ID=MA_102312_9794_11185	27.1392	23.5429	24.0742	29.1004	14.9485	11.4096	19.5466	20.1856
ID=MA_10231644_2916_3582	28.4256	17.7358	20.8647	26.9079	13.0701	9.86921	15.5637	21.7724
ID=MA_10231744_1827_2274	27.6825	16.3929	24.7238	27.1515	17.7683	15.7346	18.113	21.1628
ID=MA_10231919_4622_5022	171.678	145.978	146.48	194.107	140.051	88.0537	130.845	166.692
ID=MA_10232070_10_742	438.307	429.336	234.667	351.545	173.66	91.613	211.442	219.496
ID=MA_10232070_1350_1458	0	0	0	0	0	0	0	0
ID=MA_10232070_780_1320	244.116	230.939	341.644	395.615	105.389	74.9672	227.16	215.519
ID=MA_102330_12886_13348	20.1105	11.5356	14.2356	19.4901	11.6996	8.06413	6.65854	22.3296
ID=MA_10233389_35_396	64.4124	47.8275	58.3333	89.8472	48.0668	41.5865	41.5535	81.5115
ID=MA_10233545_0_443	64.2411	36.9568	40.2695	59.1236	48.6333	35.6004	33.1797	46.6498
ID=MA_10233614_2383_2746	21.1498	15.9065	16.6893	20.9222	15.291	14.1178	12.0871	16.9169
ID=MA_10234164_886_3111	23.9136	18.4736	16.4	20.3138	11.2235	10.3016	13.2539	16.5561
ID=MA_10234279_1883_2230	28.5371	18.3066	26.4887	34.6943	16.7513	10.0106	18.592	22.012
ID=MA_10234279_2238_2584	5.58537	2.28065	7.86579	6.13838	0.791429	5.5929	9.24665	4.85873
ID=MA_10234279_2688_3775	23.7174	12.8862	14.5754	20.431	7.70059	8.12129	12.3703	17.1984
ID=MA_10234279_3783_4301	20.7789	14.2288	17.0384	20.7496	11.4384	9.89696	19.7464	26.7335
ID=MA_10234279_4338_4695	19.1419	16.622	15.8212	18.8844	29.638	15.1073	13.469	23.8621
ID=MA_10234723_3655_3806	68.8291	29.9188	52.5634	82.2385	46.7087	37.4822	38.899	34.2205
ID=MA_10234723_3810_3921	13.2754	11.5	9.24812	17.8951	12.6484	8.23333	8.68	11.8797
ID=MA_102349_19257_21174	27.9846	25.5747	23.7061	32.3487	15.3799	9.21683	14.4774	15.1755
ID=MA_102349_21274_22482	20.8697	14.7277	20.9748	28.4598	13.3445	8.54359	14.059	16.41
ID=MA_102349_22720_23373	17.6848	15.2156	12.4959	13.6763	10.1396	8.70922	6.20115	10.8565
ID=MA_102349_23385_24090	22.1251	22.0919	15.1675	30.4961	15.4558	14.9404	15.3988	19.5821
ID=MA_10235107_4851_5178	71.8938	58.0494	49.0284	64.0948	56.817	37.4127	46.5748	59.0439
ID=MA_10235107_5191_6824	111.35	102.131	93.7173	133.88	88.6988	58.4941	96.0739	118.123
ID=MA_10235107_6831_7012	81.2362	65.0311	70.2547	104.881	72.8645	36.5207	69.0623	76.556
ID=MA_10235107_7066_7293	3.32917	6.23506	5.03968	5.12705	3.95473	3.72385	3.21488	4.96721
ID=MA_102352_6466_9599	41.3405	24.9118	26.1339	36.2441	19.4036	16.7027	18.77	28.0505
ID=MA_102352_9611_9865	22.6916	15.047	19.4871	31.5046	8.08185	7.53069	15.5827	19.3645
ID=MA_10235804_561_793	2.09664	2.49793	0.307692	2.10417	0.910638	0	0.564103	1.68644
ID=MA_10236276_932_1312	122.776	84.0204	86.8186	141.736	64.3388	56.1259	62.8409	100.298
ID=MA_10236360_1510_3081	200.978	126.081	141.637	183.27	113.553	100.624	95.902	153.181
ID=MA_10236360_40_1470	155.003	94.0934	107.898	136.008	93.1697	71.4704	77.3751	110.943
ID=MA_10236378_10_439	284.344	226.34	350.076	533.842	274.033	169.611	167.522	211.948
ID=MA_10236470_952_1556	23.2543	17.6667	21.8512	26.9873	11.6975	11.6089	8.80419	11.4525
ID=MA_10236943_1479_2489	38.1951	34.9071	37.3212	55.2463	22.1398	14.3646	32.9077	30.2462
ID=MA_10237190_4252_5341	11.0488	11.1885	20.1977	27.7527	8.54013	6.30476	7.95569	12.399
ID=MA_10237190_5407_7544	19.8234	18.2141	23.9163	33.0867	12.5251	11.1887	12.0387	13.9614
ID=MA_10237636_75_611	19.3875	16.3997	22.4837	26.6593	12.9265	8.92466	10.6945	15.8891
ID=MA_10237752_2253_2504	123.046	120.43	71.2817	89.8465	66.3412	57.4438	69.0632	75.7233
ID=MA_10237752_2573_3424	118.116	101.148	67.2271	89.8499	52.7362	37.1198	74.9489	81.0436
ID=MA_10237752_3433_5676	96.2608	78.7086	55.7683	84.6361	30.2479	19.4196	50.413	53.1069
ID=MA_10237903_2479_2804	7.76271	8.26857	10.6145	12.1444	7.44828	5.71471	7.99429	10.879
ID=MA_10237903_2834_3155	142.932	100.437	105.641	130.992	109.176	76.7277	98.8084	121.616
ID=MA_10237903_3184_3391	68.7848	42.509	30.1798	42.6426	48.2662	29.3843	24.8038	40.6468
ID=MA_10238024_4841_5468	50.877	30.9814	41.4252	65.0391	39.6621	36.7263	34.3015	44.0509
ID=MA_10238123_1019_1178	126.437	90.8714	48.5093	113.841	65.2217	52.5234	39.5625	56.0935
ID=MA_10238123_729_1000	111.04	91.94	28.1221	37.3523	41.2514	39.7642	39.9188	56.5886
ID=MA_10238292_0_581	15.9547	5.35266	9.50466	18.6695	6.32803	5.01771	6.58934	11.9599
ID=MA_102384_11334_11808	19.4423	21.5192	16.8849	24.963	13.3309	11.0842	18.2784	15.2175
ID=MA_102384_11864_12318	60.4927	24.4391	26.0128	59.9852	62.7365	43.5463	37.1355	44.4811
ID=MA_102384_12559_15631	21.3152	20.7336	19.3837	31.4157	17.4586	13.76	18.0025	20.6792
ID=MA_102384_15639_16768	21.397	17.9032	12.9153	19.5378	14.6385	9.5476	15.5322	14.5291
ID=MA_102384_16905_17287	16.7722	17.0135	8.60427	18.4957	18.1205	13.0679	9.9058	9.57767
ID=MA_102384_17305_19313	56.6976	55.1134	48.7476	59.9672	77.2122	39.0588	52.4488	44.2552
ID=MA_102384_1900_2694	60.343	55.1454	41.7299	58.3762	56.1375	37.4282	50.7365	52.0623
ID=MA_102384_19832_20520	11.7414	15.9314	13.6255	14.7807	9.45839	10.2234	9.29365	15.7834
ID=MA_102384_20557_21120	26.5035	13.6059	11.9585	16.9834	12.7564	10.1426	13.9193	15.4352
ID=MA_102384_210_1540	36.8081	33.9926	22.2338	36.7504	33.2253	25.2921	30.3938	40.4071
ID=MA_102384_2710_7810	27.1442	22.5858	17.575	25.2081	18.5299	13.5249	18.4308	22.6575
ID=MA_102384_8005_8696	57.408	38.7597	20.2604	35.7001	39.3486	25.7163	29.9384	43.316
ID=MA_102384_8950_9216	96.0441	69.1877	67.9535	95.2857	128.597	102.279	129.599	142.488
ID=MA_102384_9295_11258	37.8234	30.854	23.908	42.4341	33.2502	22.4243	24.6541	33.6269
ID=MA_10238540_1972_2222	51.6292	18.2601	26.5609	39.0688	21.5921	22.2651	27.393	58.3012
ID=MA_10238540_2437_3843	44.9586	28.7058	31.7904	42.6996	26.5376	27.3817	20.5236	36.5734
ID=MA_10239006_2036_2523	0.378049	0	0.0795918	0.106122	0.105691	0.119919	NA	0
ID=MA_10239279_110_1750	19.1745	14.5976	22.8226	22.4383	14.9946	9.4676	17.5946	21.5194
ID=MA_10239279_1910_2170	29.839	18.6235	24.0525	30.7335	24.2532	19.5683	19.2215	22.1526
ID=MA_10239279_2285_5975	26.7054	18.8905	23.8742	31.9868	21.6477	14.7395	17.7288	24.4859
[truncated: 80,360 more rows]

## Sheet: GENE_COVERAGE
Genes mean coverage	65Minus	65Plus	67Minus	67Plus	68Minus	68Plus	72Minus	72Plus
ID=MA_10000213g0010	34.5748	21.6947	22.5076	35.0575	21.745	15.5267	17.7256	28.3822
ID=MA_10000405g0010	232.31	191.431	171.54	249.662	169.939	118.654	144.161	173.536
ID=MA_10000516g0010	26.1441	13.7946	15.8841	28.8479	14.9951	16.1364	10.4203	25.9481
ID=MA_10001015g0010	24.1284	16.7726	21.4003	36.4513	37.5106	20.4321	22.1725	23.071
ID=MA_10001337g0010	22.211	16.1535	15.1511	23.8877	19.012	12.4907	14.998	16.0388
ID=MA_10002583g0010	68.5529	45.5827	41.554	59.9598	38.2616	39.8372	32.0497	46.0074
ID=MA_10002g0010	21.5679	17.1795	20.312	22.9151	14.2943	8.78289	16.391	16.1384
ID=MA_10002g0020	24.8992	23.5082	18.2599	26.0959	16.35	10.07	15.4261	20.1344
ID=MA_10003489g0010	12.5216	10.572	14.8816	19.6684	6.62475	4.38302	6.55	6.91549
ID=MA_10004639g0010	32.7009	25.6667	17.9728	26.7166	16.2359	10.6032	21.597	31.2948
ID=MA_100052g0010	85.1034	53.3668	41.5977	63.0684	57.7806	40.0197	41.595	68.022
ID=MA_10005612g0010	25.8333	16.8688	21.149	23.0016	19.8826	12.8264	9.32321	19.8415
ID=MA_100058g0010	28.0818	23.4154	24.7384	31.5821	21.7269	14.9824	21.9192	22.7467
ID=MA_10006044g0010	96.5325	63.7262	66.1818	82.3612	47.4039	42.1015	42.9626	68.8072
ID=MA_10006055g0010	160.756	134.696	95.0564	148.006	86.1736	47.3411	73.337	91.8685
ID=MA_10006541g0010	20.8299	12.5485	12.5107	22.3027	13.6824	10.3333	6.4826	13.1718
ID=MA_10007370g0010	37.2641	26.6418	25.262	42.5331	31.5776	24.7083	27.0584	33.1043
ID=MA_1000807g0010	53.649	40.9032	35.9792	58.0762	75.8459	61.2287	57.6583	81.7413
ID=MA_1000836g0010	15.3538	5.76199	17.5262	36.8947	1.80479	0.426667	2.0863	0.932584
ID=MA_100087g0010	29.2771	17.5192	22.0533	30.5154	15.0558	12.712	15.1861	19.3567
ID=MA_100107g0010	9.36754	7.10206	6.94918	12.4031	8.02659	6.68368	7.03531	9.44034
ID=MA_100113g0010	11.2403	9.57572	8.35319	11.1971	10.7799	6.75892	6.11915	9.6493
ID=MA_10011579g0010	10.7694	12.3575	21.1962	24.5629	23.8562	12.3688	11.2109	12.0095
ID=MA_10011775g0010	64.2161	37.3175	41.9924	74.2671	25.9699	19.674	23.8745	39.3758
ID=MA_10011940g0010	38.3004	19.4319	27.539	39.5209	16.2335	17.9604	19.2621	25.0919
ID=MA_10011980g0010	12.6429	4.36342	7.1549	8.53103	7.44418	6.8913	9.97674	10.1977
ID=MA_10012199g0010	54.0295	37.182	41.136	72.8145	34.2565	31.658	29.0536	43.1879
ID=MA_100123g0010	9.40164	8.09274	2.22707	10.3665	11.2927	3.8961	5.32906	4.1453
ID=MA_100129g0010	29.9269	23.0658	25.3126	34.1838	18.892	11.465	19.4164	20.3988
ID=MA_100136g0010	24.2967	16.2782	13.766	16.4868	7.60997	17.277	10.853	21.1972
ID=MA_10013703g0010	53.5366	46.6238	44.3844	56.3708	42.0827	29.5899	47.0941	54.8036
ID=MA_100138g0010	29.0669	18.9803	18.6577	26.2905	21.7849	13.488	15.8786	17.053
ID=MA_100150g0010	59.6667	27.9845	41.064	57.0851	27.2363	21.2567	24.8599	40.9927
ID=MA_100154g0010	69.1942	46.9665	45.4241	57.406	35.4454	24.7309	33.2932	46.2947
ID=MA_1001601g0020	100.88	69.484	12.2823	14.9308	69.8586	64.1194	94.2928	119.583
ID=MA_10016194g0010	25.8174	12.3742	15.2823	22.8809	19.8862	10.3873	9.09508	12.5924
ID=MA_10016710g0010	27.8343	23.9352	23.7452	36.4583	23.4987	20.0909	31.4574	31.2111
ID=MA_10017564g0010	29.8068	21.3881	28.4268	33.6922	20.0821	14.6845	15.4977	20.1585
ID=MA_10017907g0010	34.6022	22.6344	17.6207	24.3911	23.0368	15.6632	10.8293	8.79204
ID=MA_100179g0010	22.3067	18.9766	17.1751	28.3325	19.2665	11.557	15.2853	14.6201
ID=MA_10018112g0010	43.4109	33.4832	21.3468	40.4854	33.1958	41.1736	24.7687	44.0804
ID=MA_10018171g0010	72.4363	58.2575	290.653	428.114	89.8838	75.9172	106.282	145.758
ID=MA_10018650g0010	22.4579	19.8841	20.1196	24.3277	17.8124	11.0777	17.7246	14.0111
ID=MA_10018938g0010	56.6921	53.6384	22.4334	32.1749	29.0968	14.8648	9.37255	11.0987
ID=MA_100190g0010	155.575	113.181	130.991	208.19	124.289	94.5749	98.3548	109.73
ID=MA_10019331g0010	7.38876	7.35392	3.50123	5.79245	4.88647	4.71776	6.44471	8.95933
ID=MA_10019515g0010	49.5506	45.8354	34.6026	49.8575	39.6853	26.6651	28.1114	27.0065
ID=MA_10019752g0010	24.7266	18.9192	21.4239	28.7783	18.3351	9.31694	12.5178	13.1828
ID=MA_10019758g0010	47.1447	25.5734	29.4828	31.0656	38.6042	41.9805	28.6086	55.9491
ID=MA_10019946g0010	42.9661	24.3418	30.4621	38.3311	20.3655	17.0418	23.983	30.0675
ID=MA_10020141g0010	53.355	18.9804	23.1388	44.2283	20.4646	18.0181	20.0878	34.5802
ID=MA_10020434g0010	81.6511	42.163	46.351	67.3267	25.7605	25.6333	32.5846	39.8993
ID=MA_100207g0010	65.0425	44.6856	70.9874	76.3741	32.4068	20.2505	51.0675	62.2072
ID=MA_10020g0010	46.8796	30.7278	36.1974	50.0807	30.0646	21.4746	27.0084	35.3112
ID=MA_100211g0010	56.6022	30.342	38.58	47.1433	29.5528	28.8118	29.2	44.3636
ID=MA_100213g0010	29.3669	17.3661	24.7429	32.9059	16.5136	11.1005	15.5128	16.3564
ID=MA_10021720g0010	22.9179	21.0974	21.0515	24.2391	16.5683	10.4359	16.175	18.6553
ID=MA_10021946g0010	44.7375	32.9679	20.0335	37.9531	24.1616	19.469	37.2582	42.5759
ID=MA_10021g0010	42.256	21.4243	27.0957	48.9827	29.41	22.8204	27.5092	34.0423
ID=MA_10022588g0010	218.171	176.302	202.484	361.432	129.828	94.0512	184.202	186.87
ID=MA_10023022g0010	163.412	105.38	164.458	166.995	101.867	71.772	80.0282	102.91
ID=MA_10023022g0020	113.321	75.9446	92.0298	114.496	81.1763	53.01	56.9294	50.9145
ID=MA_100231g0010	18.8687	16.1044	18.5415	25.1509	12.5018	11.137	14.9603	17.7327
ID=MA_10023352g0010	21.9133	11.7276	7.76914	13.1989	8.38049	12.1078	12.7032	24.3098
ID=MA_10024934g0010	15.7461	12.387	8.38182	11.2453	10.3163	6.53172	9.77335	10.4773
ID=MA_10025084g0010	57.4781	39.5823	119.898	144.457	94.2542	75.9618	37.1126	52.5231
ID=MA_10025722g0010	120.305	102.666	92.9086	149.387	78.0931	47.1587	66.1775	84.5588
ID=MA_100263g0010	39.9981	28.9469	33.9961	48.0193	28.7615	16.0212	25.1932	30.1295
ID=MA_10027224g0010	28.0974	23.9232	16.5117	23.5283	18.1019	12.0069	19.3568	21.858
ID=MA_10027643g0010	25.4594	22.1606	21.5103	31.1688	19.5753	15.3508	16.7012	22.489
ID=MA_10027972g0010	32.5065	17.377	11.0207	15.0621	6.20734	6.4792	20.3688	26.8215
ID=MA_10028058g0010	65.8862	41.3204	47.3301	75.1288	51.1725	39.3703	86.3127	83.0664
ID=MA_10028325g0010	121.622	63.3926	82.8854	128.499	61.4544	46.0089	78.019	106.758
ID=MA_100286g0010	39.0808	25.4036	34.3993	40.7703	22.1625	16.3001	21.5402	27.5922
ID=MA_100287g0010	49.5113	43.7339	39.8885	61.9178	49.6933	33.0602	36.7973	52.398
ID=MA_10029266g0010	61.6181	42.7198	51.0066	61.8727	22.757	18.9842	14.304	31.3026
ID=MA_100296g0010	44.7197	39.8413	25.2087	49.6834	40.7253	30.278	37.6482	38.6509
ID=MA_10029964g0010	16.5952	8.8732	12.0366	11.6983	13.723	18.5794	14.1099	11.8944
ID=MA_10029973g0010	21.1103	13.0763	11.827	18.3867	16.3292	16.4966	10.1845	16.0716
ID=MA_100300g0010	25.104	20.8093	26.0811	32.0059	17.4881	12.3399	20.9685	26.7982
ID=MA_10030456g0010	105.081	73.13	95.3182	129.323	64.6564	54.8286	67.048	104.055
ID=MA_10031781g0010	86.2079	76.6196	69.2624	108.484	56.8323	42.5581	60.196	78.422
ID=MA_10031g0010	79.9582	57.5464	61.4363	75.1195	41.5072	27.9558	43.6934	56.6408
ID=MA_10032819g0010	8.94529	6.49758	2.43641	6.34578	3.76593	3.67014	5.6217	5.47701
ID=MA_10034634g0010	25.8828	26.0262	24.2701	36.9458	22.2761	11.4149	16.8841	23.5091
ID=MA_10034665g0010	26.467	21.1899	22.4387	28.834	16.7053	12.1581	22.8074	19.7228
ID=MA_100348g0010	27.9482	23.2383	22.9817	29.5559	17.6614	12.2354	20.1726	22.6818
ID=MA_100349g0010	19.07	17.4928	15.3628	22.5527	12.4895	9.83187	13.0686	10.8039
ID=MA_10035211g0010	79.5471	49.9262	58.7464	76.8049	38.8097	32.9875	73.1161	87.009
ID=MA_10036146g0010	99.8796	58.5984	67.4441	90.2766	39.7933	36.7232	35.9866	47.8152
ID=MA_10036834g0010	8.92294	7.6182	6.09838	7.6788	4.84438	3.88986	6.21932	6.96836
ID=MA_100374g0010	28.6388	24.0822	19.591	31.3056	21.8571	17.815	18.504	26.4576
ID=MA_10037913g0010	14.7212	8.64662	9.05392	24.0477	13.5704	7.69643	12.8146	13.6388
ID=MA_100380g0010	28.6145	21.7261	25.3535	27.6647	17.7538	11.4452	17.5759	20.5847
ID=MA_10038830g0010	39.1385	23.7558	27.5142	37.005	22.6975	15.773	24.0705	24.5485
ID=MA_100396g0010	19.4213	12.0074	19.4515	21.9669	10.2853	10.0712	12.3667	14.9588
ID=MA_100402g0010	139.159	134.693	113.411	178.227	115.873	89.608	100.075	116.962
ID=MA_10040687g0010	24.8333	16.847	16.9526	24.8731	17.0704	9.07082	11.7273	23.3961
ID=MA_10041123g0010	55.4489	52.5208	46.4412	64.5055	60.695	42.4936	43.7599	50.1115
ID=MA_10041123g0020	26.0588	18.3704	10.3493	24.4053	16.3338	11.2674	19.6927	16.765
ID=MA_10041174g0010	82.6105	53.6113	51.983	76.7175	58.1645	50.1004	63.4171	74.717
ID=MA_10041g0010	32.6933	18.9256	25.4324	32.4257	15.6184	14.9044	16.3445	28.3936
ID=MA_10042254g0010	105.469	78.7547	82.6711	119.186	47.4506	29.4869	43.2762	50.0528
ID=MA_10042710g0010	0.189076	0	0.157447	0	0.652542	0	0.161017	0
ID=MA_10042710g0020	0.180832	0	0	0	0	0	0	0
ID=MA_10043102g0010	38.0749	22.336	22.9027	37.6895	21.211	16.0749	24.91	41.5063
ID=MA_10043134g0010	25.494	19.3774	17.5809	25.7355	17.3907	11.5804	14.4613	17.4229
ID=MA_10043178g0010	141.095	121.355	144.479	213.898	130.772	101.201	132.679	174.879
ID=MA_10043209g0010	41.6913	27.7576	23.5045	41.2399	21.1936	17.5891	24.8425	30.1979
ID=MA_10043564g0010	25.5966	15.8204	21.3262	24.7835	14.3473	10.374	17.373	16.731
ID=MA_100435g0010	50.8947	37.7704	35.7762	49.995	33.1742	25.0083	25.2966	36.2473
ID=MA_10044231g0010	19.7149	20.1843	27.1699	40.1706	24.5704	17.9111	18.2571	22.4527
ID=MA_10044252g0010	27.3199	13.6843	29.593	42.4643	28.9014	27.5809	11.5887	22.0795
ID=MA_100446g0010	34.7506	20.6728	20.4079	27.1842	19.4034	18.0827	17.855	27.2043
ID=MA_10044709g0010	46.1112	34.1795	31.8025	50.0583	25.4557	27.0013	28.0837	36.9975
ID=MA_10044835g0010	0.0717054	0.157088	0.0961538	0.104247	0.159004	0.10728	0	0
ID=MA_10045405g0010	19.7097	20.7489	18.8874	22.7216	14.8304	8.62288	15.2269	14.6896
ID=MA_100454g0010	22.3027	19.6586	17.3689	26.308	19.7201	16.7562	14.6223	21.1646
ID=MA_10045883g0010	50.0019	40.6063	106.595	137.088	54.6259	45.8252	77.4424	84.7024
ID=MA_10047260g0010	19.7	13.0165	11.6698	22.9083	13.0922	6.20773	11.1478	16.2744
ID=MA_100472g0010	22.1321	16.6171	17.424	25.5083	15.2368	8.2134	14.5009	11.7836
ID=MA_10047456g0010	35.6609	25.8255	30.0021	40.2912	24.246	19.3817	20.1049	30.2127
ID=MA_100474g0010	22.3716	20.9611	19.9093	28.2541	11.064	9.96805	14.7271	18.7724
ID=MA_10048467g0010	23.6484	14.1767	12.2456	14.7816	12.2913	8.91192	9.76654	14.5581
ID=MA_10048552g0010	20.0538	15.9253	14.3761	24.4373	17.9271	13.9714	15.11	19.3857
ID=MA_10048917g0010	48.0417	34.9396	61.3014	80.4324	50.9557	41.6502	48.8499	83.9398
ID=MA_10048g0010	22.8104	17.7443	18.4813	25.7152	15.5354	10.2168	15.9625	16.5673
ID=MA_10049308g0010	87.1336	44.0654	47.5368	90.3441	43.2569	43.4378	31.3966	39.2609
ID=MA_10051501g0010	1.59725	1.0232	0.845977	2.08986	1.09535	1.27103	0.0796253	0.876457
ID=MA_100519g0010	43.5769	30.0281	30.6788	35.7508	25.832	22.7606	26.5486	34.2965
ID=MA_10051g0010	62.8042	39.2985	61.4975	81.2796	37.5966	33.243	32.2161	36.6448
ID=MA_100525g0010	117.659	72.3398	62.1329	103.824	46.7341	43.6758	50.0203	79.8558
ID=MA_10052734g0010	25.5584	18.7592	21.0838	32.5117	24.8375	20.9491	18.9226	25.7065
ID=MA_10052798g0010	113.406	94.252	73.9795	105.808	83.6021	48.9866	67.6238	73.281
ID=MA_10052888g0010	68.9427	44.4909	41.8287	74.219	40.4326	27.8597	40.99	46.5332
ID=MA_10053307g0010	48.7433	28.7133	50.9727	76.1916	28.9094	35.3375	25.6743	39.28
ID=MA_10053571g0010	79.8098	42.3004	58.9187	99.2882	44.3705	46.7267	48.6911	88.1612
ID=MA_10053838g0010	59.3747	26.0165	34.3044	75.6806	38.6136	28.8213	26.0102	50.0497
ID=MA_10053g0010	26.4821	19.3371	23.089	36.1653	20.5854	20.7384	16.0526	17.7318
ID=MA_10054144g0010	22.9459	19.4413	51.3157	72.0303	24.8305	19.3969	37.5948	41.3092
ID=MA_100548g0010	39.5215	20.7983	29.8914	34.2141	18.882	15.4446	21.0988	32.2464
ID=MA_10055167g0010	56.0852	55.9325	46.2865	57.9747	51.0053	42.5866	35.8154	40.5517
ID=MA_10055565g0010	15.207	8.22543	10.2412	16.9678	5.7203	6.95713	6.23247	10.5057
ID=MA_10055697g0010	122.117	98.6034	111.016	157.002	53.2978	36.4673	78.8474	98.2333
ID=MA_10056152g0010	69.1082	41.7368	62.8157	96.6672	55.3373	49.9127	53.2099	62.7414
ID=MA_10056284g0010	14.0914	9.31405	12.1448	15.2549	7.29603	6.71813	14.9651	10.3667
ID=MA_10056770g0010	549.786	462.062	419.799	615.053	574.761	436.276	464.072	615.675
ID=MA_100568g0010	24.4384	19.4723	21.6439	26.9758	15.6847	13.5212	15.589	16.6222
ID=MA_10057735g0010	56.0085	31.7543	33.2417	51.7878	38.0851	42.8162	20.3728	43.6785
ID=MA_100577g0010	53.6492	39.0476	44.0049	64.6152	45.6654	26.3089	35.7012	44.5969
ID=MA_10058543g0010	50.8473	35.4133	35.1203	41.5274	30.7523	20.4039	27.0458	43.7534
ID=MA_10058549g0010	147.722	112.721	112.617	148.793	87.5335	52.6915	82.1062	102.185
ID=MA_100585g0010	22.8762	19.1502	19.5495	25.5524	16.2024	14.4466	17.0512	19.8142
ID=MA_10058810g0010	12.1707	8.00285	7.77852	7.49346	6.06719	5.97274	7.71263	12.3399
ID=MA_10059847g0010	5.56126	3.01688	6.46825	13.5249	7.38174	4.40249	7.38956	19.7713
ID=MA_10059887g0010	20.8503	13.0774	18.6391	25.9231	19.948	16.2179	14.7958	16.2772
ID=MA_1005g0010	5.72698	4.92751	2.28595	5.58347	3.9732	2.97449	1.67177	2.03787
ID=MA_10060181g0010	59.0062	46.1917	54.6341	106.402	34.5383	32.1957	46.5286	88.6422
ID=MA_100606g0010	100.915	62.6619	59.1671	101.959	72.7236	67.4127	60.9054	90.9843
ID=MA_10060779g0010	90.5316	60.9698	60.4295	93.733	47.186	32.1405	27.3208	29.9718
ID=MA_100608g0010	26.4752	17.1043	19.787	26.0871	16.4684	9.51367	13.5949	14.8798
ID=MA_10061167g0010	30.0817	19.6645	22.8342	26.4116	20.3131	16.9038	16.5822	21.0084
ID=MA_10061449g0010	86.0703	56.4351	66.6073	83.7059	50.7829	39.3071	43.2321	59.4501
ID=MA_10061g0010	29.8587	21.2899	22.8648	28.9181	18.1447	11.3644	18.0731	19.0024
ID=MA_10062104g0010	73.7412	57.7708	51.3241	81.0513	39.1225	32.6087	38.1358	65.2564
ID=MA_10062820g0010	211.549	132.331	107.722	156.378	174.426	162.979	125.943	182.459
ID=MA_10063266g0010	23.5922	12.8565	21.104	21.697	8.92444	4.41333	15.2227	16.3651
ID=MA_1006327g0010	31.198	18.4703	21.5359	24.9144	16.005	12.9212	14.9533	21.5965
ID=MA_100637g0010	58.0727	35.8594	38.8602	56.2852	28.0393	25.4679	31.9358	44.1481
ID=MA_10064139g0010	20.4121	14.0088	13.8751	16.0006	11.9026	9.30427	8.62524	15.5171
ID=MA_10064529g0010	13.6114	4.35219	5.86289	9.0735	5.84734	5.83185	4.04659	6.16995
ID=MA_10065825g0010	74.125	49.7745	44.8036	63.3859	69.8696	44.2338	50.6418	72.2036
ID=MA_100658g0020	13.1411	10.3564	11.6944	14.3071	7.31603	7.66962	8.01786	6.94305
ID=MA_10065927g0010	47.4292	13.0788	24.8294	53.646	32.8094	19.9807	11.498	19.2257
ID=MA_10066589g0010	62.0004	40.2265	47.4844	63.0415	33.2691	27.6493	35.3254	48.7021
ID=MA_10066666g0010	22.1008	20.5032	18.288	28.2207	15.4553	15.114	14.3019	17.7705
ID=MA_10066818g0010	19.0531	10.5427	13.5101	15.3256	11.6792	5.5943	7.16631	8.14437
ID=MA_100669g0010	14.7187	14.9621	12.9609	18.7824	10.1859	8.22263	11.3326	15.1053
ID=MA_10067271g0010	18.3146	11.0739	15.9868	21.5133	11.9934	10.6831	16.1581	18.5486
ID=MA_10067279g0010	46.3742	31.9601	39.2073	48.755	27.867	19.1301	31.6261	30.8203
ID=MA_10067743g0010	109.893	89.2127	62.8673	91.8817	65.2002	36.6507	50.9904	57.7226
ID=MA_10067850g0010	0.0239198	0	0	0	0	0	0	0
ID=MA_10067934g0010	21.5866	10.3689	16.2705	16.3736	16.9125	6.18118	11.6639	10.1364
ID=MA_10068712g0010	15.4397	10.1916	20.5912	25.9136	7.77845	6.5719	9.26233	18.2492
ID=MA_10068901g0010	61.6433	40.4317	34.5857	45.3775	32.5331	25.1467	33.5524	38.6522
ID=MA_10068g0010	18.0964	14.1985	15.7218	23.2228	11.5139	9.42062	14.7322	12.6698
ID=MA_100690g0010	49.7117	27.7629	32.2786	46.3746	22.6384	23.0414	22.8217	30.4569
ID=MA_10069323g0010	42.4663	40.0704	27.2816	37.3425	25.8625	20.4767	25.2162	40.4071
ID=MA_10069449g0010	4.34919	5.30511	7.13739	11.1318	2.61659	2.16693	5.18168	4.78793
ID=MA_10069912g0010	154.956	82.8212	101.654	166.629	70.2096	64.927	89.5419	154.484
ID=MA_10070177g0010	58.6587	30.9216	31.7704	63.3255	57.0995	47.9948	51.1926	63.2945
ID=MA_10070756g0010	45.7298	29.0695	46.8947	63.7792	29.3375	20.5549	29.8309	43.5772
ID=MA_10070848g0010	23.709	17.1714	18.718	21.3914	13.7619	9.49917	12.5073	18.3511
ID=MA_10071632g0010	110.358	92.328	56.8027	93.3172	69.9843	40.6686	66.7962	74.5691
ID=MA_100722g0010	26.6477	17.0598	20.3237	24.1286	16.3241	8.15319	19.577	21.0701
ID=MA_100737g0010	17.232	14.5337	14.7912	23.7281	13.9898	3.87568	12.7015	17.0276
ID=MA_10074020g0010	23.7241	15.7245	18.5718	25.5505	14.2087	10.2802	15.2144	16.5701
ID=MA_100749g0010	30.6311	25.8791	23.7955	36.5593	19.4457	18.4524	21.0048	34.1079
ID=MA_10074g0010	18.2495	15.6206	15.9619	18.4341	14.9743	9.07788	12.8349	12.04
ID=MA_100751g0010	17.9661	13.9667	13.2252	20.8929	13.1361	6.22733	12.7358	10.5397
ID=MA_10076142g0010	37.187	22.8177	27.1505	40.9666	24.8197	18.6693	15.9234	18.5112
ID=MA_10076833g0010	28.4046	18.6395	24.7851	25.0907	22.6253	11.1	10.0873	11.51
ID=MA_10077253g0010	23.2987	17.3511	15.2335	22.4534	17.9222	11.0352	16.0561	20.5091
ID=MA_100776g0010	50.7401	41.747	35.5818	53.9464	45.0519	34.6208	37.4353	48.9691
ID=MA_10077735g0010	23.6314	14.4033	21.2153	30.4461	11.8022	10.8694	15.0302	21
ID=MA_10077950g0010	88.6788	59.7404	70.4822	80.2893	64.3149	44.5687	52.3267	65.7484
ID=MA_10078675g0010	17.1108	14.1257	15.913	22.3417	34.5776	23.2742	22.6098	22.9812
ID=MA_10078744g0010	25.9077	20.5554	20.4947	28.5152	18.0724	19.959	19.2834	24.7519
ID=MA_10078g0010	21.756	14.8787	17.3537	26.6596	12.6881	9.38308	9.59244	11.3533
ID=MA_10079279g0010	12.7843	14.4471	8.33002	9.81015	4.78975	7.89983	3.89716	9.4525
ID=MA_1007g0010	72.1003	42.457	41.8321	62.0394	28.2123	19.9017	18.8197	23.3609
ID=MA_100802g0020	29.7637	20.5698	22.8232	27.1689	18.7375	15.5344	12.7382	18.0329
ID=MA_100805g0010	12.6425	6.33726	10.7932	12.99	6.10795	9.83138	3.36829	10.9163
ID=MA_100805g0020	93.2669	72.8018	71.5635	92.6173	218.97	193.736	147.314	223.867
ID=MA_10080868g0010	24.6336	17.2303	16.1091	27.9956	24.427	21.132	25.0271	38.4911
ID=MA_10081221g0010	175.608	95.8487	225.991	329.495	160.598	133.989	133.438	199.893
ID=MA_100820g0010	28.7462	13.0743	21.3554	25.0702	16.9763	11.6568	12.7402	15.9029
ID=MA_10082722g0010	34.9791	24.646	25.5316	23.2719	21.5852	14.1954	25.5071	29.6273
ID=MA_10083329g0010	96.9873	57.168	38.6975	57.671	30.9229	29.5726	42.2259	60.6147
ID=MA_10083496g0010	33.214	25.1358	34.2178	41.1937	26.7377	18.6295	20.626	31.9128
ID=MA_100836g0010	85.653	52.8236	73.6884	100.826	54.1055	53.223	40.5041	49.5665
ID=MA_100837g0010	20.8788	20.7018	18.2149	21.8919	9.77579	9.17995	11.4913	12.0271
ID=MA_10084120g0010	31.2363	24.3547	23.866	34.2962	13.2335	13.227	22.7785	21.3552
ID=MA_10084754g0010	19.8892	15.0158	15.0874	20.284	11.484	5.98	10.0921	10.4441
ID=MA_10084789g0010	21.3249	19.1563	24.6518	32.702	13.7479	14.7605	19.5234	14.9068
ID=MA_10085137g0010	43.0711	25.4389	32.9384	49.5988	22.3846	16.9601	18.7932	22.3853
ID=MA_100852g0010	121.68	69.5564	89.2882	93.4432	49.8978	51.1001	47.1145	61.0121
ID=MA_10085364g0010	35.9201	22.3857	28.9433	35.2039	21.7698	14.4227	15.9628	24.9713
ID=MA_100853g0010	53.9745	33.3918	47.4627	68.9525	41.7494	30.1936	30.9303	38.745
ID=MA_10085613g0010	9.3466	4.57108	7.57944	12.4977	10.3643	5.02899	7.47711	9.86761
ID=MA_1008579g0010	146.734	76.5973	71.3875	99.3983	72.493	62.8115	61.0321	93.7343
ID=MA_100863g0010	33.028	22.608	55.5331	63.3758	18.1751	20.4992	30.702	44.7847
ID=MA_10086594g0010	196.177	117.367	97.0475	131.007	79.3062	44.612	105.184	116.838
ID=MA_10086651g0010	34.6703	21.5132	26.3711	29.0871	16.9025	16.9188	17.492	26.4469
ID=MA_10086780g0010	18.826	6.53629	11.7299	16.0428	9.36351	5.93544	7.97945	9.71846
ID=MA_10086855g0010	140.552	79.0228	85.7043	111.911	98.7796	89.1037	85.5159	124.534
ID=MA_100868g0010	65.3953	44.7345	53.1327	77.5879	45.3863	34.8424	43.4538	47.1569
ID=MA_10086937g0010	0	0	0	0	0	0	0	0
ID=MA_100871g0010	37.9162	29.8768	25.4201	38.2876	32.3976	17.3666	13.3639	23.5475
ID=MA_10087424g0010	118.363	94.0007	100.218	138.554	100.823	68.5945	71.95	92.4956
ID=MA_100875g0010	48.568	33.1383	26.9976	44.0305	66.5875	59.2629	49.2653	71.261
ID=MA_10087734g0010	33.0929	23.4895	17.9385	27.9436	23.5176	17.1917	19.783	24.417
ID=MA_10088227g0010	24.1099	14.7446	14.3492	18.7488	5.07588	5.44639	15.5168	22.8974
ID=MA_10090072g0010	7.72155	6.04765	6.108	10.2036	2.98896	4.19948	6.0383	7.22336
ID=MA_10090427g0010	19.3919	17.1339	14.7494	25.5622	11.4905	7.3255	13.7824	17.3547
ID=MA_10090g0010	29.5625	22.6761	20.5938	33.4783	22.7509	14.2621	18.7766	19.7913
ID=MA_100910g0010	23.8893	19.0677	15.673	25.6883	11.506	8.58887	19.058	19.5968
ID=MA_100910g0020	36.9268	20.934	24.8827	46.0434	20.3453	13.4569	19.2917	19.7133
ID=MA_10091679g0010	27.6765	20.9806	21.3667	28.6445	14.0603	9.74803	15.9727	19.4619
ID=MA_1009260g0010	118.046	91.1833	194.883	168.603	85.2409	61.339	51.166	60.9687
ID=MA_1009270g0010	24.8712	15.0937	11.0345	14.0729	6.3794	6.0113	9.87432	18.4533
ID=MA_10092g0010	41.2138	31.2195	30.2655	43.0931	50.9256	38.0326	39.6695	47.2818
ID=MA_100931g0020	41.098	21.4465	21.5988	41.2446	16.7684	20.7663	22.2188	31.0824
ID=MA_10093211g0010	30.1716	19.4711	22.601	33.3164	13.7559	11.8912	14.5433	14.8466
ID=MA_10093638g0010	71.6749	32.0581	34.1614	47.5947	31.9881	27.9763	32	49.7126
ID=MA_10094486g0010	56.3925	32.1701	38.8627	63.1877	33.7876	31.8636	27.0198	45.586
ID=MA_10094544g0010	367.1	261.944	304.918	389.097	228.03	169.364	180.972	232.852
ID=MA_10094856g0010	87.2456	61.1074	48.4407	65.3515	55.3097	31.0631	49.1299	76.6472
ID=MA_10094952g0010	37.2032	31.1218	18.0825	27.7516	28.0752	17.93	22.5841	28.0938
ID=MA_100949g0010	10.3111	6.00626	3.69707	11.8233	18.0972	10.6626	11.3292	11.5375
ID=MA_100949g0020	11.8884	5.80745	5.36407	10.5491	20.4719	17.1084	15.7991	18.7636
ID=MA_100950g0010	18.2021	16.3024	13.7214	15.4035	15.2881	6.65127	9.01297	15.5107
ID=MA_10095232g0010	39.8564	20.9616	23.6085	30.9589	17.7678	20.6338	19.7974	22.3131
ID=MA_10096503g0010	29.0752	23.9855	28.9836	42.0464	17.3574	12.2018	21.3071	23.8031
ID=MA_100965g0010	23.8568	16.6494	22.1703	23.9408	20.069	12.6131	13.2256	14.7671
ID=MA_100965g0020	20.9982	13.774	9.4499	23.7556	16.5921	9.54527	8.42083	13.0918
ID=MA_100967g0010	5.32343	3.32343	3.23154	1.84175	1.9661	1.77891	0.368966	4.22222
ID=MA_10096934g0010	29.2757	26.3766	26.1069	38.7208	20.76	17.1271	30.3636	36.1433
ID=MA_10096981g0010	27.9056	16.7847	19.3022	28.3117	15.306	9.87898	13.8288	19.9835
ID=MA_10097034g0010	10.6127	8.32103	24.4805	33.0334	16.608	14.7554	6.42117	7.81761
ID=MA_10097127g0010	8.68073	8.60086	9.31232	9.32398	21.8781	8.60174	6.04889	10.5438
ID=MA_10097402g0010	35.5748	24.2881	25.4262	41.9633	23.5	13.4791	30.1405	44.3048
ID=MA_100975g0010	75.8488	60.0908	58.972	86.5937	37.8339	23.1845	26.7167	31.8755
ID=MA_10098066g0010	70.7327	63.6039	67.959	89.3951	57.6896	38.5273	52.0362	81.4046
ID=MA_100985g0010	1.1156	1.01832	0.475187	1.01532	0.691466	0.295595	0.665061	1.32839
ID=MA_10098748g0010	7.41406	3.01102	4.0831	3.85637	12.715	11.5908	14.7136	9.25594
ID=MA_10098803g0010	45.5754	27.2721	29.8714	37.2229	24.99	12.4344	19.6088	26.9742
ID=MA_10098872g0010	20.1061	10.3116	13.1766	19.7576	8.87365	9.30139	9.4453	17.8812
ID=MA_100988g0020	28.3471	18.9824	22.3967	27.6185	18.6733	13.0281	16.69	15.5772
ID=MA_10099391g0010	77.4638	49.9934	91.9438	120.767	67.7643	56.3471	67.4715	84.8433
ID=MA_10099684g0010	31.5128	17.803	25.193	33.5383	18.9899	17.6473	14.7108	20.6734
ID=MA_10099693g0010	14.9705	10.7849	13.5366	15.1055	8.69898	7.13285	5.72066	6.82748
ID=MA_10099827g0020	55.0667	37.0776	22.7487	23.7767	38.7241	28.7012	22.6849	31.5425
ID=MA_100998g0010	39.1752	26.9682	27.3231	35.5832	22.8144	23.1762	19.6608	28.9297
ID=MA_10100042g0010	75.1919	54.6723	46.1457	60.0709	43.7456	35.566	29.8152	38.517
ID=MA_101002g0010	27.9541	24.584	25.2004	33.9893	17.624	11.4062	18.7084	20.8826
ID=MA_101003g0010	18.2717	15.6438	18.7627	18.8044	15.4735	9.01269	8.71709	12.8459
ID=MA_10100585g0010	1.56319	0.479452	1.89706	0.825495	1.95086	0.90387	1.99137	1.67159
ID=MA_10100606g0010	49.6874	31.6701	40.3067	53.718	26.726	16.7955	24.8945	30.1307
ID=MA_10101694g0010	174.023	128.821	149.753	187.712	132.96	85.4793	104.582	99.2888
ID=MA_10101825g0010	18.9749	9.94681	12.6192	24.9205	8.10833	4.32203	6.88796	6.87535
ID=MA_10101994g0010	33.7038	13.7169	27.5209	26.7025	16.5746	11.2005	24.2577	23.7231
ID=MA_101019g0010	24.4194	16.3117	17.3399	24.5054	21.6899	17.6098	18.2339	21.2403
ID=MA_10102211g0010	109.357	93.7939	104.886	150.432	76.0161	47.1553	63.16	92.7185
ID=MA_10102272g0010	111.105	89.2362	76.4795	108.848	77.2428	55.5486	65.6142	96.1552
ID=MA_10102283g0010	55.2698	33.7437	45.0943	64.2	12.5382	9.35316	30.165	37.5068
ID=MA_10102290g0010	23.0983	13.7986	15.8616	26.1849	11.7782	7.57912	8.0633	8.83405
ID=MA_10102291g0010	116.511	65.7452	81.1555	129.072	70.0763	68.2291	57.028	93.4776
ID=MA_101024g0010	91.8365	65.6924	66.4114	80.3433	84.1588	54.791	37.3928	46.3145
ID=MA_101025g0010	202.793	124.164	170.814	248.509	192.835	146.106	152.801	167.991
ID=MA_10102670g0010	144.582	87.9482	238.432	273.882	76.784	71.2655	152.158	194.895
ID=MA_10102675g0010	14.0567	7.45437	11.2739	12.4534	11.6635	5.70693	4.994	9.27203
ID=MA_10102999g0010	29.2596	21.7127	28.5893	31.243	23.1819	18.2314	13.8309	19.5707
ID=MA_10103038g0010	59.2617	45.0622	32.8756	54.5956	36.7929	18.3708	37.3704	49.1019
ID=MA_10103335g0010	47.9288	27.0836	37.4103	53.2583	23.919	26.8756	21.619	42.6273
ID=MA_101037g0010	12.9325	14.8387	10.8112	19.5316	13.6413	5.34119	10.3084	11.1093
ID=MA_101038g0020	23.7508	19.7187	16.7368	23.2057	18.4245	13.7874	17.5039	17.4973
ID=MA_10104334g0010	232.602	175.834	183.89	267.079	152.229	102.062	156.951	191.875
ID=MA_10104738g0010	24.6929	16.1035	18.3082	31.9488	13.5333	10.1602	15.7803	20.2561
ID=MA_101048g0010	26.0338	18.2812	20.245	25.8233	12.9808	10.6562	13.1541	13.6615
ID=MA_1010504g0010	8.62	5.72441	7.20051	10.1811	6.07632	6.2611	6.24021	10.9254
ID=MA_10105285g0010	43.8359	29.654	37.0891	52.752	17.7896	16.6395	24.2063	32.4451
ID=MA_10105408g0010	30.8839	21.5163	20.9841	31.7924	17.2331	15.9867	22.2431	19.6885
ID=MA_10105635g0010	51.3191	34.3934	44.5962	61.235	28.2616	24.343	34.6256	43.1371
ID=MA_10106144g0010	91.4126	92.6422	42.7665	64.8577	45.7061	30.9371	49.9252	44.385
ID=MA_10106258g0010	23.3434	20.0443	16.6893	26.022	20.6173	11.6487	15.7413	20.3934
ID=MA_10106333g0010	12.5959	10.3567	9.22639	11.2098	7.81576	5.82947	6.85929	7.87004
ID=MA_10106369g0010	17.4949	15.8802	16.6801	18.6537	16.5057	11.9009	14.8356	19.6607
ID=MA_101065g0010	47.6973	25.1999	28.5812	29.2715	23.3592	21.0661	18.1249	26.3997
ID=MA_10106734g0010	19.8553	17.2765	13.6356	21.0523	17.0684	10.0065	16.0746	13.018
ID=MA_10106735g0010	57.2593	44.1778	41.8934	56.3924	32.6942	21.109	26.7093	39.1202
ID=MA_101067g0010	27.2946	21.5508	23.5257	29.4499	16.9364	12.6905	19.3941	17.226
ID=MA_10107355g0010	227.522	133.861	127.803	185.029	90.3792	76.2515	58.3548	78.9327
ID=MA_101073g0010	16.6142	13.0137	13.1435	20.3553	11.6556	7.20392	10.2159	11.9586
ID=MA_10107572g0010	159.641	106.945	139.584	173.069	101.072	55.9151	126.011	178.429
ID=MA_10108066g0010	22.7401	13.1225	14.5524	22.4254	8.97959	8.17304	10.5649	18.4455
ID=MA_10108258g0010	27.8108	21.4825	33.7023	41.6029	21.184	13.7866	25.213	27.7282
ID=MA_10108286g0010	44.5241	31.4571	12.6761	27.3713	43.2202	33.4088	34.6646	48.9262
ID=MA_10108403g0010	15.2691	6.49825	0.630189	6.01064	7.01812	4.48561	6.31618	3.4652
ID=MA_101084g0010	62.0066	47.1162	38.3448	61.1153	60.2857	46.4681	44.173	56.1056
ID=MA_101085g0010	11.085	8.94086	8.63278	10.9953	8.57048	5.27215	7.70111	7.77579
ID=MA_101097g0010	13.3329	10.3777	3.94201	8.16956	6.02225	6.12377	5.20904	8.56432
ID=MA_10110718g0010	33.283	19.6713	30.342	41.7283	26.7227	28.464	18.6945	15.4513
ID=MA_101107g0010	22.3745	19.6124	20.2851	37.9947	15.1459	9.99045	17.2126	16.0466
ID=MA_10110965g0010	16.8217	7.3112	8.6534	14.7964	27.4994	32.4213	7.28121	6.65755
ID=MA_101110g0010	18.839	16.4458	23.3096	31.0228	14.0439	8.96882	7.43964	9.19059
ID=MA_10111260g0010	177.854	96.5642	142.993	222.253	93.8644	84.0854	87.6086	142.108
ID=MA_101113g0020	18.3379	17.4981	14.6329	19.4343	15.258	7.28526	12.3469	11.235
ID=MA_10111432g0010	29.1298	20.0093	23.7919	32.5577	16.9864	14.2875	17.8301	18.7188
ID=MA_101117g0010	41.7554	27.2627	26.5263	40.7162	41.5193	25.7504	53.1823	61.9488
ID=MA_101119g0010	22.5745	17.3761	15.7361	25.1725	13.9155	8.74153	12.0971	13.2023
ID=MA_101128g0010	27.378	25.427	22.7696	40.9242	29.7182	23.8439	20.3581	25.929
ID=MA_10113039g0010	35.1284	24.2388	27.0764	37.5397	22.8441	19.6028	24.0717	24.6291
ID=MA_10113221g0010	23.4646	15.7975	15.4444	20.4493	11.6753	6.61629	11.6419	16.5528
ID=MA_10113222g0010	42.3034	15.5864	21.7229	28.874	13.532	11.0092	16.6152	21.9911
ID=MA_10113236g0010	283.187	172.412	221.149	338.329	285.37	242.748	194.061	277.65
ID=MA_101135g0010	23.4725	16.4891	20.2365	29.009	13.7344	11.6952	14.2966	20.4615
ID=MA_10114342g0010	23.6002	14.1698	19.1656	23.5099	13.7738	7.96774	15.6826	15.1433
ID=MA_101145g0010	15.014	10.148	9.23827	22.6877	19.0699	7.31343	4.81749	12.2065
ID=MA_10115334g0010	20.9983	15.5641	20.0393	20.2477	13.2823	9.80315	13.154	13.5495
ID=MA_10115394g0010	23.8034	18.3665	14.7417	19.8812	14.6094	12.7644	13.4501	21.9848
ID=MA_101154g0010	86.3264	58.0204	36.144	59.7319	40.7305	27.7009	35.6394	39.0422
ID=MA_10115609g0010	15.5697	17.4434	13.2524	20.5091	14.4397	10.2931	12.9183	19.5737
ID=MA_101156g0010	41.452	24.6994	25.5852	41.0172	24.2144	22.1796	22.865	36.434
ID=MA_10115902g0010	45.0357	23.38	38.4171	47.8026	29.7727	38.799	48.5166	68.2646
ID=MA_10117092g0010	11.065	9.68932	15.9404	18.9176	8.2599	6.4925	13.3035	11.8859
ID=MA_101170g0020	33.5925	29.352	24.7163	37.0131	24.5564	14.445	20.7546	26.6115
ID=MA_1011718g0010	95.4163	61.0218	61.7983	77.6187	53.7597	44.7462	92.1697	123.064
ID=MA_101171g0010	13.9454	9.45842	8.53533	9.05215	4.71235	5.13624	5.22752	4.43247
ID=MA_10117348g0010	55.6405	40.7956	41.6663	60.8662	29.6513	34.6304	31.354	45.0337
ID=MA_10117352g0010	14.2133	8.05994	9.05861	13.1798	7.64963	6.49184	9.71639	12.7012
ID=MA_1011737g0010	30.6362	33.8219	18.7984	36.1634	34.0826	15.6402	23.8555	31.3371
ID=MA_10117498g0010	67.3121	36.9541	14.6261	20.483	22.4138	17.6905	28.7623	33.0845
ID=MA_10117499g0010	34.8252	21.8656	25.6805	32.9826	19.8872	16.8949	17.6339	25.0397
ID=MA_10118171g0010	0.0310345	0.00276052	0	0.0943526	0	0.0557851	0.0289256	0.0827586
ID=MA_10118419g0010	22.6467	15.5686	19.387	33.7156	26.907	21.5365	22.4584	23.18
ID=MA_101187g0010	28.3496	21.237	20.2555	30.8014	14.8425	13.6951	14.5547	19.5566
ID=MA_10118834g0010	49.5612	27.4429	28.5973	42.5199	25.6212	24.1106	17.3479	34.9094
ID=MA_10119247g0010	264.319	159.064	151.051	235.794	154.881	154.975	56.2893	82.9663
ID=MA_10119331g0010	12.4523	9.89401	8.53518	12.8844	8.62209	4.9265	7.7771	7.32155
ID=MA_10119624g0010	47.0856	38.384	27.1387	30.5031	16.472	16.7046	40.07	37.0054
ID=MA_10119676g0020	20.5018	11.2062	7.80597	12.1477	5.72222	4.7193	6.18221	11.0663
ID=MA_10120276g0010	34.7557	12.9704	22.3231	33.9703	7.19437	12.9757	11.6485	23.0995
ID=MA_101204g0010	39.1128	36.6902	35.2484	50.9237	33.9701	17.5034	14.4261	20.0204
ID=MA_10120560g0010	172.613	138.51	65.902	120.344	77.615	59.4638	51.3035	66.3581
ID=MA_10121006g0010	83.4055	59.202	63.043	84.0656	52.1202	44.6952	39.8311	55.4862
ID=MA_10121307g0010	56.065	39.7909	40.7928	60.0969	29.5693	25.4879	26.9989	36.0336
ID=MA_10121315g0010	48.2473	34.7931	41.9528	56.7266	26.5422	16.3315	25.1886	34.068
ID=MA_10122399g0010	14.927	11.598	8.28966	14.2899	9.9621	4.42602	9.50507	10.4576
ID=MA_10122651g0010	132.542	80.0108	88.1735	140.592	73.5942	56.4341	66.7036	100.055
ID=MA_10122714g0010	44.0706	31.6203	34.1973	47.0426	23.8577	24.7482	25.1197	50.5789
ID=MA_10122826g0010	18.1266	11.6439	15.5028	19.4006	10.9983	6.7732	9.04786	11.749
ID=MA_10122875g0010	116.224	77.9801	83.6822	90.2375	71.1303	57.7789	71.8272	96.7483
ID=MA_101231g0010	32.1091	25.4969	21.9066	35.3306	31.5073	23.5266	26.2568	30.5971
ID=MA_10123381g0010	61.4337	27.3921	32	46.4676	79.8127	99.763	35.5438	49.523
ID=MA_10123473g0010	25.6883	18.4443	23.7668	29.976	16.6353	12.0996	9.34906	22.8559
ID=MA_10123530g0010	32.1827	20.2188	22.0867	28.2093	17.5745	13.8352	17.5549	25.8281
ID=MA_10123548g0010	142.234	98.5956	108.241	134.379	95.4148	68.9677	113.7	149.203
ID=MA_10123589g0010	47.0787	22.0064	24.7249	42.4352	25.4782	26.1285	20.6321	44.4623
ID=MA_10123705g0010	40.9282	28.7354	34.1477	40.4735	24.2761	17.7784	20.1777	26.3082
ID=MA_10123766g0010	5.6452	5.91774	4.42689	5.04005	7.30542	3.50305	3.74548	3.0489
ID=MA_101248g0010	38.4827	22.6266	28.48	33.9671	20.8472	16.805	19.0709	31.2507
ID=MA_10125264g0010	322.007	176.657	212.712	284.049	217.044	164.278	157.885	212.141
ID=MA_10125573g0010	33.0098	21.9186	15.6171	27.2122	29.4845	29.416	22.9993	31.8254
ID=MA_101256g0010	29.0525	14.9509	25.0639	32.8174	15.481	17.019	18.9529	36.4634
ID=MA_10125767g0010	123.646	72.7026	99.374	158	193.78	225.97	134.913	244.675
ID=MA_10125861g0010	51.1079	28.5141	35.6855	43.8321	27.4079	20.3082	22.5362	42.8682
ID=MA_101258g0010	38.805	30.4473	24.7861	29.7239	17.0178	12.5564	22.2484	29.773
ID=MA_10126084g0010	50.1518	31.7904	49.307	61.8183	40.0507	29.4758	36.4626	52.5175
ID=MA_101266g0010	21.2035	16.806	15.7629	22.9832	15.8086	10.6224	12.3249	21.5407
ID=MA_10126826g0010	13.4383	9.57172	5.07069	16.5344	10.0061	10.4048	11.3901	13.1686
ID=MA_10126g0010	23.4441	18.2924	15.0677	23.1624	16.8385	11.2727	13.9213	14.3673
ID=MA_10128265g0010	23.7661	19.891	37.0792	41.8892	12.8022	8.96828	27.0081	24.9043
ID=MA_10128304g0010	16.192	13.73	13.3522	21.864	16.1107	10.9363	11.9699	16.8838
ID=MA_10128497g0010	74.6519	55.2074	54.0501	78.4392	50.7321	34.8202	44.3628	58.6573
ID=MA_101288g0010	32.101	20.6631	40.6985	55.8601	38.9719	29.1964	34.4202	30.7066
ID=MA_101290g0010	81.5806	48.8824	74.9851	95.2417	37.7092	27.7082	31.1031	40.2731
ID=MA_101292g0010	27.1679	21.9835	20.3539	29.612	22.8371	16.2109	20.4576	25.227
ID=MA_10129719g0010	42.6777	23.3927	25.3962	31.0193	26.1608	22.5808	19.6119	26.2517
ID=MA_101298g0010	47.7329	34.4182	34.0926	50.5729	23.724	16.6352	23.8584	38.5881
ID=MA_10130047g0010	21.5853	15.3359	11.9131	15.9801	15.0209	8.40415	12.5768	10.6622
ID=MA_10131595g0010	24.0979	16.4168	24.5288	29.4423	14.819	13.676	18.1673	20.5213
ID=MA_10131732g0010	17.0845	16.9031	12.5388	19.9607	10.8999	8.70191	13.1461	11.2198
ID=MA_10132073g0010	23.4587	13.1886	19.6716	27.0851	15.7683	14.2794	11.6351	23.1131
ID=MA_10132652g0010	138.125	104.081	140.454	188.133	104.496	84.3177	110.773	144.193
ID=MA_10133533g0010	44.7422	33.5361	13.9366	20.717	22.5463	16.0541	24.1974	23.9553
ID=MA_10133956g0010	0.145199	0	0.327103	0.274005	0	0	0.379391	0.67757
ID=MA_10134252g0010	9.01467	9.37871	18.2096	29.4043	12.6618	9.4775	14.3491	14.4129
ID=MA_10134765g0010	13.6938	10.9399	15.1958	19.8102	10.542	8.48575	10.137	10.4336
ID=MA_10134g0010	39.316	31.906	25.2838	37.3471	41.1168	31.7457	31.9027	39.9255
ID=MA_10135390g0010	24.862	21.0916	4.07506	8.57082	5.98451	5.41611	10.4185	8.23871
ID=MA_1013566g0010	43.9384	20.7423	23.9744	46.74	40.775	19.6913	48.8065	48.6409
ID=MA_10135775g0010	26.6125	17.5932	19.7982	28.2906	17.2813	13.8817	16.5472	18.3892
ID=MA_101359g0010	17.2471	10.1402	13.1813	19.2537	12.3092	12.3187	12.3745	16.7319
ID=MA_10136386g0010	39.0839	27.1835	24.5582	33.7273	28.6426	22.9247	24.9992	35.4724
ID=MA_101364g0010	29.2793	16.8287	17.1389	19.2214	15.5709	14.1116	15.8829	12.3389
ID=MA_10136614g0010	53.4043	33.7193	33.9496	47.3944	40.3546	27.3063	25.6203	29.0146
ID=MA_101371g0010	24.1287	17.2064	19.1447	25.3399	12.2542	9.80998	16.0299	19.499
ID=MA_10137384g0010	7.107	8.06223	5.87914	7.0982	5.34562	3.39809	4.15823	4.90411
ID=MA_10137478g0010	0	0	0.030782	0	0	0.0356551	0.0440932	0
ID=MA_10137628g0010	22.253	16.9115	16.414	32.8816	9.03289	15.1392	12.6932	17.7689
ID=MA_10137667g0010	18.762	14.3494	12.1777	17.7073	10.1837	8.94209	8.77223	13.5763
ID=MA_10137700g0010	12.8667	12.9818	13.4049	20.7789	13.6421	9.0566	12.8809	26.7674
ID=MA_101378g0010	46.698	38.8051	24.2953	30.8324	17.5326	12.5244	24.7931	25.1402
ID=MA_10137994g0010	95.4688	63.0415	51.5523	68.3587	49.8154	49.2081	37.162	55.6111
ID=MA_10138132g0010	44.1138	32.4947	28.6217	48.5099	29.7568	23.0716	33.0132	43.75
ID=MA_1013847g0010	48.1535	47.4474	39.9812	59.0485	76.0466	50.4484	48.1139	59.4321
ID=MA_1013853g0010	26.1124	16.1606	23.2767	39.211	12.3913	18.7246	9.84439	17.384
ID=MA_10138783g0010	82.2422	65.2774	60.744	83.6423	82.2823	48.9183	45.5	43.6341
ID=MA_101395g0010	29.9731	22.0035	23.5148	27.1289	19.7717	13.3462	18.9968	23.9863
ID=MA_10139g0010	32.6031	22.1758	20.6581	32.138	12.7878	12.6548	15.3535	17.6194
ID=MA_10140272g0010	161.928	99.1169	94.0297	132.911	71.2791	40.0562	89.8346	90.7589
ID=MA_101402g0010	20.6428	14.1873	15.9823	20.9185	12.5654	9.27833	13.7363	14.2186
ID=MA_10140485g0010	33.5514	25.7227	16.4742	22.4674	24.5869	22.4399	30.6638	31.7199
ID=MA_101405g0010	46.6202	34.2984	17.041	28.0176	13.7393	9.41306	22.2965	26.6518
ID=MA_10140789g0010	19.2821	15.0015	12.2841	16.8694	7.17928	7.90407	12.9937	12.8521
ID=MA_10140790g0010	32.8946	26.5891	25.756	29.8203	18.7059	11.8032	19.2883	26.1466
ID=MA_10141031g0010	19.82	10.6021	13.2204	21.6541	17.5671	14.7484	15.2071	15.7646
ID=MA_10141852g0010	18.1237	13.9794	13.0147	18.0056	13.6021	6.89879	8.65609	9.70821
ID=MA_10141g0010	34.6864	22.99	21.473	33.7753	29.5496	24.8276	20.5685	29.158
ID=MA_10142206g0010	21.5261	24.2292	17.728	27.0889	15.5563	9.38009	9.80522	11.0207
ID=MA_101422g0010	15.266	12.3152	9.32186	14.448	10.1213	7.12745	8.1569	10.9866
ID=MA_10142501g0010	249.591	156.761	139.516	210.77	98.5636	74.6345	193.954	229.112
ID=MA_10142568g0010	14.5679	9.84615	11.5886	16.628	9.25608	7.4724	16.7167	21.4914
ID=MA_10142767g0010	166.921	108.662	133.663	161.286	129.574	135.555	133.234	204.963
ID=MA_10143217g0010	38.9192	32.6831	33.3847	46.987	25.784	19.6929	26.7405	30.6433
ID=MA_10143270g0010	226.713	155.571	169.899	215.356	148.56	122.153	150.019	183.869
ID=MA_10143614g0010	27.2419	20.1198	18.4826	27.4227	16.9754	11.3024	17.2937	22.3863
ID=MA_10143671g0010	27.6361	20.9346	19.1571	35.8483	19.6626	17.3462	22.3237	26.2893
ID=MA_101436g0010	79.8451	48.1889	54.6709	78.4509	44.1294	32.4373	39.0982	47.3375
ID=MA_10144111g0010	94.8329	89.1259	60.3972	95.0567	99.4433	58.3669	43.3567	54.653
ID=MA_10144220g0010	39.9284	30.8439	28.6751	33.6339	33.7205	16.4109	25.7132	25.8104
ID=MA_101446g0010	61.4035	42.7878	40.2201	53.1625	39.0701	29.1711	38.1822	37.8847
ID=MA_10144809g0010	71.3563	57.5788	45.854	76.422	32.3439	31.1928	40.2433	36.4325
ID=MA_10144850g0010	16.4704	16.1221	16.3337	16.8412	7.59771	8.67109	8.87476	10.4008
ID=MA_10145055g0010	324.908	260.365	241.28	342.178	979.482	857.608	589.532	715.445
ID=MA_10145129g0010	12.1804	6.80519	12.3649	16.326	6.75379	7.13611	12.275	14.0472
ID=MA_10145179g0010	45.5507	28.6947	26.8816	46.9432	26.0053	24.1278	22.4186	40.7638
ID=MA_101453g0010	18.4821	14.5247	14.6888	22.5017	13.7462	9.97798	12.3104	14.4856
ID=MA_101456g0010	49.9155	36.5973	31.9572	50.9274	46.552	36.7599	37.2614	52.6241
ID=MA_101460g0010	19.3018	11.595	20.2113	29.0184	13.2038	10.9224	13.6936	23.1668
ID=MA_101463g0010	55.2226	57.1032	41.7917	55.4589	30.6062	25.8272	31.7154	64.777
ID=MA_10146548g0020	38.363	28.4626	12.9571	17.2582	19.8538	15.1735	9.80573	11.6574
ID=MA_10146757g0010	24.0205	11.769	17.9295	19.3584	14.1633	10.0038	11.4551	19.9455
ID=MA_10146900g0010	20.5396	15.8776	15.8252	22.2193	10.9401	7.80552	11.131	14.2427
ID=MA_101469g0010	51.8095	30.7742	35.0067	45.5072	14.1577	7.97217	23.223	35.3691
ID=MA_101469g0020	5.11984	5.532	4.65121	5.86759	13.1048	9.34357	2.96735	9.85127
ID=MA_10147276g0010	26.8924	22.3711	21.9936	31.9449	21.4207	11.8821	19.9559	19.7347
ID=MA_10147605g0010	19.0162	13.1231	16.2729	21.4971	11.5475	9.92839	10.0692	19.2753
ID=MA_10148001g0010	16.8491	7.35469	11.4754	14.0085	9.33393	8.00544	6.49032	8.31872
ID=MA_10148084g0010	24.5184	16.5534	19.8161	23.7596	16.3184	16.3714	11.8404	16.9491
ID=MA_10148146g0010	281.587	220.753	230	325.049	268.508	195.417	202.748	236.538
ID=MA_10148174g0010	25.5452	13.8601	21.9372	27.1477	13.5689	12.3433	13.8241	22.1525
ID=MA_10149363g0010	29.8485	21.6695	15.1348	19.3744	18.4954	11.8457	14.3074	9.54458
ID=MA_101494g0010	35.482	24.4416	21.6145	30.5205	21.4346	18.1524	15.3509	22.1501
ID=MA_10149649g0010	2.38323	2.94659	4.97059	5.31214	0.993902	2.14848	3.00301	4.07143
ID=MA_10150476g0010	41.7073	31.8967	37.25	52.4755	29.8126	21.6858	28.1548	38.0678
ID=MA_10150655g0010	33.2726	18.4698	22.2954	32.9779	18.0273	13.0753	16.9111	23.2877
ID=MA_10150752g0010	41.9691	39.2319	35.0009	48.5707	23.9664	17.9389	28.3878	36.7781
ID=MA_10150984g0010	22.7854	16.8421	19.5947	29.6376	19.1694	17.2209	13.9477	23.3911
ID=MA_10151143g0010	396.788	233.09	246.528	381.429	278.937	209.882	264.187	327.797
ID=MA_10151149g0010	207.55	126.813	113.54	115.709	95.626	82.0594	166.604	238.862
ID=MA_10151561g0010	18.8468	17.7432	19.2292	28.5602	13.3134	12.2399	8.73699	20.7045
ID=MA_10151735g0010	25.1777	19.8871	29.8818	34.9655	23.5049	17.0196	10.1051	5.63136
ID=MA_10152247g0010	64.1897	42.7583	45.5656	55.1203	29.0748	20.8222	36.2774	52.2038
ID=MA_10152409g0010	13.995	8.08209	18.9079	23.7989	14.3476	12.3087	10.4864	13.3373
ID=MA_10153396g0010	25.398	18.6734	18.4526	23.9636	17.4189	11.7205	11.84	13.5914
ID=MA_101534g0020	23.386	12.6316	21.5411	20.8723	17.541	5.85263	17.8464	12.2828
ID=MA_101536g0010	15.0618	16.6542	11.6133	20.6757	15.3207	8.06865	13.8503	15.3648
ID=MA_10153966g0010	70.6434	37.8899	36.5025	54.3193	38.3808	32.7801	35.417	59.2354
ID=MA_10154577g0010	118.249	80.7028	108.559	144.313	53.9227	51.8416	76.5169	116.253
ID=MA_10154878g0010	0.485577	1.33649	0	2.88372	0.894231	0	1.24762	0.644231
ID=MA_10154928g0010	263.338	239.831	178.829	324.687	297.417	229.713	307.357	390.142
ID=MA_1015508g0010	11.0177	7.99748	6.03117	15.7308	8.145	6.46891	9.10152	14.6557
ID=MA_10155182g0010	40.5988	20.1878	28.5614	38.3679	20.6184	15.5931	18.9985	22.4063
ID=MA_101553g0010	49.0324	37.1575	27.8666	51.6332	62.7284	52.9565	42.7313	62.664
ID=MA_10155679g0010	77.8721	42.2007	38.1828	61.1633	27.7198	26.5343	38.1207	55.2124
ID=MA_101556g0010	23.9832	11.8353	16.4788	21.6352	10.3238	13.8396	4.7284	14.1302
ID=MA_1015570g0010	29.415	13.4534	9.8342	12.7947	7.09321	6.70458	6.00656	11.4386
ID=MA_101557g0020	21.7481	12.6573	38.9977	42.0023	8.84874	7.25731	3.65579	7.61111
ID=MA_10155865g0010	65.7728	38.2102	25.5876	30	44.631	29.8754	18.708	23.8125
ID=MA_10155866g0010	68.5981	41.1049	32.1278	46.2033	43.9391	35.0348	30.1786	32.8037
ID=MA_10155901g0010	57.0887	50.5103	46.0311	73.6651	64.0946	44.0345	30.1142	45.1803
ID=MA_10156251g0010	100.088	71.9387	95.5862	115.785	80.3938	52.0265	90.8988	98.7295
ID=MA_10156325g0010	27.7391	21.9641	18.3221	32.8393	23.4059	18.1732	22.56	30.3726
ID=MA_10156436g0010	42.5685	24.9185	33.2648	48.9792	15.7115	21.5926	18.2358	32.4052
ID=MA_10156761g0010	109.089	76.7744	86.0925	114.686	139.629	110.365	105.922	140.282
ID=MA_10156g0010	42.961	34.9451	29.5525	45.1407	53.0935	41.1697	39.7403	52.2826
ID=MA_101571g0010	23.8333	12.1467	18.0421	19.5396	8.26613	11.7588	10.6826	15.7761
ID=MA_10157399g0010	57.67	34.6813	44.5171	61.0154	40.5248	27.3312	24.3878	38.4962
ID=MA_10157572g0010	54.1486	39.2958	39.7295	62.2036	43.1127	35.0389	34.6493	58.191
ID=MA_10157944g0010	49.5831	37.8093	47.7869	53	35.1117	28.3454	32.2648	52.2859
ID=MA_10157g0010	10.9376	8.44356	9.19752	11.8382	5.8542	4.4656	6.66043	7.42167
ID=MA_10157g0020	0.143813	0	0	0.117057	0	0	0	0.142857
ID=MA_10158313g0010	194.124	140.659	107.586	157.296	134.598	89.7107	124.559	138.661
ID=MA_101587g0010	37.3992	13.5775	28.618	45.4563	30.0062	29.2102	48.4247	62.2253
ID=MA_10158949g0010	33.5932	31.7969	20.1389	29.9723	19.9512	14.1017	24.3258	23.516
ID=MA_10159205g0010	494.063	448.672	168.154	280.803	165.251	108.057	138.543	159.092
ID=MA_10159883g0010	22.2949	20.341	18.1584	27.9422	16.9666	11.8639	13.9697	14.4527
ID=MA_10159942g0010	299.457	196.578	206.796	326.269	343.219	288.115	210.653	319.341
ID=MA_101601g0010	18.2828	15.0333	16.4146	21.1093	11.0244	6.86299	11.7443	12.038
ID=MA_10160589g0010	68.4898	62.6693	40.9203	51.6198	44.4699	34.5107	29.9173	47.4374
ID=MA_101607g0010	63.7823	51.0235	45.8687	68.2172	82.2955	59.7663	61.7114	78.6675
ID=MA_10160983g0010	42.4806	45.9068	36.4588	58.935	28.542	22.6707	25.232	42.2774
ID=MA_101610g0010	60.6133	47.4634	51.0928	49.109	41.983	24.2835	24.3739	33.8839
ID=MA_10161884g0010	22.7204	16.1138	15.1537	18.113	14.7808	12.5146	10.8778	21.4379
ID=MA_10161g0010	11.4142	8.06622	7.26924	10.9334	8.23496	5.68683	6.51791	8.93998
ID=MA_10162007g0010	20.1923	17.0219	19.4319	28.8759	15.3598	9.13756	12.1472	15.9322
ID=MA_101621g0020	109.282	83.8295	64.2546	86.9481	68.4555	50.5431	57.9723	71.5786
ID=MA_10162615g0010	42.9662	34.6165	35.4298	44.0698	30.5489	26.7555	28.5019	40.2434
ID=MA_10162666g0010	21.9932	17.7847	19.4281	28.0129	13.8647	10.4189	12.7253	13.4158
ID=MA_101628g0010	19.3592	14.8181	11.7463	16.368	12.9175	9.01112	7.45106	8.56014
ID=MA_10163020g0010	56.4104	49.7217	48.2686	74.4968	39.4708	27.9049	36.1997	46.0847
ID=MA_10163039g0010	16.1318	11	28.7337	37.5688	19.0286	14.9426	9.7095	11.188
ID=MA_10163169g0010	81.7351	54.9022	76.2973	99.2176	46.9352	54.2764	24.5278	28.1214
ID=MA_10163543g0010	23.3175	15.6412	15.3403	32.2347	15.6685	9.92997	12.0056	10.7606
ID=MA_10163831g0010	33.0953	25.3818	16.7995	27.3072	13.4846	16.796	20.7604	30.1753
ID=MA_10164152g0010	73.4624	37.6025	40.6201	77.9346	21.299	23.7114	29.829	54.6319
ID=MA_10164206g0010	190.239	133.72	131.876	182.2	144.162	117.557	125.697	155.232
ID=MA_10164364g0010	84.0597	83.6957	76.5513	101.099	70.0465	37.8886	56.944	63.402
ID=MA_10164605g0010	43.0023	21.6927	15.2311	25.0746	22.7826	16.4633	21.4044	22.3704
ID=MA_101646g0010	15.3577	11.1535	10.3705	16.8419	10.1014	6.64795	10.1003	10.6957
ID=MA_101646g0020	2.13508	1.17829	0.941292	4.84278	2.7312	2.85714	1.98842	1.56679
ID=MA_10164819g0010	8.26395	1.84897	3.50475	9.92364	11.2192	6.68606	2.92271	4.78091
ID=MA_10164994g0010	25.4899	20.2637	21.9753	29.5182	19.5649	9.85503	16.9456	21.3761
ID=MA_10165167g0010	5.08462	3.388	6.05952	8.30268	8.46538	2.24898	0	2.55372
ID=MA_10165349g0010	148.104	88.7306	98.6067	155.857	133.712	119.627	94.9027	152.857
ID=MA_10165642g0010	74.5771	48.5598	39.2358	97.45	108.061	73.4286	59.8624	73.8451
ID=MA_10165689g0010	45.1982	33.533	40.5706	51.5075	33.6406	25.9657	29.3045	37.1707
ID=MA_101657g0010	14.0444	11.619	9.56055	13.5959	9.00632	5.26941	9.03376	8.57961
ID=MA_10165844g0010	109.078	87.8101	106.23	155.443	83.9318	53.3702	89.2077	102.882
ID=MA_101658g0010	61.8497	45.6128	41.6448	56.6995	32.5378	22.5979	31.9429	43.9395
ID=MA_10165933g0010	46.5339	32.8085	37.5875	55.3429	32.5093	25.7018	31.7091	35.9503
ID=MA_10166825g0010	45.8594	33.2241	31.1797	38.2902	33.7634	26.8446	29.8708	42.0597
ID=MA_10166910g0010	72.3498	52.1785	56.596	77.802	42.3463	34.4403	48.5827	61.9206
ID=MA_10167208g0010	27.9609	18.5496	15.6624	19.0811	15.4599	13.1032	16.1245	20.2688
ID=MA_10168001g0010	42.6219	26.4521	28.5229	38.6304	21.6249	20.4949	30.5372	36.78
ID=MA_10168149g0010	32.8152	24.2978	23.1681	40.8247	17.3404	11.0084	17.5583	23.5064
ID=MA_10168323g0010	12.5505	11.5418	10.8542	20.4719	4.69831	2.875	4.87826	6.1881
ID=MA_10168324g0010	75.8556	67.8747	70.7824	118.815	34.445	21.8155	61.8103	73
ID=MA_10168498g0010	20.8257	19.5	8.33835	8.78022	12.1661	12.489	6.64151	4.62121
ID=MA_10168585g0010	23.5987	17.7461	19.0118	26.1467	17.366	12.458	16.0493	15.5059
ID=MA_101691g0010	30.8188	21.8509	21.9616	25.8173	27.5276	22.8889	16.0232	27.2403
ID=MA_10170883g0010	50.1345	25.7326	39.6786	46.1055	32.3646	21.6218	28.251	34.2985
ID=MA_10171045g0010	34.6184	25.5495	24.4382	31.8527	19.3173	16.3101	23.871	34.3154
ID=MA_101711g0010	16.0087	8.32718	7.97679	12.1708	6.82208	8.03318	11.7094	17.1406
ID=MA_10171234g0010	14.9034	10.2782	15.3828	17.9419	7.81857	7.83038	8.79848	11.5631
ID=MA_10171241g0010	41.7062	30.3658	36.164	50.1423	30.4945	19.2653	26.214	32.9644
ID=MA_10171355g0010	43.7133	29.8176	27.5532	50.1117	30.7407	23.6885	31.6807	45.1748
ID=MA_10171676g0010	36.7967	23.9755	24.1921	24.7412	18.2428	28.403	22.4669	18.9675
ID=MA_10171844g0010	30.0387	21.2605	26.2252	37.1134	19.8811	13.9726	17.0922	28.2525
ID=MA_10171864g0010	39.3523	26.6258	30.1805	38.8402	21.5379	19.3951	16.1803	17.9804
ID=MA_10171923g0010	15.5209	17.2916	12.3459	14.4145	17.4557	9.34639	19.5753	13.1783
ID=MA_101720g0010	49.6532	30.3206	29.4184	43.1854	118.78	94.3719	56.3729	74.2445
ID=MA_10172334g0010	14.4874	12.9968	16.9047	20.1669	11.7955	5.90915	11.2635	13.8441
ID=MA_10172470g0010	21.1829	15.9547	21.4912	29.9532	13.0258	10.4883	12.5605	11.0682
ID=MA_10172789g0010	35.2613	26.9138	20.193	36.5777	16.5858	22.4087	19.7462	25.6109
ID=MA_101730g0010	59.118	41.4959	40.9855	64.4184	39.2472	20.6124	40.029	49.2421
ID=MA_10173312g0010	11.1547	8.39891	9.55082	13.4097	7.00259	5.38413	8.31207	9.89295
ID=MA_10173398g0010	26.1261	21.2304	18.7642	25.5281	26.5819	12.5291	17.8048	18.0074
ID=MA_10174007g0010	81.4599	54.7534	51.0783	69.0799	61.6815	51.6017	44.5859	69.1692
ID=MA_10174497g0010	65.0731	50.8596	46.4451	64.7527	77.1352	69.98	62.2749	90.0263
ID=MA_10174633g0010	19.0081	19.9966	14.0232	17.6992	13.955	11.0255	12.663	19.1804
ID=MA_10174788g0010	59.8682	56.2071	40.1771	74.5512	26.2963	18.3639	24.1063	34.0029
ID=MA_101756g0010	115.844	81.7308	85.3359	126.052	88.3718	61.7963	63.5211	79.3398
ID=MA_10175930g0010	24.2668	14.4476	16.1103	18.7922	14.9617	10.7376	15.4213	13.2068
ID=MA_10176172g0010	14.7171	13.1208	11.9953	14.1918	10.0249	7.25608	8.04287	8.52189
ID=MA_10176251g0010	21.4066	16.8775	11.0866	17.0889	11.6913	13.7568	7.13586	9.59015
ID=MA_10176420g0010	88.9329	67.3092	69.7797	105.293	54.0078	40.1038	56.5891	67.938
ID=MA_101764g0010	18.2729	16.0942	14.7347	20.8646	12.4315	7.19364	11.7537	12.2063
ID=MA_10176945g0010	27.7548	24.8629	21.4758	27.7533	18.7122	10.5729	19.9144	19.9449
ID=MA_10177437g0010	128.963	110.727	120.539	133.414	120.253	97.8441	77.5777	110.642
ID=MA_10177659g0010	0	0	0	0.163333	0	0.116667	0	0
ID=MA_10177682g0010	64.2878	49.2836	56.7454	67.1338	41.9288	28.0012	34.2408	32.9041
ID=MA_101776g0010	30.7769	22.4327	21.7849	32.2863	27.1028	22.9384	16.3185	22.6662
ID=MA_10177719g0010	66.366	46.6757	49.3823	65.3903	53.8772	30.9572	39.7062	66.2508
ID=MA_101777g0010	18.337	14.8857	12.8197	19.6584	19.4995	13.6394	15.5919	18.1617
ID=MA_10177821g0020	28.2808	22.5039	23.2812	28.9774	19.2906	15.1963	19.5946	24.5388
ID=MA_10178158g0010	45.8765	35.6551	18.7606	28.7976	26.8427	15.4437	10.1289	14.8669
ID=MA_10178474g0010	199.837	149.224	78.7064	112.296	102.283	71.189	69.8384	102.174
ID=MA_10178635g0020	7.71155	5.05483	11.5833	17.2376	2.63529	3.77033	6.90181	16.5344
ID=MA_10178643g0010	256.247	182.362	129.243	176.227	135.527	99.1183	117.305	155.642
ID=MA_101786g0010	52.7315	42.472	37.0422	55.793	61.352	46.5632	46.1312	56.5704
ID=MA_101790g0010	86.7907	42.5621	44.2359	55.2006	49.6176	30.1952	41.4387	61.1424
ID=MA_101793g0010	44.012	30.255	37.6999	52.9519	32.2472	22.7265	24.6773	28.9371
ID=MA_10179679g0010	28.7561	19.9641	19.6964	26.6023	17.2606	12.6872	20.7947	22.1862
ID=MA_10179878g0010	30.0703	24.6826	24.4148	30.1413	16.0212	7.15857	14.7711	14.058
ID=MA_101803g0010	21.1346	17.8321	17.6606	22.3576	15.3121	10.0552	12.5187	12.7154
ID=MA_10180837g0010	63.8079	44.9557	55.9303	77.9163	43.5076	33.9176	41.3475	54.8947
ID=MA_10180966g0010	26.3281	16.3825	20.5662	26.9006	13.4464	12.1317	13.8928	20.4803
ID=MA_10181125g0010	20.0419	23.2023	25.5297	24.9612	45.6572	21.256	36.0523	61.1019
ID=MA_10181246g0010	63.8358	47.9034	43.9846	59.5107	64.5112	53.5436	51.8194	72.3214
ID=MA_10181288g0010	21.5423	16.5049	19.4104	22.8731	21.105	15.5561	14.9457	19.4977
ID=MA_101812g0010	27.8106	19.4781	18.7927	24.8723	17.1035	12.0906	14.6473	19.3089
ID=MA_10181547g0010	119.593	69.5156	70.3181	102.381	28.7075	25.8742	82.6903	116.08
ID=MA_101817g0010	22.534	15.0478	12.5349	22.6055	12.2299	6.70474	13.6387	13.6588
ID=MA_10182116g0010	70.1243	41.7023	29.5079	50.444	26.2442	14.824	32.0706	40.7128
ID=MA_101821g0010	36.1639	26.4777	32.9823	43.9361	24.6175	13.6973	14.8507	19.4951
ID=MA_101821g0020	11.4649	12.2266	7.21483	22.0711	11.7061	4.45793	9.56522	8.53598
ID=MA_10182290g0010	157.219	108.623	64.3008	83.9892	26.4884	16.0543	59.1454	61.7939
ID=MA_10182631g0010	136.136	91.2915	125.499	161.863	113.873	90.2296	91.9527	131.321
ID=MA_101835g0010	40.3559	23.0925	31.2879	42.2593	45.4158	27.6876	19.0055	34.4648
ID=MA_101842g0010	22.9505	17.1719	18.1001	25.2305	13.9011	9.68761	14.6204	16.3959
ID=MA_10184540g0010	70.4553	65.3451	51.9813	65.5919	55.5548	31.1398	46.451	43.8464
ID=MA_10184926g0010	61.8338	41.9643	36.6176	47.2357	28.1147	26.1846	32.9862	42.4565
ID=MA_10184993g0010	42.122	30.3247	29.24	43.9358	28.7754	20.151	19.4877	26.1046
ID=MA_101849g0010	49.3602	34.0614	32.0301	46.1577	31.2504	30.8214	27.3688	35.671
ID=MA_10185064g0010	33.3984	28.7711	34.0959	42.3049	29.8028	10.0274	18.6351	35.2798
ID=MA_10185385g0010	164.508	103.655	107.75	125.103	77.2604	57.7251	90.6268	130.78
ID=MA_10185395g0010	16.2247	9.90323	10.1457	10.4549	5.94055	9.13417	4.16809	11.6722
ID=MA_101855g0020	45.4292	21.7893	28.9294	33.2208	23.4289	20.9415	15.8214	40.5401
ID=MA_10185829g0010	135.121	84.2172	49.1806	59.3636	103.027	96.669	20.8512	33.6523
ID=MA_101861g0010	26.1485	18.2427	15.6849	20.8902	11.9968	7.48247	14.1003	15.1288
ID=MA_10186551g0010	107.431	64.5874	83.7469	131.181	63.9494	57.9988	52.2157	79.86
ID=MA_10186573g0010	129.25	78.2209	67.0689	137.681	167.623	143.803	112.064	142.312
ID=MA_10186862g0010	34.7414	16.5785	20.2482	34.7892	19.5407	16.7879	15.8862	18.9745
ID=MA_10186926g0010	33.8171	23.1148	20.3092	31.804	15.3958	12.9337	16.976	19.6057
ID=MA_10187060g0010	82.1553	63.6108	60.5195	94.7995	83.7722	83.3951	45.1796	42.0939
ID=MA_10187354g0010	48.5894	31.832	34.6049	45.8582	19.0911	14.7287	23.4042	28.1595
ID=MA_101873g0010	55.3348	31.2485	33.4418	43.1753	25.6235	25.4542	30.235	42.3148
ID=MA_10187685g0010	23.0138	19.6136	2.94497	5.41107	6.49398	1.24476	3.05027	5.76882
ID=MA_101877g0010	22.1868	13.5295	16.8499	25.3775	10.3899	10.0169	9.08397	19.6154
ID=MA_101879g0010	23.6908	20.5213	17.8446	24.5581	20.3278	15.0061	18.7741	20.2273
ID=MA_10188586g0010	38.8333	30.5919	28.8455	40.4047	59.8042	52.3475	41.7127	55.1679
ID=MA_10188741g0010	97.1043	57.6451	101.15	144.777	51.4562	42.7178	65.507	94.6145
ID=MA_10189019g0010	24.9603	11.5213	20.9389	25.3394	19.227	16.9358	16.289	21.161
ID=MA_101892g0010	17.2734	11.1859	13.5796	16.8228	8.16015	7.77058	6.93925	9.60993
ID=MA_10189381g0010	49.5311	36.1438	27.3899	42.3036	25.723	21.164	26.3121	26.4848
ID=MA_10189662g0010	37.6612	28.3077	26.8117	36.7525	25.254	13.6101	23.7068	24.5852
ID=MA_10189777g0010	49.1277	24.1749	35.0212	51.0583	21.6386	20.6864	25.0842	39.1234
ID=MA_10190246g0010	26.1282	19.4242	19.6232	31.1465	16.9893	11.8606	17.7358	19.079
ID=MA_10190951g0010	23.78	13.244	1.58677	2.3672	15.3978	8.34467	16.523	16.7025
ID=MA_10191230g0010	240.555	175.828	234.563	283.916	173.603	125.13	147.437	179.739
ID=MA_101915g0010	29.5166	18.5096	20.1975	26.3367	16.6453	14.4794	17.0576	22.6207
ID=MA_10192193g0010	7.20219	8.63858	6.8195	6.3848	6.49037	3.93627	4.67375	7.34006
ID=MA_10192193g0020	20.9383	13.9117	11.5402	22.5622	8.46298	4.8498	7.11884	9.98913
ID=MA_10192333g0010	41.1315	28.935	14.3026	23.5359	19.1103	11.4399	20.8826	16.2492
ID=MA_101924g0010	27.6828	25.7459	17.0982	26.495	18.1762	13.4541	18.7086	21.235
ID=MA_101924g0020	18.2877	17.7433	12.2734	17.0231	9.97182	7.31097	13.3882	13.2894
ID=MA_10192750g0010	24.9293	18.108	16.4112	19.8647	18.2566	11.2455	16.5524	17.1588
ID=MA_101927g0010	24.6255	16.125	15.2579	23.2659	15.9645	7.94099	14.5539	20.7053
ID=MA_10193025g0010	16.1207	14.0853	15.7019	21.9711	10.8123	10.286	12.1192	14.56
ID=MA_101930g0010	33.9398	19.0494	27.936	41.2973	19.3249	19.35	17.2203	30.6012
ID=MA_10193198g0010	8.74679	8.50046	13.9172	24.0821	26.6178	21.58	4.03679	6.08358
ID=MA_10193378g0010	76.6774	71.6122	103.896	171.287	138.487	80.5917	53.7636	65.2342
ID=MA_10193541g0010	33.1786	22	20.6628	38.4525	23.653	14.7883	23.6621	31.8258
ID=MA_10194041g0010	49.8991	28.1683	23.5217	33.0381	22.8449	22.8828	12.611	17.1634
ID=MA_101944g0010	35.1766	26.7208	25.1676	37.8947	32.6908	24.4754	25.1405	34.4546
ID=MA_10194688g0010	20.8143	15.7809	15.5686	17.9018	12.4225	8.03146	19.8371	22.7906
ID=MA_10194928g0010	63.3674	45.7715	56.8768	75.7291	31.1407	27.9836	19.0508	18.2651
ID=MA_10194g0010	10.514	7.4829	7.84814	8.88641	5.05021	2.8587	4.18565	4.612
ID=MA_10194g0020	23.4014	11.9861	15.1311	23.2804	15.5009	7.97172	11.2994	16.9296
ID=MA_10195045g0020	24.6652	18.8185	19.024	26.6076	13.3266	12.3916	13.7781	17.3593
ID=MA_10195662g0010	22.4419	17.1929	10.5109	17.6127	12.6524	20.7619	6.95055	17.1875
ID=MA_10195746g0010	59.3737	49.5076	39.4258	58.356	39.1898	22.8111	38.1811	28.0883
ID=MA_101958g0010	16.4347	15.8857	15.183	20.1859	10.6732	7.92916	10.5166	11.3824
ID=MA_10196163g0010	2.8716	6.40684	2.58498	1.71937	2.74409	1.55422	4.34241	4.54475
ID=MA_10196198g0010	20.1567	8.21212	21.0764	37.692	23.4982	18.7288	19.6232	23.2998
ID=MA_10196316g0010	54.8936	27.3919	27.2692	48.3582	23.6494	21.5475	20.7149	26.104
ID=MA_10196363g0010	71.1839	49.3049	51.7979	68.3174	41.0153	34.1531	40.8748	55.8672
ID=MA_10196428g0010	47.2572	25.6226	24.3932	38.5448	19.1754	13.6243	19.7647	24.4454
ID=MA_101964g0010	23.696	19.9511	19.0962	26.128	18.5499	11.0579	19.4376	20.5905
ID=MA_101965g0010	27.9245	19.2655	28.931	26.7203	15.2672	21.1897	12.6059	19
ID=MA_10196643g0010	51.0485	44.9071	52.6908	72.7313	47.9753	38.6964	39.4386	46.5434
ID=MA_10196958g0010	29.1375	12.6168	10.9942	24.5899	9.69415	10.1551	31.984	75.8694
ID=MA_10197113g0010	12.0311	9.04896	8.91074	13.0529	7.10258	3.98925	7.3229	6.98286
ID=MA_10197194g0010	21.0015	20.8827	15.873	25.8853	13.9654	9.14049	14.4664	15.976
ID=MA_10197220g0010	23.1549	10.3689	11.1364	18.6655	15.4513	11.0421	11.417	12.6114
ID=MA_101972g0010	15.5703	13.1615	10.2716	19.16	11.3363	5.02289	9.53461	10.7364
ID=MA_10197498g0010	25.6041	19.5091	20.9607	25.8865	14.6672	9.94427	15.3932	17.5969
ID=MA_10197498g0020	29.5587	22.9774	21.1856	28.0558	20.7749	14.8765	18.4109	18.6793
ID=MA_10197506g0010	45.1399	20.8053	19.529	40.5506	15.2656	18.4476	10.5487	30.1369
ID=MA_10197891g0010	42.3625	28.1003	31.752	50.0702	41.1293	32.7376	31.1139	32.6306
ID=MA_10197892g0010	51.0284	34.2847	29.5479	40.472	28.7229	19.111	23.7995	29.5841
ID=MA_101987g0010	44.288	29.7181	44.1932	65.3508	51.3306	38.282	31.9061	41.5558
ID=MA_10198808g0010	28.3301	19.4985	21.4012	26.5822	15.9181	13.5038	16.5704	21.3973
ID=MA_101990g0010	59.222	34.5824	45.0414	62.5762	39.1622	27.9668	34.949	48.2688
ID=MA_10199247g0010	27.1722	15.4085	17.3417	23.4758	17.9544	12.1497	14.0112	17.1118
ID=MA_10199750g0010	130.716	87.9927	157.543	226.279	62.5622	47.4463	63.0824	84.1314
ID=MA_101997g0010	64.2062	48.9247	47.9136	66.2589	47.1444	24.2483	41.749	46.3903
ID=MA_10199816g0010	30.5087	23.4643	30.4182	36.0298	24.568	18.6574	20.4547	24.0689
ID=MA_10199850g0010	14.0637	16.0345	13.8382	12.2222	20.8693	7.24352	8.75897	12.886
ID=MA_10199979g0010	52.0825	38.4342	42.6537	45.0652	35.8812	24.495	31.4138	41.1165
ID=MA_10200015g0010	48.4641	37.4972	32.6474	55.5192	34.7266	22.2041	28.9049	32.4161
ID=MA_10200277g0020	122.332	94.8225	74.4555	116.279	105.246	70.1825	82.3339	108.035
ID=MA_10200362g0010	20.3338	11.9527	12.6037	17.8456	14.8817	9.28285	7.31335	16.2093
ID=MA_102003g0010	57.8014	52.8423	35.2155	56.9007	31.0042	21.317	28.8814	42.1388
ID=MA_102003g0030	6.35855	3.56032	9.47676	12.9101	6.5721	3.9872	3.56866	8.45879
ID=MA_10200587g0010	66.0948	43.2311	41.0574	56.795	34.8315	29.7153	37.9258	39.2247
ID=MA_10201061g0010	15.4444	8.51946	9.64751	16.5305	23.6899	20.1359	9.96364	16.2569
ID=MA_10201066g0010	139.341	81.5119	101.405	137.531	87.0818	66.7663	73.9839	123.609
ID=MA_10201271g0010	45.9144	38.7686	37.7645	53.4108	30.3276	26.2587	24.0228	37.8102
ID=MA_10201285g0010	52.6667	30.0433	33.3129	45.5965	20.8853	25.6969	22.5973	28.7511
ID=MA_10201487g0010	37.8985	31.6727	22.0019	33.6261	35.3646	21.9235	27.0133	23.0537
ID=MA_10201515g0010	9.58547	4.26577	9.13537	9.41379	7.32328	5.24123	6.61947	15.8
ID=MA_10201791g0010	72.1469	54.8612	54.7371	73.6739	69.2472	60.3273	58.788	88.5542
ID=MA_10201g0010	15.7864	12.1923	11.8139	16.1584	13.63	7.91752	12.9306	11.5144
ID=MA_10202775g0010	37.0267	19.0688	20.9258	30.4774	19.2847	17.7494	12.6632	16.4296
ID=MA_10202872g0010	80.095	69.0749	60.8903	86.2733	73.8482	52.2024	54.7617	57.8124
ID=MA_10203479g0010	23.8205	22.3863	15.1133	24.1327	20.9497	15.777	15.8058	16.8588
ID=MA_10203887g0010	18.6906	10.4724	1.94068	1.41808	20.1443	18.8026	5.17827	11.1234
ID=MA_102039g0010	33.9249	20.4264	23.8818	36.1653	18.7912	16.4042	21.4613	20.2108
ID=MA_102043g0010	29.7227	19.9518	15.1592	23.4136	18.3938	15.8748	19.3647	25.4863
ID=MA_10204459g0010	28.7164	26.8428	20.1086	24.2395	11.7605	11.2606	12.0884	12.0755
ID=MA_102045g0010	23.7906	16.7418	18.5372	26.521	13.3155	9.98666	14.8385	16.2199
ID=MA_10204720g0010	64.9871	40.075	38.4571	65.4164	28.4291	26.6613	32.1885	52.8828
ID=MA_10204725g0010	32.4823	29.8662	9.60928	17.9749	21.3199	11.6065	13.1619	16.3589
ID=MA_10204781g0010	54.1134	45.9163	41.7467	53.6848	46.6211	29.164	28.9599	35.7326
ID=MA_10204888g0010	22.6074	19.718	18.4892	31.4872	9.18009	11.4535	14.8046	16.3135
ID=MA_10204983g0010	21.5645	17.4436	17.7513	25.2557	8.76489	6.6119	11.243	12.0149
ID=MA_10205012g0010	18.3874	14.1918	6.92695	23.6579	10.0821	13.1418	11.7104	9.98987
ID=MA_10205229g0010	225.99	174.878	110.768	131.303	97.3051	61.7724	88.9527	98.8207
ID=MA_10205415g0010	229.535	153.633	338.076	441.599	226.929	163.352	141.833	185.772
ID=MA_102054g0010	25.1809	18.87	16.1929	24.4869	15.2931	11.1583	14.2602	15.3657
ID=MA_102057g0010	19.4571	17.3921	14.9608	23.3647	13.367	9.6754	14.2235	13.4601
ID=MA_102060g0010	26.706	24.0487	19.8541	28.4225	21.1286	13.5814	18.8331	21.9484
ID=MA_10206328g0010	109.923	93.589	79.5677	136.224	92.0358	60.491	63.2873	86.7759
ID=MA_10206478g0010	41.8942	41.9422	35.1105	45.6966	39.8294	27.0668	32.2687	31.0815
ID=MA_10207145g0010	34.9537	33.155	29.3109	38.4797	39.454	29.0312	29.8715	41.6839
ID=MA_102072g0010	54.2461	26.4477	30.1952	48.1542	28.0616	23.3147	27.4674	29.8117
ID=MA_10207337g0010	25.09	14.3968	22.7841	21.6335	9.99624	14.0971	11.9259	15.7518
ID=MA_10207543g0010	30.386	15.1319	25.4874	33.5117	4.80036	2.48324	14.8423	20.4283
ID=MA_10207823g0010	87.59	70.7018	54.594	78.2313	127.777	92.3769	87.9403	110.542
ID=MA_10207985g0010	26.3173	15.9211	20.9924	31.4262	16.1162	12.1922	14.7968	27.4516
ID=MA_10208000g0010	22.4774	21.1376	19.431	26.3413	14.1521	9.79323	14.2105	14.7394
ID=MA_10208403g0010	302.826	167.301	170.73	203.444	156.301	125.479	130.453	195.28
ID=MA_10208485g0010	92.2892	64.2219	72.0547	99.6725	76.2857	68.0034	107.007	161.468
ID=MA_102091g0010	20.3847	19.7542	19.0987	27.9775	15.0244	9.93273	12.3716	14.2748
ID=MA_10209606g0010	148.715	75.4264	83.7137	153.959	65.3199	52.6827	79.3545	125.895
ID=MA_10209727g0010	47.8364	31.5357	38.2068	54.1519	26.3624	27.5016	34.6142	53.4009
ID=MA_10209801g0010	28.8281	18.8464	19.5843	22.1173	15.7816	14.1541	14.9563	21.8888
ID=MA_10209922g0010	115.898	91.3076	83.3907	114.988	82.9677	53.6547	79.1599	90.56
ID=MA_10210275g0010	11.9645	7.4162	11.3679	12.1907	5.12292	5.69711	8.29819	8.7917
ID=MA_10210517g0010	24.2516	19.2244	15.1303	19.1962	13.3779	7.81114	14.8209	13.6323
ID=MA_102108g0010	23.5812	14.2693	15.8649	21.2517	12.0496	13.4412	13.3625	16.4154
ID=MA_10211068g0010	141.78	102.589	80.2671	115.818	97.6686	77.3187	79.201	111.754
ID=MA_10211095g0010	22.0774	16.968	19.0508	27.0305	26.2938	21.8011	16.9482	24.1748
ID=MA_1021120g0010	119.813	83.4647	69.5527	94.3471	75.3774	57.8563	78.8286	110.741
ID=MA_10211613g0010	117.488	84.0721	74.1387	111.823	62.1918	49.4342	68.1689	92.2938
ID=MA_10211749g0010	49.986	31.1365	12.5162	24.6538	29.4826	20.7784	29.3832	22.803
ID=MA_10211905g0010	27.382	16.0031	13.349	23.4138	16.8709	15.7601	14.0492	20.9202
ID=MA_10212229g0010	36.6319	23.5875	23.4372	28.1562	39.3782	26.8989	24.7255	29.6775
ID=MA_10212234g0010	143.541	101.487	77.9182	89.1745	77.13	67.1809	98.3267	99.6672
ID=MA_102122g0010	21.0242	14.365	15.6437	25.1928	15.6086	12.4774	14.6634	17.3498
ID=MA_10212474g0010	53.0826	25.9898	19.9307	30.8056	22.5132	19.921	11.8559	19.8266
ID=MA_10212526g0010	56.8821	35.7442	60.3119	76.2926	45.0537	35.3705	42.1172	56.1982
ID=MA_10212646g0010	23.7013	10.9067	6.53403	11.2476	11.4722	5.02632	13.8564	16.7981
ID=MA_10212729g0010	212.742	144.219	151.326	214.249	111.164	89.6452	109.309	156.175
ID=MA_10212971g0010	23.1988	14.3205	16.4451	24.8077	12.8784	9.74139	10.1333	13.5532
ID=MA_10212g0010	31.6313	17.1053	24.36	30.3125	18.99	11.8793	15.8683	20.81
ID=MA_102132g0010	17.4792	13.3643	11.9132	21.4579	10.5107	10.1527	11.3971	13.7097
ID=MA_10213388g0010	227.715	193.682	168.622	247.541	142.34	87.4497	130.578	149.845
ID=MA_10213520g0010	24.3244	14.2789	14.534	21.9995	11.415	8.56797	12.8529	18.6362
ID=MA_10213566g0010	15.4967	11.4721	17.3488	13.5942	10.3406	5.65075	9.01699	7.35236
ID=MA_10213817g0010	6.13174	2.18266	2.38245	2.19876	2.91483	0	0.613419	4.23053
ID=MA_10214089g0010	13.9345	14.562	13.467	17.8601	11.8271	6.41418	12.9283	11.757
ID=MA_10214098g0010	51.8702	42.1757	39.1682	60.2777	48.4005	33.9369	38.1876	45.1285
ID=MA_102140g0010	27.6761	23.3529	21.4623	34.16	20.0772	14.6656	19.801	24.1197
ID=MA_102140g0020	30.3469	19.2841	27.0526	43.0618	20.2852	14.8313	14.748	21.3172
ID=MA_10214585g0010	107.326	99.0642	81.3183	106.858	74.5629	48.5519	80.4038	86.8503
ID=MA_10214757g0010	121.272	83.2855	85.9749	136.432	176.833	182.496	122.922	207.779
ID=MA_102148g0010	51.7721	27.7826	31.3645	43.876	21.6556	21.321	23.9275	30.6259
ID=MA_102149g0010	43.648	35.3559	30.418	45.986	36.5089	24.7274	32.679	36.4075
ID=MA_10215114g0010	19.0195	14.3719	17.0016	26.886	13.6875	10.7087	15.1184	18.4882
ID=MA_10215210g0010	47.4419	34.504	35.1772	52.7345	66.0481	39.6069	9.2823	7.38142
ID=MA_102154g0010	17.2819	11.0379	13.3959	16.9939	9.96801	9.70793	8.71734	13.0671
ID=MA_10215772g0010	24.25	11.7438	17.6272	33.1724	13.3285	7.32166	7.9718	20.8731
ID=MA_10215954g0010	16.5722	15.2229	13.458	19.4781	17.5748	9.90244	8.73926	5.24204
ID=MA_10216136g0010	15.0677	11.1897	19.2272	29.2166	15.7898	7.70952	12.2804	12.5702
ID=MA_102166g0020	49.6324	36.286	34.9054	52.3166	46.3371	36.1906	36.7465	49.0158
ID=MA_10217011g0010	46.2951	26.1648	23.2641	30.5425	23.8241	19.5521	20.9264	34.5698
ID=MA_10217366g0010	28.3981	15.7788	14.0684	24.3597	16.2619	10.6125	14.5038	15.2782
ID=MA_10217369g0010	20.7731	11.0311	43.7315	67.024	25.0391	17.2711	16.8539	17.3361
ID=MA_10217414g0010	37.0654	28.6601	78.804	111.034	60.0073	36.5313	33.1449	41.8
ID=MA_10217429g0010	37.2034	17.7051	26.3917	29.9654	12.2867	16.4542	12.2211	27.8816
ID=MA_102175g0010	21.2079	12.6859	13.727	17.1929	14.992	7.05614	13.5922	9.83851
ID=MA_10217960g0010	195.311	168.849	130.774	189.227	322.403	222.855	246.484	349.701
ID=MA_102181g0010	50.0623	31.31	31.749	47.325	32.5127	22.836	29.5186	31.585
ID=MA_10219080g0010	23.6327	19.0488	22.2163	29.4754	15.5774	10.2739	14.3614	19.036
ID=MA_10219509g0020	91.6575	67.7697	77.0092	109.327	60.0555	51.6428	64.0727	75.492
ID=MA_10219743g0010	162.1	128.416	182.205	230.506	175.182	168.4	162.171	246.275
ID=MA_10219750g0010	25.1728	21.8601	16.836	23.8096	15.789	10.8325	13.2401	13.8971
ID=MA_102198g0010	27.2644	19.7031	25.0341	43.0641	22.2575	17.5464	25.0181	22.6951
ID=MA_102199g0010	19.5822	18.0142	16.6744	23.6719	15.3958	10.0013	16.1908	14.0656
ID=MA_1022031g0010	27.7924	20.038	19.1571	25.2387	14.7312	12.2442	15.6634	18.0201
ID=MA_10220333g0010	18.5185	14.8064	15.7148	19.4673	13.5754	7.78317	10.0453	8.98597
ID=MA_10220433g0010	65.2452	46.7202	53.3617	83.3621	64.3145	70.4037	32.5034	56.1997
ID=MA_102205g0010	42.7923	21.7111	22.0432	34.4373	17.2412	21	12.0316	23.6374
ID=MA_10221168g0010	20.2718	14.0138	10.7099	18.5983	7.32653	4.625	7.5098	14.7282
ID=MA_10221191g0010	35.5415	20.7455	21.5823	30.9444	15.8311	15.5547	7.5	10.1856
ID=MA_10221218g0010	104.041	67.8401	43.8893	93.6879	90.4982	60.0587	106.578	145.272
ID=MA_10221600g0010	13.7765	11.3631	11.8302	20.8161	10.1265	7.17504	12.3213	10.1727
ID=MA_10221733g0010	39.8916	31.7081	36.0229	48.1122	21.4082	10.8903	10.8168	13.4491
ID=MA_102223g0010	20.8264	17.6407	16.5093	24.7143	16.4042	9.86698	13.661	13.2009
ID=MA_10222777g0010	251.802	135.544	161.115	193.208	115.401	119.122	118.505	167.729
ID=MA_10222793g0010	58.3681	38.0266	36.2952	48.5409	30.6412	33.5143	29.7267	51.0216
ID=MA_10222884g0010	18.1941	15.1966	20.7752	26.3619	12.6333	8.76071	14.7112	12.1796
ID=MA_10222942g0010	56.3923	44.345	41.7998	55.5364	71.9479	59.5076	55.8806	65.4974
ID=MA_10223011g0010	110.223	66.0395	46.7919	76.0004	44.0561	40.0877	52.3287	72.5139
ID=MA_10223082g0010	23.2462	18.4942	13.4629	18.9203	11.1346	11.0235	7.42147	13.5126
ID=MA_10223157g0010	48.5849	39.6384	31.2242	48.1204	60.2901	51.1611	44.2551	63.9734
ID=MA_10223525g0010	20.3117	16.8807	16.2035	19.0769	15.1845	10.2287	15.9977	17.5359
ID=MA_102236g0010	368.037	293.595	278.8	313.28	352.872	274.65	297.879	407.053
ID=MA_102238g0010	0.718182	0.541971	0.529197	0	0.675824	0	0.265568	1.6
ID=MA_10223g0010	33.0498	19.9202	21.2249	26.241	15.9136	13.4982	13.8502	22.1049
ID=MA_10224286g0010	16.5972	9.55462	11.2021	12.6146	11.4326	9.09445	17.4866	23.7569
ID=MA_10224291g0010	83.6376	49.6184	53.2401	59.7058	41.3982	38.484	33.4255	62.6265
ID=MA_10225049g0010	57.0803	34.8983	36.2922	49.259	81.3578	70.2726	59.2469	83.1149
ID=MA_102253g0010	41.6833	35.8709	26.3914	44.4064	23.0673	17.5773	22.5665	28.1208
ID=MA_10225405g0010	72.0321	53.1428	47.2526	72.9522	66.4063	56.073	59.068	76.5624
ID=MA_10225474g0010	9.4947	5.06343	4.80916	5.51493	5.95745	3.53612	6.06038	5.7218
ID=MA_10225541g0010	3.17024	2.6924	2.53061	3.82074	1.72051	1.10628	1.55224	1.80888
ID=MA_1022588g0010	16.2798	9.91437	13.8003	18.0546	7.11238	3.08103	8.2432	8.92097
ID=MA_10226199g0010	51.3059	28.7775	20.7513	29.4615	31.5821	27.4406	22.7363	45.286
ID=MA_10226206g0010	28.5134	17.531	21.4696	30.0635	19.3962	16.9592	15.2318	19.1375
ID=MA_10226519g0010	25.3302	19.776	20.1804	20.7595	13.8645	9.53698	14.3964	14.5431
ID=MA_10226858g0010	41.4468	21.7013	34.6872	45.6679	38.5822	39.6385	12.8706	24.9527
ID=MA_10227167g0010	22.3738	12.8271	21.0986	27.2398	17.2438	14.7243	16.25	20.3232
ID=MA_10227187g0010	67.8996	31.643	30.0781	42.4362	56.8311	49.7876	53.5581	55.3516
ID=MA_10227223g0010	28.1937	21.4885	15.6328	24.5104	11.7394	7.62057	13.131	14.0184
ID=MA_10227380g0010	28.9432	21.9121	23.4407	46.1888	28.9108	25.2816	15.6659	16.674
ID=MA_10227389g0010	157.617	89.9668	84.4088	116.332	63.4509	46.2545	66.2195	65.7765
ID=MA_10227580g0010	312.509	228.194	200.98	285.685	215.651	203.46	146.298	222.611
ID=MA_10227622g0010	169.393	102.294	109.187	130.921	57.9262	47.9784	61.7394	82.2773
ID=MA_10227813g0010	37.2228	24.9084	23.3931	34.611	32.0942	22.6246	27.2302	36.006
ID=MA_102279g0010	32.3945	26.4419	23.9894	34.6804	33.5678	25.4867	24.8227	29.6579
ID=MA_10228078g0010	30.551	11.4484	24.2669	24.8807	25.3815	16.7835	13.5657	11.4413
ID=MA_10228148g0010	23.8202	17.4204	15.4662	23.0204	18.0446	12.8687	15.1268	14.7166
ID=MA_10228201g0010	62.9636	36.5436	40.5213	48.7757	43.7459	36.5364	31.1279	50.4579
ID=MA_102288g0010	18.6301	17.6048	15.7701	20.9063	14.1413	9.79147	14.4922	18.0383
ID=MA_10229399g0010	11.7198	11.7496	20.0112	23.5127	24.9749	14.3899	7.71535	14.8542
ID=MA_10229470g0010	17.8434	12.28	12.8921	21.2404	22.7198	23.4542	9.46085	19.186
ID=MA_10229624g0010	42.9645	35.255	35.3398	45.4829	48.8629	36.0138	37.3073	52.0127
ID=MA_102296g0010	393.706	245.062	233.473	320.54	161.417	126.049	146.058	202.721
ID=MA_10229741g0010	11.1855	10.9054	16.1072	17.934	8.53983	4.48709	12.0781	11.0154
ID=MA_102298g0010	68.1716	46.7364	55.9553	89.0495	41.6565	31.975	24.8412	35.952
ID=MA_10230413g0010	35.1128	23.5978	28.2007	35.0083	13.2088	16.4827	23.7424	24.455
ID=MA_10230764g0010	25.616	18.2048	12.8413	24.6217	10.153	13.2514	17.5228	17.762
ID=MA_102307g0010	7.84245	5.65915	5.72745	9.61553	5.43221	3.84484	4.72446	8.15933
ID=MA_10230g0010	30.9571	16.9102	16.1431	23.4082	16.8726	13.8085	16.447	27.4942
ID=MA_102312g0010	16.5609	15.9649	14.5117	19.7966	11.1141	6.52102	12.1101	12.1329
ID=MA_10231644g0010	29.2989	17.9191	21.5747	28.235	13.567	10.5495	15.9667	23.0617
ID=MA_10231744g0010	28.5329	17.2987	25.7307	28.2431	19.6281	17.5479	19.4379	22.42
ID=MA_10231919g0010	159.824	135.793	134.936	179.983	128.763	80.5246	121.341	155.04
ID=MA_10232070g0010	357.008	350.096	272.123	364.049	145.275	83.5258	215.599	213.687
ID=MA_102330g0020	20.8252	11.8246	14.3436	19.4611	12.166	8.18496	7.01837	22.5185
ID=MA_10233389g0010	63.2505	46.9867	57.1202	88.8959	47.1595	40.5588	40.744	80.2072
ID=MA_10233545g0010	67.8099	39.0591	42.1205	62.3283	51.0965	37.6692	34.8494	48.9577
ID=MA_10233614g0010	21.9637	17.226	18.4121	23.1091	16.7299	15.0298	12.7463	18.0432
ID=MA_10234164g0010	24.0247	18.5501	16.4766	20.3567	11.2695	10.3824	13.3579	16.6791
ID=MA_10234279g0010	20.1511	12.4277	15.4115	19.7487	11.5603	8.81457	13.6985	18.4904
ID=MA_10234723g0010	51.9636	22.8868	37.7607	62.3762	34.8603	27.3218	27.3346	26.1236
ID=MA_102349g0010	22.5565	19.5606	19.0626	26.9802	13.2892	9.29754	12.5979	14.6562
ID=MA_10235107g0010	95.6371	85.8606	79.1489	112.688	76.5987	49.3896	80.2384	98.4593
ID=MA_102352g0010	40.3681	24.3394	25.7239	36.0367	18.6706	16.1247	18.5583	27.5512
ID=MA_10235804g0010	2.35071	2.81308	0.342995	2.00952	1.02885	0	0.63285	1.7799
ID=MA_10236276g0010	119.873	81.6277	83.6043	137.25	63.0667	54.8024	60.6463	96.1106
ID=MA_10236360g0010	181.799	112.77	127.426	163.365	106.437	88.8718	89.4833	135.593
ID=MA_10236378g0010	298.024	238.175	366.691	559.365	287.381	178.362	176.007	223.675
ID=MA_10236470g0010	24.4846	18.5446	23.301	28.2851	12.0408	12.5008	9.40594	11.8993
ID=MA_10236943g0010	39.0651	35.8501	37.9609	56.558	22.7247	14.6742	33.5046	30.9648
ID=MA_10237190g0010	16.891	15.6902	22.5488	31.2333	11.0545	9.42331	10.5857	13.3123
ID=MA_10237636g0010	17.5656	14.7157	20.5799	24.1658	11.5228	8.18457	9.48109	14.3778
ID=MA_10237752g0010	107.113	91.179	62.1191	88.1308	41.1772	30.0632	59.9943	64.9826
ID=MA_10237903g0010	79.8357	55.5062	56.0107	69.8193	61.2688	41.1349	50.1456	64.1587
ID=MA_10238024g0010	54.1493	32.7938	44.5816	69.9882	42.4723	39.5566	37.0336	47.2743
ID=MA_10238123g0010	121.994	96.1769	37.7679	73.3429	53.7457	46.3945	41.3668	59.1806
ID=MA_10238292g0010	15.8202	5.33014	9.42089	18.5446	6.28661	4.96338	6.5559	11.8595
ID=MA_102384g0010	38.5746	32.2575	26.3434	39.8251	38.496	26.5972	31.3933	36.3219
ID=MA_10238540g0010	42.9278	24.8071	28.5163	39.3367	27.6429	27.867	21.1746	38.0338
ID=MA_10239006g0010	0.37961	0	0.0847826	0.113043	0.112554	0.127706	0	0
ID=MA_10239279g0010	29.2868	21.7205	26.8869	33.8591	25.6867	18.3374	21.9379	29.1623
ID=MA_10240168g0010	24.1894	18.8344	18.5013	24.526	13.5429	10.8098	17.692	18.7224
ID=MA_10240313g0010	22.6504	13.4943	16.203	17.4164	9.3179	10.1406	17.308	23.4134
ID=MA_102403g0010	43.7579	25.8059	29.2084	44.5222	27.9499	23.5772	18.4323	18.224
ID=MA_10240445g0010	111.336	63.7227	83.0234	102.382	56.0458	41.7566	31.392	53.5567
ID=MA_10240520g0010	9.36087	8.14333	3.83784	4.96317	3.95303	3.09728	6.55218	6.90516
ID=MA_10240844g0010	30.7857	23.1111	23.0333	23.4561	28.3801	15.8189	31.4	60.3893
ID=MA_10240941g0010	112.077	88.1432	60.8227	103.977	145.883	112.716	108.321	150.072
ID=MA_10241185g0020	29.0126	19.5171	11.4765	13.858	23.922	20.2804	9.89396	13.4623
ID=MA_10241233g0010	30.0759	20.6133	25.2286	36.6391	15.7114	9.34259	20.2573	16.1977
ID=MA_10241352g0010	28.9113	22.6026	22.0642	32.6147	17.7122	14.8057	14.9095	14.3775
ID=MA_10241557g0010	68.168	33.8	38.4146	48.0881	47.1538	52.8076	26.4184	38.1452
ID=MA_10241770g0010	47.2167	32.9438	26.1395	44.5378	40.7569	32.0758	31.1446	42.4622
ID=MA_10241783g0010	28.3193	15.1043	18.2423	24.9144	13.2202	10.6828	14.4093	19.7405
ID=MA_10241916g0010	39.624	20.1394	22.8181	32.2112	16.5769	22.3273	22.5225	28.6854
ID=MA_1024222g0010	0.405708	0.107252	0.181818	0.578629	0.178754	0.207143	0	0.237755
ID=MA_10242381g0010	0.231214	0	0.668571	0	0	0	0.310345	0.494253
ID=MA_102427g0010	13.614	8.19602	16.5186	20.3573	8.97094	7.55168	13.0392	15.63
ID=MA_10243352g0010	24.6755	16.2466	15.8576	25.4473	15.0116	10.6303	14.0848	17.7346
ID=MA_102433g0010	2.6022	1.5488	7.73171	6.04281	4.25472	2.71835	1.18519	2.03339
ID=MA_10243441g0010	59.3063	44.8187	40.6574	59.852	56.3283	47.1121	47.0326	65.9945
ID=MA_10243490g0010	43.5238	26.6223	26.4191	42.1596	23.8054	16.514	22.1381	30.1511
ID=MA_10243509g0010	16.167	10.2077	11.0716	16.0744	11.0419	10.0931	5.5589	11.4879
ID=MA_10243517g0010	8.69214	3.10739	6.88059	11.5354	4.58065	6.06931	5.56893	6.59633
ID=MA_102436g0010	23.9706	19.0829	20.202	24.1154	18.9144	9.82276	15.9086	18.9271
ID=MA_10243939g0010	64.2004	42.3608	40.5616	58.2384	57.8914	38.9281	45.1601	58.5047
ID=MA_102440g0010	24.6579	16.0067	15.3394	25.792	18.3333	8.73111	10.7017	12.6481
ID=MA_10244600g0010	72.6808	45.1024	47.683	91.2122	47.4033	39.5751	55.9255	70.0448
ID=MA_102449g0010	7.84343	5.74162	6.25532	9.71648	11.7634	6.60147	5.16283	5.02138
ID=MA_102449g0020	35.8616	23.7624	28.1321	42.4589	29.0945	19.9093	25.0473	35.2682
ID=MA_10245227g0010	11.063	8.17666	10.7138	15.4779	10.9854	8.33855	11.0258	13.3431
ID=MA_10245228g0010	0	0.00626959	0	0.130435	0	0	0	0
ID=MA_10245372g0010	12.1951	4.61386	6.78345	11.2488	5.08	2.54847	9.99766	10.0995
ID=MA_10245438g0010	21.0531	18.9531	59.9074	88.7216	53.3634	29.9215	61.7424	56.6469
ID=MA_10245665g0010	25.8736	20.2728	21.9184	27.5432	15.9138	12.9537	12.6599	16.3082
ID=MA_102456g0010	17.4803	12.1424	10.1317	21.9973	8.98171	6.93189	10.2018	12.9639
ID=MA_10245708g0010	34.1747	30.203	21.77	26.31	35.5652	28.2495	24.0441	31.5777
ID=MA_102457g0010	23.9712	13.2246	13.4741	20.0204	10.6859	6.48727	9.19318	13.9954
ID=MA_10245924g0010	17.8306	15.6923	15.6353	17.6717	13.8449	11.6943	11.2403	12.5262
ID=MA_10245933g0010	100.785	68.7134	65.2461	100.024	158.997	136.621	114.17	138.398
ID=MA_10245g0010	30.9478	21.8067	20.812	30.63	20.3413	13.963	13.3883	19.5386
ID=MA_10246558g0010	74.1176	64.1248	47.2521	56.99	84.5249	66.1564	67.4206	90.5834
ID=MA_10246817g0010	33.4017	17.5445	11.3669	20.0426	16.0596	15.62	15.9878	19
ID=MA_10247003g0010	29.544	12.5767	11.6376	31.2086	12.208	15.2681	8.57692	18.2108
ID=MA_10247134g0010	23.0359	20.6321	19.1909	25.8683	15.6449	9.16734	16.7921	12.7197
ID=MA_102478g0010	73.4963	60.7414	55.1507	85.4135	58.5474	47.5648	54.4834	75.8478
ID=MA_10247978g0010	46.6057	38.4457	34.5708	46.8424	29.5834	24.5339	26.6627	35.544
ID=MA_10248111g0010	57.9011	41.2882	17.4712	34.5661	37.1014	39.0394	19.0822	19.0239
ID=MA_10248217g0010	2.68501	1.47778	2.6607	3.59437	1.20905	1.22003	3.08562	4.44299
ID=MA_10248435g0010	44.1245	26.3166	26.063	46.1231	26.7189	17.4593	21.1102	26.3497
ID=MA_10248752g0010	51.8911	35.4364	31.3491	48.3222	30.6598	32.274	32.3486	42.4651
ID=MA_10249055g0010	27.4047	20.327	28.2273	35.1785	30.7289	25.916	39.1908	48.9551
ID=MA_10249530g0010	225.293	96.0552	137.494	194.851	108.747	118.801	69.1327	119.146
ID=MA_10249831g0010	56.1138	33.1681	30.0182	36.4957	27.9126	38.7478	23.254	24.3421
ID=MA_10249g0010	24.3623	13.8623	15.8808	21.0432	13.2449	9.96198	9.23183	13.1821
ID=MA_10250029g0010	105.372	85.0883	124.868	187.711	113.438	86.9215	113.627	151.879
ID=MA_10250029g0020	76.1407	58.8446	44.7139	58.0048	34.0447	26.4839	52.6827	69.1051
ID=MA_10250077g0010	68.5634	44.8839	63.5931	81.3036	44.8281	40.4156	43.6155	60.5863
ID=MA_10250264g0010	135.514	82.2233	72.4007	129.329	72.311	43.1217	88.276	88.5938
ID=MA_10250564g0010	38.0479	20.9407	24.7371	39.5378	17.4161	17.7943	20.5756	30.1395
ID=MA_10250658g0010	11.2542	9.57369	8.80032	10.5682	9.75461	6.46952	6.62612	10.115
ID=MA_10250686g0010	64.903	35.9105	35.1667	66.2479	33.336	28.7796	38.4315	46.5766
ID=MA_10250691g0010	5.24879	3.41772	8.12745	14.738	10.761	4.56965	0.705426	5.03538
ID=MA_10250723g0010	39.5385	24.9685	32.0367	43.0619	33.801	23.3947	23.0011	24.038
ID=MA_10250791g0010	26.1422	13.6642	10.9819	8.45103	9.08201	5.82796	5.75956	9.864
ID=MA_10251013g0010	52.8557	38.2153	23.4209	30.0308	23.0521	16.6734	22.7389	20.0878
ID=MA_10251095g0010	12.8698	10.0077	12.8797	13.338	9.88856	9.91313	9.53945	8.844
ID=MA_102512g0010	22.0385	12.8185	15.3263	16.2444	21.2525	6.97173	9.67958	13.6466
ID=MA_1025152g0020	84.2333	40.8417	61.7692	101.799	59.8555	67.0608	58.4628	94.5918
ID=MA_10251635g0010	35.1639	27.1657	26.3793	41.3701	22.501	15.9943	23.6345	32.5576
ID=MA_10251995g0010	62.7472	37.25	36.945	53.4463	50.5564	48.9562	41.1413	69.1791
ID=MA_10251997g0010	23.9011	18.069	16.5338	25.9284	16.9343	10.7508	15.2064	14.3415
ID=MA_102522g0010	53.9214	45.0396	36.172	52.0235	31.4267	28.8366	33.6595	41.353
ID=MA_10252312g0010	19.7328	8.32044	21.6896	23.2327	5.33529	8.19602	2.01475	5.94477
ID=MA_10252326g0010	35.0651	30.8778	24.7676	40.4026	34.3756	23.1971	28.423	37.161
ID=MA_10252915g0010	30.807	19.8748	24.9089	29.4327	20.2604	14.6214	12.7215	17.0135
ID=MA_102531g0010	232.378	196.125	77.2604	135.158	92.3442	54.4338	88.405	107.758
ID=MA_10253390g0010	80.6219	67.5469	72.3759	114.212	62.7206	45.1669	55.846	64.1258
ID=MA_102534g0010	30.2182	23.2887	25.823	40.5842	15.9383	14.9629	21.3363	19.1772
ID=MA_102534g0020	22.7071	13.6305	9.60685	23.6785	11.2305	5.52348	6.6569	7.46416
ID=MA_102534g0030	50.0924	37.1962	29.8725	48.397	29.1261	13.5712	14.37	19.7809
ID=MA_10253568g0010	21.0429	13.3305	20.7351	30.6138	10.2979	9.47723	20.0995	23.9436
ID=MA_102538g0010	29.0291	25.2808	23.4233	34.7964	16.9904	9.22667	15.7594	19.9504
ID=MA_10254194g0010	16.6559	8.85814	13.3228	16.114	12.0599	5.85036	6.31181	7.71193
ID=MA_1025429g0010	105.995	64.7247	68.3744	99.4876	73.0775	78.0067	77.516	116.902
ID=MA_10254376g0010	15.3334	12.0646	15.7155	20.676	12.9689	6.9957	10.6715	10.5522
ID=MA_10254896g0010	44.4672	40.5477	29.8533	44.1497	32.2326	19.2153	30.7332	31.7923
ID=MA_10254985g0010	62.183	37.8692	38.3797	54.9115	31.6385	28.2112	30.253	33.2964
ID=MA_10254g0020	41.0734	29.8641	34.9019	43.9583	29.8097	18.2838	26.3896	26.2853
ID=MA_10255128g0010	0.12418	0.0236324	0.0157687	0.0341058	0	0	0.0713348	0.0166448
ID=MA_102552g0010	114.44	89.8161	76.7923	108.887	88.5294	59.4906	75.0848	90.3262
ID=MA_10255314g0010	218.161	135.876	114.774	143.827	121.624	93.0063	85.6803	112.727
ID=MA_10255537g0010	68.8238	61.7757	71.3312	92.0608	68.7704	41.5503	65.6699	66.5322
ID=MA_10255578g0010	0	0	0	0	0	0	0	0
ID=MA_10255754g0010	64.1811	41.8542	40.7245	60.9709	53.8445	44.0416	33.7246	37.2491
ID=MA_10255g0010	19.6475	12.3232	15.1857	21.7486	14.1507	11.5275	15.3882	18.5738
ID=MA_10256679g0010	123.091	64.8207	52.6708	65.8763	59.7829	66.4139	58.5088	98.0379
ID=MA_10256834g0010	20.6508	19.6627	18.7055	31.1671	21.2915	8.98754	22.3519	23.9422
ID=MA_10257038g0010	17.414	11.1813	10.0037	21.7184	9.14068	5.89382	8.26592	11.911
ID=MA_102570g0010	19.5982	14.3334	11.8032	17.6796	11.6553	9.00655	9.24592	12.4084
ID=MA_10257256g0010	20.8412	15.2095	15.3085	15.4007	10.636	9.32698	11.3761	12.2273
ID=MA_10257270g0010	30.268	23.6002	26.6857	34.653	17.3101	14.348	22.1558	30.7837
ID=MA_10257300g0010	16.0158	15.0447	12.8455	16.8256	15.9633	14.6736	10.1888	6.45455
ID=MA_10257351g0010	6.89631	4.02983	6.33669	9.92075	5.4894	3.78437	9.61592	14.2994
ID=MA_102574g0010	29.7038	27.3606	16.0663	29.2779	24.0886	22.3473	14.8037	22.9902
ID=MA_10257685g0010	84.4262	59.0045	50.3063	86.2525	55.2642	53.0881	49.6971	83.0382
ID=MA_10258267g0010	19.8117	12.6556	14.0523	21.6457	15.2673	11.9085	7.84296	12.1445
ID=MA_10258501g0010	120.28	94.979	64.302	88.7253	93.3921	64.6541	51.3899	56.5668
ID=MA_10258695g0010	71.9551	53.3896	61.9879	73.684	51.3735	36.4696	40.056	51.6385
ID=MA_102589g0010	27.2326	19.9289	18.2837	24.8333	21.5754	16.9222	18.9229	22.4353
ID=MA_102591g0010	29.2623	22.0834	20.3792	36.512	16.5103	15.5326	18.086	23.5903
ID=MA_10259419g0010	50.0927	31.0738	49.4232	64.6217	39.1961	34.9392	28.5607	50.1704
ID=MA_10259599g0010	38.9934	28.7955	26.6846	42.0426	25.0271	21.3463	20.5916	33.7585
ID=MA_10259759g0010	74.9275	60.5071	29.4033	48.7976	23.5339	13.2794	30.2024	33.8099
ID=MA_10259799g0010	24.868	31.1042	15.9877	26.6473	21.4451	9.33071	23.3219	22.4254
ID=MA_10259807g0010	57.9923	41.9492	44.2339	62.6586	67.1829	41.9328	72.5064	70.3816
ID=MA_10259819g0010	22.2831	15.0409	14.2127	19.9927	19.8353	16.3205	16.2837	20.2865
ID=MA_10259968g0010	43.8481	29.9741	21.5198	41.4767	21.0897	29.5453	25.6637	36.4446
ID=MA_10259994g0010	122.784	99.6244	104.34	149.751	91.647	69.9785	89.4488	112.292
ID=MA_10260361g0010	36.9326	22.6637	29.7968	36.3977	23.5205	13.0977	19.7036	20.8233
ID=MA_10260477g0010	68.7905	42.4947	33.2639	44.729	34.6528	28.7216	32.5961	40.5881
ID=MA_10260687g0010	26.2411	17.1536	30.9326	25.0208	20.2958	13.3514	7.78231	25.0064
ID=MA_10260690g0010	19.0442	12.6969	11.901	20.1961	12.5074	10.3138	11.7787	14.8621
ID=MA_102606g0010	22.5052	21.3433	19.3234	27.368	17.1485	10.2132	13.9059	18.0115
ID=MA_10261151g0010	27.4684	18.741	19.2922	26.6871	21.8158	15.1588	11.9669	15.6586
ID=MA_10261274g0010	49.3177	31.2186	38.2782	56.0957	31.5277	26.3676	28.2647	38.1849
ID=MA_10261412g0010	19.147	11.4177	23.0272	35.8363	11.8477	10.4702	18.3505	17.8805
ID=MA_10262473g0010	64.9443	58.761	47.3405	72.2492	74.0335	54.0604	51.2917	69.8912
ID=MA_10262712g0010	17.5361	13.8854	10.1327	24.1982	16.0346	10.741	13.1839	18.5742
ID=MA_10262912g0010	23.7172	17.0955	17.3058	25.3562	14.404	10.5573	12.1604	13.1599
ID=MA_10263024g0010	38.2679	30.0794	29.8253	46.9194	24.3395	22.762	22.301	30.523
ID=MA_10263488g0010	39.8945	28.798	55.0888	68.7881	45.7716	30.2245	25.741	35.5283
ID=MA_10263707g0010	3.36817	2.50333	1.07125	1.68501	2.59455	0.949631	1.29174	2.79144
ID=MA_10263885g0010	21.3231	14.3976	13.1352	16.9447	8.06327	5.88067	9.39381	12.1169
ID=MA_10264245g0010	187.838	121.844	40.0447	59.9054	36.4267	29.6956	69.4947	73.3423
ID=MA_10264343g0010	73.0467	48.4262	26.2227	30.1339	47.9418	37.328	28.0319	32.4617
ID=MA_102643g0010	11.2742	12.1266	12.0237	17.1551	12.1856	6.19801	12.015	9.89021
ID=MA_10264676g0010	32.456	20.4886	28.1338	32.2905	15.9869	16.6355	20.7635	21.3662
ID=MA_10264739g0010	60.0533	49.6157	49.7605	66.5151	34.5407	30.7754	35.5278	43.5917
ID=MA_10264992g0010	18.3672	12.01	12.9817	19.2799	10.0223	7.05424	11.7765	12.4473
ID=MA_10265000g0010	54.4378	39.2468	31.3376	41.6834	31.5647	24.7516	28.7457	36.5713
ID=MA_10265018g0010	334.695	225.991	328.668	342.821	412.421	330.107	359.299	418.688
ID=MA_10265061g0010	45.8142	21.6339	30.0171	33.1432	18.3519	12.3159	13.5434	27.7414
ID=MA_10265211g0010	78.5393	50.7536	47.5793	73.7549	33.2839	29.3343	43.3151	53.8946
ID=MA_102653g0020	62.9338	42.8115	46.4468	63.3145	39.4347	26.2536	32.2488	43.0444
ID=MA_10265574g0010	19.8334	13.884	16.8951	23.5784	12.3595	9.09971	14.4227	16.1187
ID=MA_102655g0010	22.3648	18.7773	17.0749	22.5108	11.5999	8.76554	14.463	14.043
ID=MA_10265726g0010	18.1355	9.57532	8.71374	14.6795	9.68005	7.16845	12.8163	19.3297
ID=MA_10265740g0010	42.9054	39.0371	43.6092	66.0962	39.6302	26.4024	26.7299	31.5088
ID=MA_10265757g0010	7.51167	2.94527	3.96139	5.8597	5.71429	5.90777	4.03755	4.85239
ID=MA_102658g0010	13.3792	14.2409	9.76359	19.9193	13.3972	7.34867	13.2529	9.97108
ID=MA_10266074g0010	91.8638	65.5922	53.3636	68.816	36.3668	23.1504	62.7477	80.5459
ID=MA_10266265g0010	23.4867	16.9678	15.1863	20.6133	11.7616	8.60875	12.6564	13.5299
ID=MA_10266495g0010	76.8645	55.4768	58.9354	89.1929	55.1252	35.0694	43.0501	56.073
ID=MA_10266572g0010	21.7583	17.5339	17.6154	18.1402	18.2567	9.28635	10.9957	19.546
ID=MA_10266583g0010	19.8688	16.6853	18.2506	20.8977	21.2236	15.22	13.5783	14.4042
ID=MA_10266609g0010	43.5761	23.1986	23.6529	36.6626	25.6285	22.0403	14.7493	25.0241
ID=MA_10266744g0010	29.5663	18.4254	30.7621	43.7972	21.9296	18.4222	42.0505	33.1019
ID=MA_10266929g0010	51.1799	28.323	40.6257	57.2937	23.5462	26.5104	22.9824	39.1921
ID=MA_10266950g0010	39.2133	26.0581	24.4337	33.243	20.2671	13.241	17.2875	23.7196
ID=MA_10267109g0010	9.04494	13.0092	13.8556	13.8623	8.78072	4.02376	8.09213	5.72781
ID=MA_10267514g0010	28	21.0148	20.3606	25.7887	17.4848	13.0584	16.2238	16.56
ID=MA_10267586g0010	43.2411	30.0157	16.8888	26.9332	19.4532	11.6334	11.7589	13.6583
ID=MA_10267810g0010	23.4363	16.2802	20.9561	26.4782	14.2114	11.2133	14.787	23.0516
ID=MA_10267817g0010	37.2899	25.3426	30.3645	36.7556	30.4002	19.7299	21.2494	25.8766
ID=MA_10267818g0010	48.781	35.177	23.3052	30.1562	22.3828	13.7914	20.1556	29.879
ID=MA_10268080g0010	12.309	6.80632	5.64916	6.25259	6.47312	4.01087	8.2093	12.1376
ID=MA_10268104g0010	17.2303	14.9582	16.5592	22.0583	11.0943	6.66182	11.2095	11.968
ID=MA_10268298g0010	102.304	100.813	96.2191	144.962	87.9112	66.0924	67.579	81.4557
ID=MA_102682g0010	53.6043	41.6723	43.4211	59.0041	38.1942	24.3832	31.5287	35.5183
ID=MA_10268593g0010	29.4527	18.3535	29.9818	36.1045	13.0721	9.57843	15.0888	28.0129
ID=MA_102685g0020	61.0121	40.2748	37.2144	49.3908	17.2905	16.2194	44.4717	54.3347
ID=MA_1026888g0010	18.219	18.1181	14.1498	23.4623	19.5977	15.7368	16.4419	19.487
ID=MA_10268926g0010	34.9185	29.1892	24.3722	34.0336	25.6318	20.8555	22.896	27.8398
ID=MA_10269244g0010	38.1365	28.3777	34.5661	47.6225	25.549	17.0736	21.0652	33.9012
ID=MA_10269343g0010	224.176	174.013	170.094	264.799	220.426	152.526	140.086	157.47
ID=MA_10269706g0010	50.6357	30.7774	40.8455	42.0769	34.6456	30.0024	22.5829	25.3111
ID=MA_10269935g0010	0.175153	0	0.0961145	0	0.0817996	0	0	0.0817996
ID=MA_102699g0010	23.4889	16.7485	17.5847	25.2199	13.8738	11.5425	13.4665	16.5766
ID=MA_10270171g0010	19.6042	17.8154	16.9369	18.6986	15.0868	9.32479	12.0981	13.354
ID=MA_102702g0010	27.9	19.0343	22.8622	22.4789	18.9402	10.5361	14.1672	19.2146
ID=MA_10270322g0010	55.542	45.1201	34.9099	59.1421	58.9539	47.5294	47.398	65.3083
ID=MA_10270336g0010	32.6528	19.2391	20.8226	30.5494	21.0715	20.4495	27.8748	43.0329
ID=MA_102706g0010	24.3181	16.9524	18.3904	26.2313	22.2234	19.3679	16.4084	22.1889
ID=MA_10270970g0010	48.6952	30.0009	40.4666	54.1648	27.9365	26.1028	22.2484	38.0866
ID=MA_102713g0010	18.9866	16.9617	16.8905	26.1954	11.9794	6.8926	14.7552	15.1364
ID=MA_102713g0020	11.5478	9.84479	9.51922	13.0257	9.20498	5.6456	7.12458	8.69175
ID=MA_102714g0010	19.3073	19.0654	16.0845	21.7537	12.9119	7.70689	13.0375	12.4863
ID=MA_10271866g0010	46.2872	24.6605	31.685	39.1269	21.5739	23.7731	21.3166	35.3363
ID=MA_10271867g0010	25.8771	16.2082	25.3125	24.7012	24.5324	21.3493	23.3408	23.5959
ID=MA_102718g0010	35.856	21.852	24.7591	24.4029	19.5128	15.0233	16.1714	13.6107
ID=MA_10271g0010	13.1264	10.9695	10.8327	12.6103	11.0295	6.93802	9.37251	10.8338
ID=MA_10272168g0010	31.3354	17.3872	23.8305	28.1381	16.5589	14.6047	17.4217	23.0764
ID=MA_10272340g0010	1.17345	0.530043	0.164147	1.02985	0.892241	0.182979	0	0.367521
ID=MA_10272340g0020	5.00676	3.53299	0.881625	0.895944	0.64539	1.40675	1.29381	1.08156
ID=MA_10272508g0010	42.8589	24.8288	32.7764	37.2971	18.5439	16.895	13.8417	25.4176
ID=MA_1027270g0010	0.454545	0	0	0	0	0	0	0
ID=MA_10272821g0010	28.0877	14.8093	40.2106	71.8569	12.4623	11.6919	15.3597	28.4329
ID=MA_10273116g0010	52.4214	43.0976	35.6478	50.3944	32.8224	30.384	37.4227	48.1666
ID=MA_102732g0010	106.7	57.3243	83.1237	119.204	29.6667	39.7865	44.471	63.7007
ID=MA_10273501g0010	21.896	17.4687	30.9708	37.2953	14.7308	12.1618	12.3905	16.117
ID=MA_102736g0010	33.2635	24.0526	18.4066	28.1859	24.6164	19.0191	20.9168	25.6444
ID=MA_10274222g0010	394.513	173.17	27.6083	38.7485	175.312	156.795	9.05693	10.4027
ID=MA_10274785g0010	23.6275	21.7057	17.0063	22.2612	16.5926	11.7502	12.8777	14.8004
ID=MA_10274793g0010	19.3497	16.0282	14.25	19.2775	14.8596	12.2584	12.9193	15.691
ID=MA_10274877g0010	7.56018	9.32132	8.79136	12.3385	7.95859	8.95434	9.23204	9.86515
ID=MA_10274900g0010	130.458	144.351	66.1429	78.1165	85	57.9113	68.4881	99.7984
ID=MA_10274g0010	18.417	19.0554	17.6423	24.1035	12.2849	9.68956	15.2977	14.251
ID=MA_10275628g0010	41.005	25.1671	28.0219	56.25	16.3481	16.197	26.9014	26.4148
ID=MA_10275776g0010	125.591	77.2153	97.8238	129.218	75.711	61.1096	74.684	90.5642
ID=MA_10275802g0010	31.7856	22.9795	22.5559	33.8091	19.7281	14.4396	17.0828	15.5812
ID=MA_10276523g0010	30.8485	26.0291	26.9187	32.9229	20.5443	12.7145	16.1212	27.609
ID=MA_10276610g0010	74.4516	42.1848	46.8393	66.7036	39.7333	37.4678	38.0618	67.2628
ID=MA_10276622g0010	38.0235	25.0189	25.3931	32.8924	22.8781	18.9239	19.0723	28.8095
ID=MA_10276660g0010	108.624	86.7035	80.2633	102.419	75.7803	55.0609	81.437	94.135
ID=MA_10277041g0010	30.2344	19.0869	21.7219	24.7287	19.4406	13.2223	15.0447	19.3452
ID=MA_10277041g0020	1.12896	2.76132	1.33472	1.75569	1.81144	1.28151	0.450644	2.69703
ID=MA_10277062g0010	19.2441	13.868	12.1299	17.8652	13.3547	9.24579	12.5827	13.493
ID=MA_102771g0010	19.0306	18.4497	19.7917	18.7087	15.4514	8.20699	12.8197	13.9121
ID=MA_10277343g0010	93.4594	60.0022	57.0582	84.0539	70.5758	53.3705	60.4517	86.5229
ID=MA_10277392g0010	42.5394	30.9871	27.9855	42.9322	27.1658	18.8658	25.8935	27.8213
ID=MA_1027746g0010	16.9914	14.5231	11.4304	15.2672	11.7846	6.89216	16.9034	35.8011
ID=MA_102783g0010	35.3345	24.6282	24.9574	36.6382	21.0463	16.6985	19.2336	22.187
ID=MA_10278531g0020	107.483	95.0903	82.9218	128.513	109.556	86.3896	91.2906	117.895
ID=MA_10278721g0010	27.9747	17.3846	19.437	29.0461	15.6452	11.5728	15.6757	19.4853
ID=MA_10278876g0010	37.3298	25.6158	21.6978	45.5697	25.2601	17.5769	31.8323	27.6878
ID=MA_10279188g0010	30.9531	24.4842	21.3659	31.0969	20.4004	13.6353	19.6771	22.061
ID=MA_102793g0010	58.7851	44.5813	39.0249	60.8838	61.9101	46.0228	53.4767	62.5644
ID=MA_102794g0010	13.4282	11.0262	9.58022	15.4815	11.0189	8.24826	9.53074	11.1185
ID=MA_10279500g0010	27.4727	15.7646	18.6869	32.1763	16.6203	10.3613	22.8801	17.7627
ID=MA_102795g0010	52.7204	29.3962	31.2872	41.3102	20.363	18.5513	21.7415	26.438
ID=MA_10279670g0010	38.1263	28.3914	28.4168	43.05	24.4722	18.2486	15.0293	22.6212
ID=MA_10279796g0010	24.0967	21.4104	19.2286	27.6782	15.6874	10.6412	14.2929	16.948
ID=MA_102797g0010	29.6462	21.5047	20.6204	31.8629	23.2459	17.3349	20.6936	27.0691
ID=MA_10279989g0010	62.7834	39.8784	39.4103	62.8931	113.847	116.16	68.9654	123.967
ID=MA_10280064g0010	67.0315	48.373	71.8684	91.2653	28.3338	29.5704	51.8295	67.6973
ID=MA_102800g0010	60.1343	46.5727	41.5157	59.0381	41.7193	30.2685	34.4118	43.8245
ID=MA_10280179g0010	14.88	17.5691	12.6744	16.6135	9.28783	5.84449	10.2977	11.4062
ID=MA_10280323g0010	16.8591	13.2004	12.4939	18.729	16.4484	10.2293	12.8632	13.1363
ID=MA_10280399g0010	323.06	171.913	213.963	299.836	161	150.395	141.17	210.567
ID=MA_10280648g0010	27.3771	26.2784	19.3246	32.799	14.1042	14.0977	21.1211	21.3619
ID=MA_10281032g0010	129.11	83.9771	77.9442	124.038	94.3103	72.1703	92.3966	111.791
ID=MA_102810g0010	26.612	18.7735	19.3865	22.6646	12.4821	8.33821	12.7719	19.4197
ID=MA_102811g0010	18.1302	16.0529	14.6521	20.6717	13.4309	8.47564	12.051	12.9397
ID=MA_10281663g0010	4.39034	1.625	29.8585	38.3017	5.5082	4.05182	22.4347	20.6747
ID=MA_10281691g0010	29.9474	18.4131	26.7874	34.9952	16.9512	14.7703	15.6534	20.6842
ID=MA_10281743g0010	21.2502	17.6813	14.3791	23.302	12.1235	8.14698	13.3771	11.812
ID=MA_10281818g0010	19.9046	8.77812	12.5952	19.0927	7.66975	11.7842	8.74051	8.14462
ID=MA_102818g0010	20.5421	16.458	14.8897	23.8975	13.3098	10.4414	14.7595	15.9716
ID=MA_102821g0020	55.455	37.422	38.0758	57.6151	99.6849	82.4101	59.9775	76.0884
ID=MA_10282285g0020	188.777	126.326	171.911	248.024	138.766	120.638	213.424	347.672
ID=MA_10282308g0010	38.2046	29.3807	26.2466	42.3306	32.5519	26.011	29.0941	33.3263
ID=MA_102823g0010	67.1963	53.2191	52.1333	71.5355	51.1504	40.4943	47.5446	64.4228
ID=MA_102827g0010	31.7893	25.6516	21.0189	43.0416	16.7585	18.6852	12.3132	23.8421
ID=MA_10282830g0010	18.3031	9.88481	13.5934	20.0007	8.83702	9.00911	9.22294	12.0853
ID=MA_10282935g0020	31.1963	16.4189	11.0245	18.055	11.8799	9.21407	11.575	13.1801
ID=MA_102837g0010	19.2224	9.36969	12.7828	14.0341	6.23669	7.45347	4.10664	14.6779
ID=MA_10283g0010	75.3051	64.8881	63.8151	89.5444	54.2934	36.4854	33.4593	43.635
ID=MA_102840g0010	7.60378	5.18399	7.1794	9.87571	5.62371	4.45439	4.16175	5.6592
ID=MA_10284226g0010	108.299	85.8326	88.9625	132.097	107.684	76.1101	81.5722	96.1062
ID=MA_10284328g0010	12.6928	11.6476	10.1241	14.5709	8.88028	6.96941	8.21607	10.1297
ID=MA_1028450g0010	26.2121	14.9699	18.846	26.5046	20.4122	18.7117	12.4604	20.6545
ID=MA_10285340g0010	24.3029	17.2807	13.67	19.4167	13.9302	9.63769	11.3209	15.4881
ID=MA_10285571g0010	102.893	48.904	66.4325	97.5959	42.1004	38.9096	29.6271	46.41
ID=MA_10285746g0010	25.549	18.248	12.7322	21.1283	13.1961	9.2582	12.6376	16.8467
ID=MA_10285g0010	24.0713	13.7732	18.045	24.6248	13.5129	10.8603	13.809	19.5138
ID=MA_102863g0010	34.4799	22.41	21.4527	35.4733	24.1914	15.1835	14.8991	21.2121
ID=MA_10286512g0010	25.4713	20.873	21.4531	25.4841	15.1067	12.5617	16.0408	16.4514
ID=MA_10286643g0010	67.4517	47.0918	41.4002	53.3359	52.9259	42.9715	44.7823	66.4478
ID=MA_102869g0010	24.9535	14.1084	19.0213	24.9327	15.9027	12.3803	13.4337	18.8463
ID=MA_10287444g0010	36.361	26.5799	24.2116	39.6976	21.13	15.4452	20.6469	21.4973
ID=MA_10287590g0010	47.0084	40.5362	32.59	47.7008	40.9446	33.2083	31.4291	47.7276
ID=MA_10288325g0010	22.0914	18.4103	15.4419	19.4675	12.8662	10.1199	12.6851	12.7899
ID=MA_10288547g0010	277.994	174.499	137.474	193.537	175.663	153.934	66.8076	101.933
ID=MA_10289079g0010	49.6	34.9135	29.2967	37.3964	35.594	28.6873	53.1577	60.598
ID=MA_10289213g0010	35.9235	29.6667	25.1883	42.9375	37.6992	22.4663	29.608	38.6411
ID=MA_10289324g0010	51.8281	32.6022	32.2494	49.3197	26.8834	19.9833	28.644	34.9105
ID=MA_10290520g0010	4.33687	4.11952	2.16383	4.69774	4.61503	2.28951	3.71406	1.54743
ID=MA_10290598g0010	30.3272	19.326	25.1506	29.3767	17.22	13.4772	17.3656	23.4987
ID=MA_102913g0010	27.8186	22.2048	23.2319	30.2395	17.2447	11.3177	16.7579	15.4862
ID=MA_10291578g0010	185.282	135.017	85.3136	126.682	77.0857	54.4289	75.5313	93.4189
ID=MA_102915g0010	54.2079	30.3025	31.8044	46.8464	35.6906	28.534	33.1774	49.0094
ID=MA_102917g0010	28.4423	24.1811	21.5104	31.698	27.1552	19.8595	23.1804	26.2238
ID=MA_10292331g0020	83.5703	73.9736	66.4497	93.9274	78.7187	69.4279	47.2345	73.4874
ID=MA_10292445g0010	17.5353	12.6564	8.26242	11.2283	8.24504	7.45041	5.51205	7.93607
ID=MA_10292743g0010	45.9576	36.1431	27.4774	43.9786	30.0726	20.9851	27.1766	29.7494
ID=MA_10292745g0010	98.9984	67.3559	54.9604	87.8301	41.1918	38.1386	67.7391	95.9087
ID=MA_10293165g0010	0	0	0	0	0	0	0	0.0966292
ID=MA_10293408g0010	26.5119	25.9113	22.6102	34.0147	17.8634	9.95853	19.0411	20.8093
ID=MA_10293443g0010	45.6375	36.2892	29.3812	37.3661	13.5312	11.7716	27.9649	31.7325
ID=MA_10293471g0010	14.5323	7.91775	10.4958	12.0839	22.2159	22.1977	7.05754	10.2505
ID=MA_10293513g0010	67.1225	58.2458	50.6685	74.7081	47.6909	36.0266	51.6642	62.4587
ID=MA_10293595g0010	59.1899	33.7633	37.475	55.5103	49.9306	47.6509	31.5091	51.0267
ID=MA_10293670g0010	14.8912	8.79878	10.4877	16.016	8.23332	4.80368	10.6861	14.172
ID=MA_10293821g0010	92.5147	64.5422	74.6278	102.874	59.9511	42.6823	55.9339	79.747
ID=MA_10293g0010	31.6253	23.9331	28.6441	33.695	19.6508	10.9592	16.7907	22.1386
ID=MA_10294386g0010	21.4229	21.5817	17.9011	24.434	14.975	9.29891	15.1769	15.6514
ID=MA_10294412g0010	71.2233	47.6378	47.7268	67.6257	78.2191	71.5401	11.4623	24.7467
ID=MA_10294851g0010	147.919	94.5584	67.9957	101.386	77.4079	69.3639	55.6235	88.5627
ID=MA_102948g0010	6.52988	5.37652	10.7829	10.1124	4.15417	4.54251	3.22785	6.47791
ID=MA_10294942g0010	30.5476	15.4878	26.0063	26.621	22.0978	12.7949	14.381	25.565
ID=MA_10295456g0010	8.34615	6.84029	6.15404	8.89078	9.49631	9.00743	5.10886	13.8337
ID=MA_102954g0010	65.9173	30.4955	40.5399	51.7881	27.5436	25.9947	29.7678	51.1316
ID=MA_10295556g0010	46.4569	30.9377	23.7553	50.3752	38.2941	34.0227	23.1804	27.0646
ID=MA_10295857g0010	3.34153	2.37907	2.33159	3.87397	4.75843	2.42353	4.10199	4.67169
ID=MA_10295875g0010	57.9138	48.6198	50.7004	72.6656	55.4974	38.1021	53.7004	56.7246
ID=MA_10295g0010	19.8819	9.87187	11.284	19.5353	11.2009	5.53605	10.9418	15.6221
ID=MA_10296009g0010	60.4068	48.1674	38.2526	57.2293	41.8559	26.7673	16.5466	17.4511
ID=MA_10296064g0010	147.895	121.958	170.043	236.689	159.368	120.729	95.3646	121.745
ID=MA_10296065g0010	22.0349	29.3507	33.6703	30.5904	32.3938	23.1746	10.4796	13.8416
ID=MA_102960g0010	15.2105	12.3874	16.1463	24.3019	14.852	9.17456	13.9206	13.5128
ID=MA_10296151g0010	5.1907	2.02025	3.99619	5.19303	2.27079	1.80989	3.28736	2.8581
ID=MA_102961g0010	33.4792	18.6189	10.1173	13.8603	18.3633	13.7773	6.77213	8.16195
ID=MA_10296202g0010	142.816	103.835	94.8776	143.593	356.348	284.437	229.647	288.702
ID=MA_10296583g0010	20.2621	16.3801	13.9323	22.8663	16.7813	10.4696	13.4085	14.3472
ID=MA_10296634g0010	38.6489	19.315	29.0467	34.6008	22.6364	21.8746	24.4478	28.0902
ID=MA_102966g0010	33.123	20.8006	29.3541	36.0554	23.1419	17.616	17.1365	24.9605
ID=MA_10296843g0010	0.0542857	0	0.0456491	0.111748	0	0	0.0529328	0.0472779
ID=MA_10296869g0010	44.7848	33.7224	20.3226	29.5853	33.5645	19.6754	16.3147	14.935
ID=MA_10297029g0010	6.42974	3.90295	2.64957	2.59629	2.87749	1.14799	2.76967	4.94059
ID=MA_10297105g0010	36.8295	30.6739	20.9922	30.2256	22.3877	14.8342	25.8737	31.6361
ID=MA_10297309g0010	37.685	26.361	50.6903	55.9145	35.3506	22.7525	23.2047	34.9869
ID=MA_10297446g0010	0	0	0	0	0	0	0.0123653	0
ID=MA_10297972g0010	41.0386	35.2605	28.7209	46.1109	36.8692	26.9375	30.2536	33.0419
ID=MA_102983g0020	12.8398	10.8096	9.89776	8.43467	8.52821	6.50398	6.44094	7.29381
ID=MA_10298455g0010	640.389	428.064	311.918	553.064	944.132	661.271	593.302	856.948
ID=MA_10298683g0010	12.982	12.6442	11.4481	23.6088	8.76167	9.2508	11.6629	16.881
ID=MA_10298g0010	26.2886	10.0547	12.7751	21.3341	11.0488	8.14824	10.1486	12.7481
ID=MA_102992g0010	21.2986	17.9826	19.6438	21.7004	15.4329	10.0596	13.8592	13.5126
ID=MA_10299376g0020	24.9315	32.3116	19.276	35.3782	29.8105	21.4981	16.9522	19.4908
ID=MA_1029937g0010	0.454822	0.247454	0.155031	0.177254	0.160204	0.0728953	0.0431211	0.195697
ID=MA_10299798g0010	222.078	129.969	131.674	209.381	133.975	121.915	125.299	168.944
ID=MA_103000g0010	14.5656	6.07921	15.8825	28.4047	29.232	18.4965	6.6663	9.54526
ID=MA_10300184g0010	116.684	80.5107	103.121	151.678	73.7711	78.4855	80.4224	104.961
ID=MA_10300184g0020	24.1662	12.6822	20.512	31.8722	27.7788	16.108	24.053	16.4671
ID=MA_10300796g0010	47.91	36.395	49.3216	77.661	28.8401	24.3161	39.9663	76.1222
ID=MA_10300917g0010	2655.71	1383.34	1010.14	1208.13	757.297	615.782	1207.75	1790.34
ID=MA_10300g0030	25.5194	21.2749	17.1569	25.9788	19.4173	12.3206	18.0631	19.3064
ID=MA_103013g0010	10.5902	7.71479	15.5496	18.0727	10.4326	7.71243	6.17264	5.95931
ID=MA_10301466g0010	84.735	56.9361	46.0952	65.6697	64.0321	49.2791	42.7333	53.1205
ID=MA_10301571g0010	167.119	99.2188	72.1762	115.457	62.3535	57.3397	60.7604	63.7689
ID=MA_10301585g0010	111.556	66.121	51.7283	97.1104	52.7166	48.5661	54.8733	80.117
ID=MA_103018g0010	35.1891	25.5044	20.8218	35.9687	16.9533	14.2036	21.8814	28.5543
ID=MA_10302242g0010	47.788	29.6021	23.8886	43.7505	36.2743	35.8018	23.3317	40.4814
ID=MA_103022g0010	35.4398	22.4802	23.5311	34.5999	21.4507	15.1831	18.3335	22.1644
ID=MA_10302367g0010	373.391	206.959	199.841	238.292	155.364	156.701	237.227	324.716
ID=MA_10302644g0010	431.36	249.775	238.624	346.203	343.052	286.253	299.52	469.615
ID=MA_10302927g0010	766.399	423.795	850.288	998.653	329.202	298.889	364.463	516.346
ID=MA_103030g0010	21.4705	16.8758	15.2668	23.9475	20.1309	15.5263	15.9865	19.7875
ID=MA_103031g0010	21.7189	16.2574	15.1856	25.742	13.7026	11.9511	11.468	16.9484
ID=MA_10303372g0010	147.269	84.8013	535.196	696.765	516.668	435.829	64.8802	74.967
ID=MA_10303841g0010	139.281	75.8446	112.175	185.226	85.0587	69.8395	61.047	100.348
ID=MA_10304421g0010	10.7774	2.68376	4.29487	10.2701	9.48077	8.17842	5.26971	9.01581
ID=MA_10305005g0010	13.5205	7.92038	6.41042	18.9003	5.21262	4.73597	8.34268	7.57742
ID=MA_10305130g0010	1349.49	894.071	1431.28	2525.5	1549.4	1549.14	1288.54	2229.95
ID=MA_10305178g0010	30.7574	21.8012	20.5568	34.134	19.1966	15.3116	13.1108	17.6873
ID=MA_10305266g0010	18.2919	9.99314	16.384	20.8926	11.2877	11.5855	13.6371	13.1226
ID=MA_10305389g0010	73.547	53.3353	52.8159	94.8313	52.5792	38.4341	48.6066	52.0262
ID=MA_10305563g0010	36.22	43.2044	31.2294	65.0256	32.6111	23.4206	38.1799	39.9251
ID=MA_10305730g0010	47.044	20.0491	11.4639	20.8617	20.0418	21.1698	24.2672	26.2027
ID=MA_10305829g0010	58.5008	50.1489	57.2218	75.5217	88.0202	42.0323	28.3435	29.6462
ID=MA_10306125g0010	210.144	108.495	208.327	271.029	182.133	171.926	189.173	266.022
ID=MA_10306247g0010	22.75	19.4705	15.387	24.1765	27.8574	24.1074	33.9491	38.8012
ID=MA_103063g0010	6.48023	6.53409	4.16248	7.10242	1.71657	2.34731	4.36471	3.99601
ID=MA_103067g0010	19.4346	13.1092	14.4055	23.8488	13.8005	8.06486	14.2176	12.4562
ID=MA_10307017g0010	3.39801	2.30102	2.11224	1.99495	6.01914	9.59722	6.02347	4.98565
ID=MA_10307017g0020	1.46025	0.363441	0.838298	0.691649	2.25052	2.45455	2.32784	4.09369
ID=MA_10307017g0030	0.157895	0	0	0	0	0	0	0
ID=MA_10307058g0010	425.93	339.235	315.427	453.479	715.887	597.011	484.665	605.31
ID=MA_10307310g0010	234.958	181.815	154.228	296.615	291	215.368	227.118	270.921
ID=MA_10307468g0010	819.512	724.863	628.192	985.748	573.001	401.662	512.333	586.081
ID=MA_10307725g0010	31.7605	21.5006	28.5016	36.8697	22.4307	17.3347	22.0702	27.9021
ID=MA_10308027g0010	207.657	115.365	135.467	205.527	137.161	136.804	108.963	179.662
ID=MA_10308226g0010	487.488	314.103	876.993	1103.49	265.42	194.329	318.708	356.559
ID=MA_10308325g0010	0.0519802	0	0.0568603	0.0556242	0	0	0	0
ID=MA_10308325g0020	0.00722022	0.477718	0.214414	0.291592	0.210054	0	0	0
ID=MA_10308567g0050	231.174	122.49	160.748	263.059	125.723	125.841	73.76	101.396
ID=MA_10308598g0010	145.243	98.3332	94.7395	140.77	78.924	59.7807	59.0442	83.5355
ID=MA_10308970g0010	484.987	439.149	380.387	596.378	630.92	449.492	613.674	737.041
ID=MA_10309079g0010	240.15	127.633	146.182	200.893	126.607	126.646	109.766	169.238
ID=MA_10309424g0010	54.1351	26.9331	29.923	48.4455	31.7863	29.3476	28.1867	42.1856
ID=MA_10309446g0010	383.478	218.325	246.093	380.842	167.129	170.462	185.578	300.677
ID=MA_10310126g0010	934.006	635.463	872.904	1215.11	727.489	514.328	453.646	514.72
ID=MA_10310271g0010	51.6955	22.9488	29.4626	33.5185	40.8947	51.5219	33.7551	66.7696
ID=MA_10310365g0010	131.708	85.5124	59.1541	72.6355	55.6237	42.8245	99.8674	155.769
ID=MA_103104g0010	46.8078	38.1604	31.2857	50.8782	36.4116	19.7002	29.5214	29.5492
ID=MA_10310622g0010	436.717	259.181	302.4	391.368	293.681	289.065	229.65	354.451
ID=MA_10310g0010	37.4555	27.1031	25.7841	30.7573	13.4467	11.001	14.2498	16.9591
ID=MA_10311002g0010	196.333	105.522	79.3892	136.211	105.049	90.9489	89.6815	154.4
ID=MA_103112g0010	120.844	67.3265	57.7058	105.576	77.2583	66.8572	72.4899	103.587
ID=MA_10311376g0010	622.886	384.235	326.375	573.845	1101.55	972.617	370.732	534.141
ID=MA_10311407g0010	7.77872	5.29247	4.43103	4.55459	4.91285	10.9873	9.2384	6.4
ID=MA_10311455g0020	123.296	64.1562	83.309	140.217	64.3094	66.7429	87.694	127.6
ID=MA_10311708g0010	36.4177	29.1681	26.3582	32.4737	18.4696	10.1521	17.7102	21.0273
ID=MA_10311966g0010	0.5625	0.957364	0.0984252	0.788462	0.59375	0.53125	0.878906	0.443137
ID=MA_10311966g0020	1.53766	1.10403	1.38994	2.16736	3.41633	2.36961	1.3543	2.42531
ID=MA_10312050g0010	72.7098	49.9853	55.8147	100.994	120.462	115.483	105.441	178.628
ID=MA_10312128g0010	36.3874	25.1663	35.2298	47.4224	30.8739	14.949	24.0522	28.6336
ID=MA_10312144g0010	230.427	146.995	125.289	161.31	119.381	93.3028	67.7151	92.7212
ID=MA_10312279g0010	543.873	302.062	224.575	368.307	213.651	210.993	199.906	321.75
ID=MA_10312280g0020	1234.24	581.482	987.627	1361.34	507.883	496.714	646.075	1080.7
ID=MA_10312477g0010	25.9362	23.0614	23.0331	39.6619	19.0449	10.1722	13.0602	24.1682
ID=MA_10312816g0010	70.3709	59.491	13.904	27.6016	14.0126	13.521	16.6093	23.3421
ID=MA_10312961g0010	121.068	58.3693	57.7497	80.6487	62.1272	57.6478	68.4655	118.614
ID=MA_10313114g0010	63.919	49.9949	52.8745	78.2579	42.6361	32.8573	25.995	32.5718
ID=MA_103132g0010	25.625	18.4956	16.9465	24.7771	11.1247	8.78313	13.0282	15.7541
ID=MA_10313526g0010	293.888	154.718	155.476	191.829	126.241	123.268	150.447	252.306
ID=MA_10313606g0010	305.172	170.093	216.318	336.686	191.697	199.41	212.151	272.416
ID=MA_10313835g0010	157.082	83.565	87.2193	157.259	79.3858	68.0343	86.4727	121.596
ID=MA_103138g0010	36.2663	23.0626	28.6654	36.6884	22.5668	19.5077	22.2334	30.4596
ID=MA_10313989g0010	269.243	127.476	169.835	204.459	115.668	114.587	125.522	192.064
ID=MA_1031425g0010	0.134387	0.0253623	0.0568182	0.0818151	0.0668389	0.174832	0	0.0692678
ID=MA_103143g0010	143.07	115.485	119.699	157.991	106.352	81.9566	85.1258	109.846
ID=MA_103146g0010	15.1498	13.8492	12.9707	17.9953	7.63874	7.2328	6.7268	4.89583
ID=MA_10314810g0010	42.3708	25.7041	28.7008	47.6014	34.4204	29.2484	30.6357	34.0075
ID=MA_10315575g0010	224.686	178.506	136.696	235.785	241.508	173.582	201.475	227.543
ID=MA_103156g0010	15.1643	13.8462	11.953	17.9089	11.3389	6.97649	10.0934	11.9805
ID=MA_103156g0020	13.9146	13.8452	14.795	17.2207	8.61869	8.08404	8.37948	7.51618
ID=MA_10316079g0010	21.8247	10.8778	16.7837	21.433	11.9727	10.9553	10.3358	15.5076
ID=MA_10316310g0020	0	0	0	0.172285	0	0.10687	0.262357	0
ID=MA_10316523g0010	989.139	563.497	1074.27	1519.85	608.146	606.616	541.237	827.06
ID=MA_10316827g0010	74.0779	51.4821	50.5349	64.9094	58.1179	38.9284	55.0647	58.9379
ID=MA_10316872g0010	177.671	128.246	86.7984	122.199	102.138	64.0063	73.0356	119.076
ID=MA_10316909g0020	343.245	303.456	212.705	394.227	341.447	304.58	291.287	402.118
ID=MA_10316948g0010	839.906	377.301	564.074	798.992	432.738	436.872	351.379	535.632
ID=MA_10316964g0010	7.67254	4.85075	6.1161	9.44561	0.15625	2.73106	8.7518	15.9021
ID=MA_10316972g0010	32.3745	25.5754	27.8343	39.9418	22.8242	13.2881	23.6664	25.2578
ID=MA_10316984g0010	31.3963	20.4583	21.1849	31.8858	17.5399	11.9709	18.3648	24.8425
ID=MA_10317166g0010	63.0118	41.0502	35.6795	42.1571	26.6594	23.9296	24.3155	33.8182
ID=MA_10317345g0020	134.408	92.7852	84.9704	112.733	81.786	67.3666	79.1735	106.883
ID=MA_10317483g0020	38.4075	21.8758	23.5965	35.2158	24.2186	26.217	30.3872	30.3978
ID=MA_103175g0010	22.7227	15.8414	18.1008	24.5911	17.4984	11.178	15.4455	15.4175
ID=MA_10317671g0010	99.6441	56.1345	56.26	78.4898	69.2348	53.8986	42.8042	48.4733
ID=MA_103178g0010	9.46875	10.2818	19.5534	25.4138	10.3046	9.31068	18.8643	15.3352
ID=MA_10318026g0010	28.1436	23.5512	69.2173	84.0989	28.4262	32.3056	38.1361	46.3519
ID=MA_10318162g0010	22.2241	13.7438	16.7063	20.0615	17.8162	12.8706	12.7046	30.3996
ID=MA_10318563g0010	612.854	447.963	426.323	518.914	245.941	202.833	318.915	377.796
ID=MA_10318704g0010	2.01667	0.584052	1.42105	1.19068	3.05773	2.95372	1.51357	2.07453
ID=MA_10318746g0010	193.096	118.91	159.498	230.302	170.242	163.855	128.474	203.026
ID=MA_10319026g0010	19.6222	16.5414	16.6214	23.4452	21.4449	17.1977	18.7746	29.8445
ID=MA_10319499g0010	0.730878	1.21469	1.50559	3.11622	2.35714	2.77297	1.47922	2.79778
ID=MA_10319499g0020	1.18182	0.660793	0.939394	0.787879	3.59426	4.6747	1.96596	6.86667
ID=MA_10319588g0020	51.0983	45.1322	33.8418	42.9327	95.478	87.2136	43.4102	50.7051
ID=MA_10319736g0010	115.168	80.3439	122.613	130.214	35.4488	14.9134	65.6481	98.3504
ID=MA_10320012g0010	138.387	73.1484	97.2742	128.9	91.6795	87.0382	74.9568	116.878
ID=MA_10320281g0010	446.68	283.871	295.015	385.889	221.403	202.302	231.019	309.199
ID=MA_10320441g0010	2381.67	1604.43	2046.04	2667.61	1377.03	1064.55	693.294	812.066
ID=MA_10320543g0010	536.024	276.019	444.439	634.176	409.708	392.686	279.47	472.175
ID=MA_10320706g0010	54.0759	33.8094	40.5814	74.8931	121.57	120.004	75.4333	110.789
ID=MA_10320910g0010	2108.22	1021.84	1245.83	2453.93	1260.13	1200.58	1040.08	1822.22
ID=MA_10320987g0010	58.3429	27.5405	25.1988	45.4153	26.9919	31.845	17.8745	39.6917
ID=MA_10321051g0010	41.0778	34.44	27.9833	30.988	9.19444	5.94393	24.4661	37.9754
ID=MA_10321369g0020	158.09	96.8073	327.387	500.756	294.753	300.901	196.689	267.759
ID=MA_10321423g0010	36.5866	20.409	33.1723	50.6639	15.7715	17.009	22.0007	39.3944
ID=MA_10321555g0010	232.922	91.1442	124.439	214.163	94.2727	105.851	102.59	156.216
ID=MA_103215g0010	16.6143	14.5704	13.632	20.5343	13.1054	7.63849	15.7544	15.8662
ID=MA_10321604g0010	99.0778	54.2314	76.4179	120.656	79.9224	84.7228	51.9485	102.203
ID=MA_10321737g0010	63.6194	52.9934	43.0084	60.7407	37.7927	25.4374	25.217	28.199
ID=MA_10322346g0010	107.841	75.3664	110.789	125.367	95.4018	68.4603	92.7354	173.556
ID=MA_10322391g0010	4.92462	5.73566	5.56313	7.5534	12.6682	8.01489	7.80303	6.40759
ID=MA_10322870g0010	6.48749	5.14076	4.40617	8.15483	4.80024	6.0918	5.52835	6.92857
ID=MA_10323029g0010	608.493	321.978	366.625	595.204	356.509	330.23	465.292	689.257
ID=MA_10323238g0010	44.3488	27.0582	22.6849	44.3515	30.5884	25.73	27.5289	39.5096
ID=MA_10323238g0020	182.864	137.955	139.758	246.957	126.493	108.605	93.985	117.881
ID=MA_10324021g0030	0.655963	0	0	0	0	0	0	0
ID=MA_10324072g0010	2915.43	1434.19	1550.62	1781.15	1339.31	1403.53	1423.06	2515.04
ID=MA_103240g0010	29.3977	15.1093	21.0421	27.6085	12.7414	16.7653	10.7399	15.6842
ID=MA_10324103g0010	289.409	159.963	107.947	156.303	63.534	46.7463	34.8425	49.7509
ID=MA_10324352g0010	83.0693	53.6482	55.9702	71.9772	80.1677	66.0178	57.9787	63.1876
ID=MA_10324377g0010	39.0518	21.1482	16.5427	25.4972	14.6868	16.2222	21.5688	29.9611
ID=MA_10324477g0010	28.6921	15.4712	27.67	42.129	20.6616	22.7229	22.9542	35.1367
ID=MA_103246g0010	52.3728	44.1032	40.0835	48.2458	76.4156	62.4347	59.6245	74.1808
ID=MA_10325354g0010	0.177527	0.115103	0.139241	0.219868	0.111037	0.110226	0.0585885	0.174318
ID=MA_10325354g0020	271.498	122.25	172.688	309.828	283.733	289.266	184.168	309.954
ID=MA_10325538g0010	883.678	416.482	475.401	591.457	359.046	396.844	418.966	663.362
ID=MA_10325684g0020	22.9964	25.043	15.8146	17.4744	16.5541	10.5231	9.09834	6.91401
ID=MA_103256g0010	18.0355	8.85815	11.6177	15.9523	12.9375	8.74479	9.39788	13.7459
ID=MA_103256g0020	29.585	19.7996	18.5542	26.6683	13.7635	12.6816	15.3022	19.9529
ID=MA_10325916g0010	1345.61	1005.69	1905.56	2492.18	1060.21	659.341	610.485	677.186
ID=MA_10326002g0010	206.032	199.585	201.417	287.365	134.386	74.0737	138.421	172.005
ID=MA_103261g0010	85.34	53.9922	66.9485	84.7223	47.7129	33.9073	42.6339	49.209
ID=MA_10326250g0010	608.98	411.798	458.084	635.647	478.986	525.223	384.278	623.893
ID=MA_10326937g0010	70.012	52.345	50.6849	68.9632	45.0307	42.0618	175.487	232.317
ID=MA_10327014g0010	4.75688	2.39252	2.6028	2.60829	3.61009	4.87143	3.06512	4.0274
ID=MA_10327014g0020	324.911	178.787	212.716	314.23	239.979	234.609	201.512	306.041
ID=MA_10327089g0010	490.4	314.091	177.448	271.063	98.5994	70.4405	204.78	286.915
ID=MA_10327265g0010	49.9074	24.1133	27.6225	50.0176	23.2366	19.8094	49.2334	58.2126
ID=MA_10327426g0010	0.776824	0.165217	0.436681	0.827586	1.34764	0.991453	1.15812	0.714286
ID=MA_10327426g0020	0.888186	0.508658	1.07219	1.8643	4.73747	2.6785	1.60127	3.61429
ID=MA_10328073g0010	161.687	99.5772	125.195	185.347	133.593	112.737	101.314	134.658
ID=MA_10328123g0010	297.466	191.546	113.059	180.641	369.354	380.948	134.637	245.526
ID=MA_10328123g0030	0	0	0	0	0	0	0.162264	0
ID=MA_10328300g0010	4.24537	2.8378	3.5739	4.52454	2.25437	4.77638	2.91195	1.86495
ID=MA_10328439g0010	50.0412	23.8417	39.3272	69.2766	15.09	21.2466	19.0484	46.8259
ID=MA_103285g0010	19.4164	12.7069	15.3971	19.1754	12.6698	9.47377	11.3826	13.1895
ID=MA_103286g0010	29.7042	19.8283	21.7746	26.5835	17.3075	13.1794	17.1722	17.9416
ID=MA_103286g0020	25.9736	20.5739	20.4246	23.844	16.8926	12.8016	16.0105	20.283
ID=MA_10328712g0010	442.9	227.593	316.846	465.721	264.469	294.113	234.856	373.033
ID=MA_10328934g0010	138.34	67.1874	72.0127	109.86	83.5792	86.4132	50.7494	74.5845
ID=MA_10328970g0010	151.716	101.739	98.3104	142.881	98.5719	99.6231	91.2033	156.649
ID=MA_10329387g0020	701.943	527.004	457.805	769.799	685.223	531.732	560.782	686.575
ID=MA_10329547g0010	318.469	191.56	154.505	223.105	153.199	155.587	149.55	223.732
ID=MA_10330484g0010	115.279	65.8473	73.5408	109.514	60.4938	52.7626	70.0675	88.3265
ID=MA_10330901g0010	28.3466	19.3286	20.3336	23.991	25.02	17.5287	21.4624	26.4069
ID=MA_10330942g0010	164.475	77.9803	140.682	228.473	87.1305	100.323	79.1854	110.513
ID=MA_10331044g0010	181.606	87.8169	57.9841	87.7408	61.3415	48.2467	87.1921	129.448
ID=MA_103311g0010	29.1841	12.5082	14.1437	18.7529	11.6568	14.9835	13.9397	14.0226
ID=MA_103311g0020	14.2114	9.5	14.0285	17.0501	8.3783	4.97289	7.37647	14.8113
ID=MA_103312g0010	46.6299	35.7459	36.6055	45.0728	58.3591	49.2035	43.0925	56.4976
ID=MA_10331305g0010	115.548	60.8776	63.8303	99.2703	64.1017	65.4582	57.1943	96.343
ID=MA_10331604g0010	1796.09	866.392	1073.25	1312.99	724.188	642.644	694.248	1086.78
ID=MA_10332149g0010	219.656	170.988	134.747	176.941	120.827	68.8009	109.691	152.695
ID=MA_10332278g0010	93.4792	68.4604	84.7746	104.519	77.5042	56.5042	56.2156	66.1755
ID=MA_10332333g0010	1205.67	620.486	765.754	1040.06	613.947	542.325	486.042	806.8
ID=MA_10332403g0010	31.6867	13.102	30.544	39.807	22.5481	33.3304	21.2951	34.9121
ID=MA_10332683g0010	885.018	437.525	789.785	854.431	631.013	493.927	475.802	548.513
ID=MA_10332700g0010	222.96	194.286	238.131	233.914	272.449	224.716	248.695	344.928
ID=MA_10332809g0010	235.745	168.321	146.222	243.387	212.132	155.206	173.037	215.044
ID=MA_10332g0010	41.9779	26.4356	4.28652	6.11622	13.9327	13.9549	9.1159	13.7965
ID=MA_10333127g0010	2820.28	1491.7	1790.53	2055.12	1956.88	1862.67	1802.33	2889.09
ID=MA_10333253g0010	3.05567	1.33962	0.985106	1.59081	2.81224	2.70637	1.68894	1.91494
ID=MA_10333305g0010	19	18.243	16.4221	24.8063	5.96935	10.1004	8.35741	20.4048
ID=MA_10333305g0030	10.2034	5.69858	10.3552	17.2054	7.29655	4.06593	9.67235	18.8472
ID=MA_10333330g0010	238.981	147.186	214.481	311.7	133.981	91.7673	201.265	300.956
ID=MA_10333636g0010	226.084	151.421	133.478	282.948	140.073	115.987	163.725	231.342
ID=MA_103336g0010	44.456	28.2845	27.384	34.9548	24.702	19.5128	25.7713	36.3003
ID=MA_10333825g0010	2.72525	1.09149	2.29218	2.65702	2.13992	2.38125	3.13211	2.64815
ID=MA_10333825g0020	1.54093	0.648208	1.2864	1.97959	2.84929	4.22036	2.3281	2.80745
ID=MA_10334041g0020	387.755	234.513	278.303	391.665	181.209	174.744	205.061	289.656
ID=MA_10334179g0020	17.7474	11.8595	8.56897	19.2658	16.8794	7.24706	15.2814	15.6213
ID=MA_103341g0010	40.8953	30.0099	35.2988	46.7978	22.1979	16.4138	19.5037	29.6872
ID=MA_10334901g0010	763.167	435.121	527.137	679.447	411.912	398.79	348.372	565.31
ID=MA_10335358g0010	0.123711	0	0.244845	0	0	0.146907	0.179221	0.111399
ID=MA_10335560g0010	2835.01	1467.5	2529.59	3229.43	1685.86	1107.47	2033.36	2049.65
ID=MA_10335895g0010	41.7467	34.7087	28.1905	49.3177	43.5921	30.7191	41.7504	55.3738
ID=MA_10335981g0010	2832.38	1419.11	993.146	1175.02	843.941	656.808	1238.08	1769.09
ID=MA_10336396g0010	66.3787	26.4512	45.3233	90.2395	31	33.9488	44.9278	66.6519
ID=MA_103364g0010	41.1689	28.7887	26.701	32.2935	28.0918	29.4727	19.9104	28.8514
ID=MA_10336768g0010	43.449	17.0774	188.68	283.419	799.824	751.885	849.804	1020.41
ID=MA_10336774g0010	111.081	64.5396	76.4673	102.466	76.9968	72.3889	64.7874	101.258
ID=MA_1033687g0010	33.327	20.451	15.9714	29.2434	36.9037	32.6909	24.3686	33.8245
ID=MA_10337257g0010	328.917	287.369	358.762	552.297	210.827	153.563	359.224	477.448
ID=MA_10337581g0010	20.3378	15.2762	9.18414	13.1298	23.6839	19.5462	10.8284	13.4382
ID=MA_10337644g0010	10690	5473.66	7813.94	10217.3	4598.76	5180.75	5375.78	9709.07
ID=MA_10337771g0010	1780.09	875.365	1029.05	1283.66	625.84	577.545	876.203	1366.66
ID=MA_10337928g0020	68.3859	34.9858	40.0431	67.5448	31.3446	36.3538	10.2773	22.1596
ID=MA_103379g0010	24.0435	17.3098	16.2903	22.8005	25.7069	20.275	21.9083	23.4819
ID=MA_10338025g0010	55.4189	29.216	31.5257	51.7037	31.3954	31.2949	20.6202	40.9807
ID=MA_103380g0010	72.561	46.2603	51.9937	77.8195	43.9991	44.047	44.7292	65.7935
ID=MA_10338186g0010	1264.42	1070.49	248.91	426.654	261.646	364.689	1644.62	2199.87
ID=MA_10338362g0010	165.567	114.058	148.882	216.364	121.007	98.6665	97.926	130.894
ID=MA_1033844g0010	0.002886	0	0.121255	0.222701	0	0.0634006	0.229226	0.113181
ID=MA_10338460g0030	0.0725191	0	0	0	0	0.228137	0	0
ID=MA_10338686g0010	471.64	372.19	541.183	680.102	587.588	419.63	256.207	339.386
ID=MA_103386g0010	28.8096	26.7642	22.0107	32.9249	20.5755	13.654	18.4225	19.9546
ID=MA_10338837g0010	485.121	277.172	277.49	401.161	323.526	307.975	236.077	355.732
ID=MA_10338838g0010	59.8897	34.2021	37.6814	57.9804	19.5581	18.6855	33.4506	36.5612
ID=MA_10339205g0010	189.058	94.2892	62.848	104.02	58.5985	61.8733	53.9552	88.0601
ID=MA_10339613g0010	15.7881	15.8192	7.72615	21.1784	4.63344	6.1853	6.4795	14.6168
ID=MA_10339776g0010	206.02	143.573	280.685	388.76	156.195	115.166	109.919	135.515
ID=MA_10339979g0010	168.268	110.295	110.266	161.498	117.177	96.8284	104.705	149.544
ID=MA_103401g0010	43.6094	33.854	33.9055	50.8108	68.067	53.2422	42.4832	52.8351
ID=MA_103404g0010	38.5555	26.4793	31.8624	54.1122	27.3833	16.848	22.0593	39.1006
ID=MA_10340585g0020	0	0	0	0	0	0	0	0
ID=MA_10340614g0010	174.251	88.9413	95.7584	151.179	85.6256	83.18	76.0515	116.782
ID=MA_10340679g0010	31.5171	24.2419	20.2639	31.3173	22.878	15.3655	18.4538	23.4753
ID=MA_10340733g0010	370.689	220.379	188.779	294.528	241.058	239.308	174.661	301.467
ID=MA_10340972g0010	0	0	0	0	0	0	0	0
ID=MA_10340972g0030	35.2528	27.4401	28.7176	40.8692	27.8038	32.0176	30.6522	76.5348
ID=MA_103410g0010	74.4198	51.1253	40.4179	59.7026	70.2874	56.7785	47.7258	60.3491
ID=MA_10341163g0020	249.009	133.11	166.703	259.03	144.584	155.693	138.135	209.356
ID=MA_10341242g0010	50.7097	33.465	32.8482	56.0885	25.282	25.5698	19.8805	37.3396
ID=MA_10341406g0010	49.4951	39.1942	24.8414	50.3412	37.2561	27.8611	52.5128	57.1772
ID=MA_10341796g0010	464.995	246.499	322.113	444.691	282.469	298.392	223.138	367.601
ID=MA_10341822g0010	513.221	468.964	341.939	592.851	628.271	469.868	477.601	662.021
ID=MA_10341893g0010	181.767	135.338	116.838	156.901	133.078	112.973	102.841	147.013
ID=MA_10342185g0010	92.1275	52.7338	44.4185	64.6991	50.7738	48.4989	40.7887	75.135
ID=MA_103421g0030	15.8618	11.7063	14.2979	17.8325	14.3462	6.11638	13.3745	14.0944
ID=MA_10342352g0010	104.457	68.3066	75.5806	108.643	74.7569	58.3514	70.1571	113.667
ID=MA_10342455g0010	127.47	73.4453	65.832	113.348	102.04	97.3056	81.9303	139.24
ID=MA_10342g0010	32.2589	21.9019	29.0983	40.0607	23.2017	17.6542	13.2403	19.9171
ID=MA_10343253g0010	531.018	302.328	286.912	380.595	206.082	186.785	207.99	322.087
ID=MA_10343312g0010	65.4421	37.029	32.9952	72.6626	51.1924	35.8395	39.4551	53.8237
ID=MA_10343390g0010	2.94856	1.7921	1.66458	2.6386	4.51081	1.33962	2.8499	2.98371
ID=MA_10343755g0010	56.5116	31.1753	34.8639	62.8814	34.3451	29.7266	33.967	36.5707
ID=MA_10343854g0010	215.989	154.684	141.195	181.419	118.994	85.2823	124.706	173.424
ID=MA_10344118g0010	1282.19	806.702	1136.56	1403.37	970.657	758.329	703.998	700.039
ID=MA_10344244g0010	137.135	75.1698	66.4533	94.546	66.2977	73.0562	56.0111	71.3794
ID=MA_10344444g0010	127.252	69.0373	68.6774	110.762	96.4471	92.0763	48.4316	79.6297
ID=MA_10344515g0010	169.167	130.602	96.4539	158.838	221.25	179.679	177.885	197.859
ID=MA_10344604g0010	225.462	133.548	92.0106	100.679	151.197	117.733	94.3151	110.842
ID=MA_10344908g0010	50.8463	33.2247	69.705	84.9484	15.7385	13.8798	46.3634	63.407
ID=MA_10344938g0010	373.403	227.253	297.067	494.781	375.575	363.463	274.04	455.916
ID=MA_10344959g0010	549.666	307.487	405.555	657.497	154.255	137.976	235.807	364.318
ID=MA_103449g0010	17.3897	16.4742	10.7223	17.1306	14.8249	9.63071	12.9686	12.3621
ID=MA_10345692g0010	287.97	220.323	310.482	354.184	209.912	175.846	165.282	209.953
ID=MA_10346363g0010	101.596	70.5471	50.5506	64.6913	43.4061	37.6658	29.102	49.766
ID=MA_103463g0010	13.7596	7.92538	7.46785	11.2137	9.47155	7.85048	8.95851	14.9194
ID=MA_10346470g0010	110.184	67.1272	72.7379	115.134	47.0723	51.4758	55.2949	59.6813
ID=MA_10346791g0010	441.603	240.605	191.666	298.071	422.86	436.909	214.181	386.12
ID=MA_10346947g0010	61.4091	28.6113	127.786	213.755	111.721	125.486	36.6916	68.8049
ID=MA_103473g0010	35.0563	29.2394	24.9652	33.7003	30.8971	23.1812	26.213	28.9293
ID=MA_103475g0010	22.0762	18.0598	19.8968	27.3726	17.5333	12.3156	19.3879	22.022
ID=MA_10347747g0010	36.0327	19.2903	9.50093	14.7367	14.9779	14.6033	9.83427	8.95938
ID=MA_103479g0010	46.9055	33.0827	26.171	32.6074	23.1092	19.816	20.3486	28.2338
ID=MA_10348377g0010	44.0137	24.291	47.5111	83.1387	34.6831	24.9024	27.762	51.5343
ID=MA_10348903g0010	62.6027	33.7606	39.2027	64.5453	32.6618	34.5132	30.5423	49.6486
ID=MA_10349110g0010	330.449	230.429	330.587	386.677	222.035	153.382	416.894	511.543
ID=MA_10349323g0010	118.464	59.1373	88.6296	121.007	68.7818	56.2041	66.565	97.0857
ID=MA_10349341g0010	146.075	67.5827	59.8358	137.622	71.4877	76.4375	61.0227	89.7435
ID=MA_10349490g0010	0.170483	0	0	0	0	0	0	0
ID=MA_103494g0010	65.2533	31.2279	34.0576	45.5126	28.8419	25.2493	28.0578	43.1673
ID=MA_10349694g0010	81.1386	57.5486	33.1388	51.5046	32.3841	21.5249	34.9993	33.2492
ID=MA_10349916g0010	6696.77	3306.63	4537.79	6474.59	3351.18	3439.94	4521.78	8110.59
ID=MA_103500g0020	47.5633	38.6409	46.1624	68.5652	26.9566	19.3025	28.8116	39.0817
ID=MA_10350481g0010	42.9389	34.5563	31.4397	53.6784	27.7848	20.0298	21.1852	34.5612
ID=MA_10350490g0010	180.023	108.246	101.938	141.865	99.3581	77.817	69.0928	107.731
ID=MA_10350507g0010	0	0	0	0	0	0	0	0
ID=MA_10350507g0030	0	0	0	0.231939	0.148289	0	0	0.0877863
ID=MA_103508g0010	12.5893	12.8936	11.0711	16.2009	10.6307	8.15818	11.0293	12.5328
ID=MA_10350931g0020	129.946	83.6107	94.7805	116.887	87.0634	81.5633	100.877	132.108
ID=MA_103510g0010	16.5685	13.6511	10.258	15.9572	10.7459	7.20846	9.67874	10.0873
ID=MA_10351354g0010	63.5378	43.3415	48.4281	70.3639	34.684	44.5933	51.6776	61.6395
ID=MA_10351395g0010	517.713	286.716	227.131	342.23	173.945	177	185.069	320.238
ID=MA_10351640g0010	19.0702	12.9734	18.0946	28.625	17.8022	14.3784	14.6244	21.3955
ID=MA_10351739g0010	0.944357	0.465401	1.49372	0.96465	0.726914	0.640742	0.582148	0.621835
ID=MA_10351820g0010	231.555	139.988	153.515	241.574	93.1155	78.4569	72.528	123.26
ID=MA_10352135g0010	27.7557	20.196	18.8696	39.8624	13.6647	12.002	13.3682	16.0116
ID=MA_103523g0020	38.7957	28.9561	29.691	41.0434	25.4511	20.0713	24.3259	23.8926
ID=MA_103523g0030	132.718	85.8587	63.2979	132.316	119.636	105.271	96.7899	169.514
ID=MA_10352495g0010	66.6083	25.7466	34.8031	62.0348	14.3059	9.713	20.6258	17.0466
ID=MA_103524g0010	22.9422	12.0122	16.688	18.9678	11.3294	11.2436	9.7105	15.6909
ID=MA_103525g0010	12.3844	10.1267	10.3814	15.5388	10.8677	7.31708	9.79929	10.1959
ID=MA_10353196g0010	197.53	112.348	142.059	217.011	178.519	181.853	152.712	223.755
ID=MA_10353203g0010	102.868	64.9526	66.7761	101.578	51.838	56.4381	58.4393	80.8382
ID=MA_10353668g0010	5226.51	2750.94	4811.82	6063.15	3679.05	2312.49	4409.68	4936.81
ID=MA_103538g0010	20.7136	14.8864	14.3502	23.2088	12.1568	10.4765	10.7378	11.5893
ID=MA_10354415g0010	64.3876	44.6809	47.795	69.3705	25.8554	26.2909	33.1861	45.6749
ID=MA_10354504g0010	249.972	183.054	180.885	269.191	238.955	183.815	208.206	240.388
ID=MA_103548g0010	56.2319	43.2367	42.8126	60.9204	63.0441	55.4573	48.1985	59.4868
ID=MA_10355251g0010	1876.23	1046.24	1560.24	2412.5	837.429	743.488	943.759	1409.56
ID=MA_10355730g0010	50.1431	46.7264	40.396	63.9278	35.1725	32.9895	40.7201	51.4326
ID=MA_103557g0010	19.9281	12.8017	14.6328	23.5724	14.9787	9.55799	11.402	20.7973
ID=MA_103558g0010	22.6899	18.8612	26.1613	26.5955	14.7667	8.80534	18.3622	14.1366
ID=MA_10356010g0010	456.374	316.195	294.63	450.943	392.928	287.812	298.536	392.283
ID=MA_10356314g0010	106.536	62.3033	52.007	73.2712	40.592	48.4717	44.4637	48.4507
ID=MA_10356566g0010	107.455	60.9629	62.4775	98.0974	58.6951	56.1181	47.3558	75.6573
ID=MA_103565g0010	42.8041	32.9744	28.0967	51.3762	40.5461	38.3964	21.04	28.8023
ID=MA_10356671g0010	1431.96	875.079	1185.57	1589.6	911.579	729.263	891.574	1278.6
ID=MA_10356677g0010	1433.17	729.747	397.894	442.726	1192.71	1071.26	476.734	638.557
ID=MA_10356832g0010	205.843	112.574	143.906	239.551	165.333	157.457	129.245	211.691
ID=MA_10357231g0010	23.0052	13.1412	17.6257	26.4491	12.4548	8.15549	15.6448	15.5347
ID=MA_10357393g0010	842.569	620.148	646.459	885.54	534.135	360.06	548.178	695.487
ID=MA_10357419g0010	88.7647	45.3997	67.381	120.554	64.7345	77.4783	44.8821	84.6054
ID=MA_10357640g0010	435.536	196.352	317.126	404.066	232.84	208.529	355.397	625.822
ID=MA_103578g0010	31.612	24.2402	24.8262	33.7911	14.6121	10.1088	25.216	15.5718
ID=MA_10357959g0010	11.669	5.57966	4.27227	9.11507	9.80096	7.33822	7.50911	10.7709
ID=MA_103581g0010	20.1446	16.3091	15.5339	19.451	12.383	9.26428	9.9507	10.9333
ID=MA_10358323g0010	71.9538	54.6332	48.1256	89.0013	78.5985	52.2543	68.7287	94.4324
ID=MA_103584g0010	11.5033	11.2845	11.328	17.2852	9.18519	8.12483	9.80486	9.96311
ID=MA_10358513g0010	247.63	142.58	164.25	237.683	164.016	156.236	145.148	206.899
ID=MA_10358523g0010	13.4308	13.9964	14.1197	20.0507	18.9248	13.9445	18.3538	22.9083
ID=MA_10358548g0010	299.716	205.49	255.7	466.161	260.915	193.046	207.041	284.123
ID=MA_10358593g0010	83.7675	38.9839	48.7566	96.4468	37.8538	30.7558	30.1753	45.6814
ID=MA_10358874g0010	352.2	242.771	340.01	413.865	238.194	191.218	231.763	309.198
ID=MA_10358g0010	18.8375	14.3564	17.5711	25.3391	12.3971	9.02621	14.4098	19.272
ID=MA_10359162g0010	364.994	199.869	245.062	338.304	216.115	218.595	191.885	275.177
ID=MA_10359186g0010	42.7824	26.293	25.8139	37.5685	22.1117	22.2487	15.992	16.5149
ID=MA_10359231g0030	883.637	480.683	591.742	1067.68	530.883	546.931	545.482	773.645
ID=MA_10359273g0010	133.924	90.6996	111.499	154.175	113.201	81.7531	85.3715	117.385
ID=MA_103594g0010	42.9642	28.8874	29.8662	39.7642	22.6072	21.2084	24.246	21.6462
ID=MA_103595g0010	21.0543	17.2822	15.3216	23.4839	17.9891	13.7859	13.9129	16.4097
ID=MA_10359605g0010	29.8374	19.3687	17.4725	21.7771	9.18724	7.46775	17.2803	25.2262
ID=MA_10359605g0020	1622.39	784.493	854.802	1167.33	722.662	646.605	635.061	862.528
ID=MA_10359695g0010	218.497	124.956	67.9697	114.364	161.626	157.045	86.7398	142.542
ID=MA_103602g0010	17.0628	10.8092	10.0517	14.564	12.5062	11.1119	10.1484	17.1615
ID=MA_10360330g0010	359.594	202.541	253.918	346.31	217.564	218.275	192.846	292.569
ID=MA_10360558g0010	25.0974	20.3013	22.8514	33.2125	23.3256	17.5371	14.7567	14.8117
ID=MA_10360661g0030	83.6503	45.9954	49.4896	77.4746	44.8836	40.4868	37.1361	54.4876
ID=MA_10361132g0020	33.6109	25.88	24.6073	28.2664	26.8828	30.8958	30.6954	23.5185
ID=MA_10361351g0010	0.496447	0.348932	0.472024	0.376399	0.848485	1.0951	0.848485	0.858434
ID=MA_10361362g0010	19.0157	17.6943	14.8728	22.0314	17.5466	11.8392	11.861	13.25
ID=MA_10361509g0020	310.411	189.126	181.931	292.705	197.41	151.316	143.165	238.476
ID=MA_103616g0010	18.0656	18.6798	17.0162	24.0967	13.2625	9.76164	14.7915	13.1852
ID=MA_10361943g0020	0	0	0	0	0	0	0	0
ID=MA_10362050g0010	0.983051	0.686695	0.537634	1.49895	4.23887	1.83958	1.05128	1.76458
ID=MA_10362050g0020	2291.39	1237.4	1567.12	2834.09	2976.43	2696.43	1545.63	2440.58
ID=MA_1036215g0010	54.222	31.8738	38.4826	61.1562	41.9721	37.3473	22.1628	45.3995
ID=MA_10362407g0010	122.474	61.3139	70.7758	107.28	93.8221	62.8917	49.562	70.0534
ID=MA_10362551g0010	112.186	59.8264	76.1559	99.6977	74.5597	73.031	70.4873	104.223
ID=MA_103629g0010	28.4303	18.7399	20.8335	24.2074	14.1693	9.97907	14.961	16.0257
ID=MA_10363060g0010	155.718	95.8662	94.8672	141.722	136.091	125.964	116.133	174.931
ID=MA_10363121g0010	338.132	195.27	365.376	454.114	237.355	216.382	239.614	334.037
ID=MA_1036333g0010	227.573	136.596	149.241	239.53	144.654	132.213	137.766	242.474
ID=MA_10363632g0010	14.2093	9.85519	15.5974	10.748	17.2598	7.43944	7.52762	11.1543
ID=MA_103636g0010	546.67	469.789	421.834	670.104	799.376	486.373	551.352	501.41
ID=MA_103636g0020	40.8476	33.6517	23.1759	39.2442	29.8395	18.6301	23.5724	33.5344
ID=MA_10363858g0010	1306.69	776.719	797.975	1019.24	813.653	526.91	650.38	764.049
ID=MA_10363962g0010	308.846	204.846	201.886	264.063	145.775	116.806	123.875	167.169
ID=MA_10364181g0060	308.144	197.305	162.679	238.185	217.282	195.612	165.83	230.189
ID=MA_103645g0010	32.0425	29.3137	24.0511	30.2993	21.1797	12.994	21.0824	22.3332
ID=MA_10364733g0010	452.66	287.231	296.541	480.759	396.175	455.564	342.628	619.531
ID=MA_1036479g0010	22.115	11.7935	13.6466	21.3356	13.8826	15.2639	14.9667	18.5387
ID=MA_10364974g0010	116.928	72.5491	74.6691	102.099	111.761	92.1834	65.4098	126.02
ID=MA_103649g0010	45.8635	33.7938	30.3855	44.9024	40.0852	34.2151	31.48	45.4336
ID=MA_10365511g0010	268.097	255.08	418.58	551.722	497.51	349.534	412.653	468.365
ID=MA_10365607g0020	56.9491	24.6473	45.2258	62.119	17.8182	17.9645	25.4368	33.8221
ID=MA_10366066g0010	5.91855	4.32047	6.54897	5.54233	5.12309	2.96168	5.82827	7.44767
ID=MA_103660g0010	169.034	137.001	146.024	148.09	270.288	210.304	187.253	215.615
ID=MA_10366239g0020	71.1325	43.1864	39.4532	74.6459	162.872	146.954	89.5301	125.601
ID=MA_10366280g0010	9.7356	8.0027	2.18873	5.61394	11.2032	14.4326	14.6607	10.72
ID=MA_103666g0020	14.1732	13.3551	15.5526	20.4415	11.9658	7.55416	10.5129	14.2358
ID=MA_10367103g0010	452.155	335.61	334.2	506.451	421.613	320.742	339.93	422.626
ID=MA_10367104g0010	177.735	88.7502	118.77	175.604	90.5219	89.6013	75.3895	113.765
ID=MA_10367411g0010	456.338	230.306	203.772	258.773	185.765	157.889	215.02	306.773
ID=MA_10367699g0010	140.196	93.3958	83.4089	98.3241	136.495	116.094	68.2615	72.0496
ID=MA_10367g0010	26.8587	13.2368	12.9091	23.3557	20.5605	12.8238	10.2137	18.5133
ID=MA_10368712g0010	56.7232	34.1488	23.0949	41.2889	32.3475	26.6644	29.6524	29.5626
ID=MA_10368951g0010	149.12	93.8631	79.5377	112.809	77.2027	80.0469	75.9916	103.604
ID=MA_103692g0010	24.5726	19.0529	21.5063	27.7012	16.3123	12.8566	13.4008	13.3444
ID=MA_10369814g0010	76.247	61.1599	55.1907	76.7137	63.1117	42.3199	45.5843	68.3481
ID=MA_103698g0030	48.1509	32.4553	32.8391	52.3799	43.6674	36.1404	33.3213	51.2769
ID=MA_10370075g0010	15.5617	16.9739	5.99003	8.06677	8.60891	4.6835	5.10067	5.91667
ID=MA_103701g0010	57.7279	35.8	33.2078	57.3101	46.6541	33.099	29.4047	53.7427
ID=MA_10370572g0010	312.288	134.233	215.063	281.305	237.668	151.15	285.094	339.818
ID=MA_10370615g0020	254.342	142.944	202.767	298.428	119.479	92.6459	130.963	188.398
ID=MA_10370681g0010	107.881	71.9597	59.1995	83.8667	65.321	56.0993	63.7821	81.8101
ID=MA_103708g0010	40.1052	29.0793	27.0216	40.771	30.6888	22.7659	25.3955	30.5688
ID=MA_10370931g0010	26.9511	23.807	11.9271	38.3569	22.4466	15.8953	16.6477	27.5584
ID=MA_10370994g0010	137.821	76.4493	84.1648	157.763	80.703	86.5631	77.0677	108.066
ID=MA_10370g0010	17.6555	14.7825	14.6278	24.188	16.5175	7.47416	5.99074	8.40854
ID=MA_103711g0020	39.4153	28.8719	30.2211	48.3478	25.6859	20.9666	26.106	36.501
ID=MA_103714g0010	11.7792	8.60807	7.47346	9.80848	7.65328	5.60234	5.41701	7.11268
ID=MA_103716g0010	116.374	76.6609	52.0631	69.6475	54.8759	44.7166	60.0344	78.2963
ID=MA_10371870g0010	228.475	162.152	217.949	356.227	400.665	426.773	264.541	417.607
ID=MA_10371916g0010	0.140704	0.26	0.507463	0.482587	0	0	0.41	0.205
ID=MA_10372207g0010	388.585	358.045	615.68	873.699	623.269	400.095	499.404	508.232
ID=MA_10372286g0010	233.004	134.269	148.923	235.394	129.805	124.765	78.7752	142.781
ID=MA_10372599g0010	1.00823	0	2.27016	0.674897	0.286307	0.623967	1.57959	3.33745
ID=MA_10372670g0010	1154.11	547.641	354.263	434.162	489.689	457.74	479.972	689.868
ID=MA_10372957g0010	402.346	241.477	339.663	478.029	234.504	206.11	241.381	320.18
ID=MA_10373059g0010	615.478	331.475	459.009	713.647	330.617	313.345	299.1	433.609
ID=MA_10373618g0010	73.769	33.3443	23.8514	33.045	20.42	21.3352	15.9338	30.4626
ID=MA_10373626g0020	61.5837	36.6429	33.6507	60.3809	35.149	23.4459	31.0856	47.7192
ID=MA_10373881g0010	188.654	83.3502	99.4616	135.976	132.274	128.745	96.1683	133.401
ID=MA_10374213g0010	2564.83	1622.25	1684.88	1968.88	1935.4	1730.07	2153.12	3597.04
ID=MA_10374742g0010	17.6338	11.6896	11.683	18.7271	10.1439	9.19258	10.806	11.5692
ID=MA_10374894g0010	153.735	118.042	108.369	164.452	153.829	111.44	126.676	158.321
ID=MA_10375359g0010	173.541	107.42	126.76	156.482	140.276	117.511	94.1952	120.059
ID=MA_10375504g0010	62.9069	46.7386	146.872	222.561	58.4046	46.3229	85.5702	116.314
ID=MA_10375590g0010	24.9317	17.6952	19.1094	27.2489	19.5472	17.3127	16.0541	22.5796
ID=MA_103757g0010	36.5735	28.3695	15.1976	43.0109	69.0053	42.7599	47.9459	69.7184
ID=MA_10375806g0010	66.2575	47.9189	39.7228	60.6405	38.0508	32.9201	38.7824	40.1683
ID=MA_103758g0010	19.9574	16.873	16.7321	23.1251	13.7227	9.66109	14.1904	15.7586
ID=MA_10376188g0010	742.574	416.491	363.516	492.84	201.15	163.749	293.444	445.369
ID=MA_103762g0010	34.6046	27.6217	19.3163	26.6778	24.2723	17.5717	23.8345	27.2858
ID=MA_103763g0010	47.1415	36.5611	34.7738	53.2996	27.3408	22.3937	30.7619	39.297
ID=MA_10376473g0010	312.634	197.111	363.002	596.52	167.548	132.632	366.712	440.881
ID=MA_10376648g0010	166.57	104.364	42.3347	57.6314	206.098	143.047	30.1002	52.0883
ID=MA_10377235g0010	506.493	450.694	718.921	860.939	711.369	459.687	394.919	400.702
ID=MA_10377619g0010	51.6404	47.4531	72.4659	116.714	60.5022	51.4196	56.7461	53.6382
ID=MA_10377681g0010	277.763	147.918	170.052	275.067	217.089	206.872	145.534	219.06
ID=MA_103776g0010	33.7088	27.3023	25.7134	35.3305	25.8784	16.2706	22.6203	26.0234
ID=MA_103778g0010	36.2618	20.6595	32.0816	41.8197	20.0097	16.646	26.9756	33.3533
ID=MA_10377952g0010	25.4038	21.1076	18.8719	29.3346	26.0571	16.7521	13.3574	21.5643
ID=MA_10378718g0010	133.805	60.5398	56.639	108.501	54.7855	55.1537	73.9311	110.995
ID=MA_10378868g0010	0	0	0.0687023	0	0	0	0.159696	0
ID=MA_10379132g0010	66.3545	52.8377	66.3993	90.9068	94.8085	82.4709	82.7906	125.912
ID=MA_10379445g0010	79.6423	61.0275	63.5678	88.6294	71.8641	53.378	40.0694	48.0292
ID=MA_10379473g0010	322.558	155.119	249.817	361.085	165.213	192.679	179.679	319.34
ID=MA_103794g0010	62.1849	44.0515	49.5038	64.7953	30.2048	24.6741	33.7444	39.4796
ID=MA_1037959g0010	0.0173868	0.0141112	0.0744114	0.11407	0.00602513	0.0539797	0.1419	0.0259852
ID=MA_10379619g0010	9.50698	4.42927	7.98544	16.4957	3.04615	5.58163	10.5072	14.6445
ID=MA_10379895g0010	19.1256	10.2545	12.3979	29.7395	14.4496	16.3673	8.5291	15.8557
ID=MA_1037g0020	191.119	144.263	137.985	191.23	143.588	93.9251	114.706	146.314
ID=MA_10380460g0010	1241.86	802.223	1242.56	1997.38	2223.73	2240.66	1661.81	3086.85
ID=MA_10380575g0010	152.242	86.9792	90.8252	159.112	94.1021	91.6352	81.8359	117.584
ID=MA_10380652g0020	28.011	20.2998	23.6574	31.0729	19.4134	15.9365	18.4952	19.8128
ID=MA_10380748g0030	0	0	0	0	0	0	0	0
ID=MA_10381022g0010	167.916	168.159	103.367	152.609	175.215	127.243	172.224	208.868
ID=MA_10381465g0010	0	0	0	0.486792	0	0	0.224335	0
ID=MA_103815g0010	17.7072	14.5033	40.5151	57.5456	38.7494	22.8629	10.6774	10.2792
ID=MA_10381870g0010	8.8375	3.29667	3.38333	5.00317	13.1696	13.8012	9.6118	15.265
ID=MA_10381881g0010	198.601	154.099	99.6203	164.009	83.5203	71.5109	184.723	248.839
ID=MA_10381974g0010	37.4599	16.1447	30.9277	40.9322	62.7003	55.5015	27.6928	51.7156
ID=MA_10381974g0030	0	0	0	0	0	0	0	0
ID=MA_10381g0010	28.7705	23.9558	21.0101	24.8985	16.2421	12.705	18.5877	19.9011
ID=MA_10382669g0010	61.7599	49.7861	97.9378	153.565	69.8509	41.87	89.2411	91.2083
ID=MA_10382711g0010	202.313	98.3372	67.4418	133.698	72.8345	89.1446	57.0788	63.4873
ID=MA_10382897g0010	478.04	265.104	290.948	392.328	359.512	351.053	392.373	629.556
ID=MA_10383244g0010	4732.16	2632.57	3290.46	5443.48	5432.76	5493.02	3815.69	6222.24
ID=MA_10383244g0020	278.681	142.37	169.146	258.43	534.13	566.367	286.153	418.48
ID=MA_10383303g0010	123.668	97.7554	126.516	130.263	138.084	94.605	270.465	286.678
ID=MA_103834g0010	26.4534	20.6373	24.1338	26.5723	17.9518	10.5447	15.542	19.2791
ID=MA_10384295g0010	40.1614	11.7322	11.393	29.3129	10.2251	10.4026	32.7984	53.2747
ID=MA_10384633g0010	186.823	128.443	144.323	221.837	171.207	137.461	167.57	235.612
ID=MA_10384665g0010	99.8646	56.625	68.0895	106.206	65.8495	61.5223	54.8187	86.2119
ID=MA_10384688g0010	122.944	55.9672	59.8562	111.482	74.5338	75.8074	71.0318	125.298
ID=MA_10385015g0010	5.65039	5.72513	1.41598	3.50663	4.04762	2.44961	4.37306	11.0281
ID=MA_103850g0010	35.0274	23.291	22.748	30.2697	16.972	20.0896	17.6269	24.8301
ID=MA_10385181g0010	1.10938	0.986737	1.50524	1.65963	0.897098	2.57513	1.875	3.48579
ID=MA_10385541g0010	138.369	75.9172	44.2721	70.418	85.7042	68.4086	58.7386	89.3798
ID=MA_103858g0010	45.809	37.2676	40.5337	59.5982	29.9831	27.7901	31.3834	39.8905
ID=MA_10385934g0020	355.305	203.443	157.191	240.343	140.855	122.34	122.375	185.679
ID=MA_10385961g0010	699.952	428.331	459.739	558.732	455.893	414.983	302.86	447.523
ID=MA_1038617g0010	20.9179	11.5968	0.864198	1.8359	0.65881	1.88556	0.881033	3.31544
ID=MA_10386237g0010	939.653	522.674	655.642	922.262	598.575	586.507	509.48	778.675
ID=MA_10386712g0010	88.1122	48.3632	30.4131	49.7309	82.3017	61.7473	26.3071	34.9432
ID=MA_103867g0010	18.1119	11.7255	11.5341	22.6569	12.5644	7.2808	9.82927	10.2017
ID=MA_10386g0020	34.5255	25.0685	23.7495	25.6064	20.4603	12.5033	17.334	39.1809
ID=MA_10387270g0010	86.6983	78.4343	88.3187	114.746	92.2863	95.3567	173.284	237.95
ID=MA_10387g0010	35.2504	19.7229	19.194	39.1662	10.6769	16.1732	13.4	20.4389
ID=MA_10388060g0010	234.815	135.18	113.512	201.085	137.194	137.738	78.478	133.711
ID=MA_10388164g0010	828.667	401.04	561.875	885.611	298.513	284.111	360.593	502.694
ID=MA_10388205g0010	9.98219	11.5083	7.91026	8.70417	15.7151	13.8302	2.05455	3.35596
ID=MA_10388322g0010	475.197	296.172	277.187	500.095	471.319	354.114	412.76	565.29
ID=MA_10388379g0010	655.315	368.821	383.547	583.596	397.915	375.678	383.119	551.154
ID=MA_10388439g0010	235.314	153.818	171.14	248.24	139.455	118.631	100.36	158.847
ID=MA_10388485g0010	101.954	69.006	34.7028	42.6935	60.4222	47.4641	69.5084	92.5548
ID=MA_10388485g0020	61.3863	41.9129	29.8437	38.5197	43.3946	34.1211	41.1927	56.5445
ID=MA_10388585g0010	0.10221	0	0	0.220994	0.0914127	0.271468	0.279778	0
ID=MA_1038873g0010	0	0	0	0.258203	0	0	0	0
ID=MA_103893g0010	36.7421	27.5976	23.0942	36.3788	20.4074	15.762	20.7317	21.9677
ID=MA_10389637g0010	104.946	70.227	71.1275	108.274	96.9441	62.3937	50.5072	79.2302
ID=MA_10389645g0010	18.196	14.6528	16.1772	18.3989	5.06389	5.10597	11.0043	8.93723
ID=MA_103898g0010	32.4139	21.8354	25.0592	31.1571	15.65	14.8105	17.3986	26.506
ID=MA_1038g0010	13.4538	8.30743	11.3057	16.1111	16.4234	13.3598	6.60857	7.19923
ID=MA_10390447g0020	296.156	168.397	130.662	226.337	370.482	388.012	215.104	319.184
ID=MA_103906g0010	24.9443	17.3281	15.6777	21.3131	13.0461	8.54882	15.4726	14.4852
ID=MA_103907g0010	29.6674	20.8913	19.9792	27.973	21.2118	16.8622	17.2177	20.5758
ID=MA_103912g0010	57.796	41.7899	51.5467	62.5609	42.3502	29.2879	37.9528	44.0103
ID=MA_10391505g0010	247.217	143.841	203.083	369.994	118.546	126.27	79.9512	83.2449
ID=MA_10392069g0010	1392.06	731.469	320.454	389.855	1162.26	1026.17	517.5	676.704
ID=MA_103920g0010	24.4449	26.2932	22.7511	28.8367	22.5382	10.126	17.3727	19.1919
ID=MA_10392111g0010	204.172	109.613	103.538	144.992	95.256	85.8246	99.8519	169.608
ID=MA_1039214g0010	26.5988	18.0593	16.1353	22.9845	18.0087	19.804	9.59684	19.2958
ID=MA_1039224g0010	53.1478	36.1359	36.9943	59.7148	30.8658	20.7637	21.7333	28.497
ID=MA_10392761g0010	0.0619137	0.0319849	0	0.234082	0.0366541	0	0.12406	0
ID=MA_10392966g0010	562.926	292.726	377.624	525.531	337.442	351.393	318.333	527.725
ID=MA_10393012g0010	55.0476	24.5094	43.8266	54.6498	32.751	24.5679	26.1235	33.1623
ID=MA_10393071g0010	20.4065	7.5471	32.7754	78.2961	91.2526	97.3959	118.231	168.024
ID=MA_10393071g0020	53.8217	37.3444	98.4375	136.343	103.061	96.7108	64.6733	114.941
ID=MA_10393419g0010	80.2375	37.5424	37.7102	50.9755	63.6681	63.0939	14.2158	14.87
ID=MA_10393423g0010	166.389	107.581	145.695	191.659	205.169	192.127	189.246	293.176
ID=MA_10394027g0010	195.911	105.118	87.6797	94.9017	102.526	94.1682	99.0886	155.822
ID=MA_10394193g0010	26.874	17.306	19.025	36.387	17.0346	20.4726	16.4167	18.9528
ID=MA_103942g0010	16.2134	10.0325	15.0667	21.722	11.2544	10.7185	11.9755	18.2633
ID=MA_10394370g0010	1827.07	1080.92	704.224	897.329	976.634	917.039	949.622	1021.82
ID=MA_103943g0010	28.0279	18.6383	23.5575	28.1738	12.5843	8.64083	16.4691	20.9193
ID=MA_10394417g0010	29.1318	19.0112	26.0072	53.8941	14.625	19.1847	21.8346	24.4926
ID=MA_10394547g0010	459.782	347.998	407.076	469.081	318.928	221.031	222.928	233.103
ID=MA_10394670g0010	72.8736	58.3752	46.1443	65.5441	50.8913	40.1517	45.6349	59.827
ID=MA_103946g0010	26.7198	25.1859	21.2169	32.3877	23.2846	15.3595	20.0423	21.2827
ID=MA_10394755g0020	60.092	36.7789	35.4494	69.3662	63.2027	57.1813	53.0055	90.4928
ID=MA_10395034g0010	861.017	734.515	1431.58	2186.66	1418.53	879.574	1120.71	1176.52
ID=MA_10395829g0010	42.2749	27.5611	32.6885	45.1365	23.272	23.2572	20.9235	28.2673
ID=MA_1039608g0010	31.8654	40.428	27.728	39.9381	52.3902	41.1836	53.0954	62.8732
ID=MA_103963g0010	511.14	497.477	428.013	585.301	722.367	407.179	505.536	391.414
ID=MA_10396521g0010	1778.38	996.758	1308.03	2213.26	2896.45	2797	1610.01	2844.45
ID=MA_10396628g0010	39.0055	20.253	24.459	41.1282	14.2375	17.4667	20.4843	31.7774
ID=MA_10396897g0010	65.6765	41.1015	99.8793	136.298	43.1673	25.4153	32.1846	40.8187
ID=MA_10396g0010	60.1391	27.979	34.5358	55.1409	19.0351	20.3267	28.562	40.7386
ID=MA_10397017g0010	1216.29	673.782	794.258	1310.72	830.29	859.396	642.568	1038.61
ID=MA_103970g0010	44.1382	35.9093	41.5807	46.0206	28.9567	20.5716	28.7751	31.6206
ID=MA_10397276g0010	39.5624	25.9363	52.161	66.3133	34.8915	30.7775	38.2321	57.5795
ID=MA_10397424g0010	0.17931	0.318493	0.542373	0.206186	0.294521	0.417808	0.168966	0.587838
ID=MA_10397484g0010	73.4104	31.3194	21.2112	64.8591	55.7478	40.9264	37.0358	46.5318
ID=MA_103974g0010	18.9204	15.2048	16.1644	18.742	10.0496	11.5263	12.9638	13.4459
ID=MA_10397525g0010	1242.92	711.082	834.265	1211.2	621.056	628.459	612.007	912.546
ID=MA_10397579g0010	56.9087	52.9007	51.7271	71.2798	34.0931	18.2887	52.3674	47.9902
ID=MA_103976g0010	70.6189	49.7056	44.0791	55.5877	38.4203	31.1677	44.972	44.9057
ID=MA_10398182g0010	4398.93	2578.65	1225.17	1510.03	1927.05	1391.96	2879.4	3548.81
ID=MA_10398276g0010	89.7339	74.1709	63.8531	95.9072	119.361	93.0869	101.939	128.154
ID=MA_10399484g0010	219.105	141.577	155.271	235.406	90.9239	82.9263	121.231	130.782
ID=MA_103998g0010	23.2543	23.339	16.7532	22.0854	12.3395	12.8302	17.1797	17.7094
ID=MA_10399g0010	60.4931	41.4776	53.9401	77.7195	35.2335	29.4516	40.2203	61.285
ID=MA_10399g0020	36.9781	28.8164	26.4688	37.3507	44.4805	34.1842	31.7019	40.6085
ID=MA_104009g0010	15.7648	11.4501	3.51918	6.7196	3.64075	1.27717	9.30075	14.196
ID=MA_104020g0010	28.3993	13.9008	19.5095	22.0719	18.348	10.8745	10.1314	19.0763
ID=MA_104020g0030	32.831	23.6046	27.7907	36.9046	18.9504	14.2698	19.3937	30.0225
ID=MA_104021g0010	35.918	27.5598	28.2334	39.4726	35.4551	27.6019	27.9375	36.9795
ID=MA_104022g0010	32.3919	20.4301	21.9494	29.0156	19.7811	14.4339	18.3038	23.4199
ID=MA_10402779g0010	1104.18	666.824	827.025	1555.09	2014.89	1652.57	1106.39	1642.91
ID=MA_104034g0010	34.3553	25.4305	24.9742	32.9562	24.0715	19.3314	20.3631	26.6412
ID=MA_104040g0010	48.9231	24.7314	19.8106	44.6794	29.3546	29.5483	23.8501	38.9643
ID=MA_1040421g0010	13.266	12.2065	12.8748	16.0216	8.17868	6.87437	11.3807	15.1742
ID=MA_104045g0010	47.1253	18.8769	41.9844	45.5043	38.5298	35.6251	28.6656	44.2529
ID=MA_10404663g0010	97.0522	36.8421	86.9616	133.732	62.4948	40.3549	49.4852	40.2635
ID=MA_104060g0010	23.5445	16.9828	16.4795	23.5453	18.2883	12.6725	15.067	17.0947
ID=MA_104063g0010	23.3698	17.6467	17.8789	23.9846	14.5645	10.3924	13.2224	17.4591
ID=MA_104065g0020	34.3315	22.1071	26.8684	33.7573	16.8285	14.2198	19.6802	21.0458
ID=MA_104066g0010	31.7713	21.1793	27.9793	33.8698	17.0861	19.3278	16.1266	22.1271
ID=MA_10407g0010	25.0957	14.4299	16.9179	26.9192	10.0245	8.33477	12.1497	20.2367
ID=MA_104107g0010	23.9239	16.7176	19.1928	25.2361	16.0655	11.9682	13.8489	16.5675
ID=MA_104110g0010	25	16.721	22.3228	26.5158	13.2955	8.06965	15.6588	13.3357
ID=MA_104118g0010	26.8376	15.4399	26.3385	35.6883	18.1678	20.6899	15.7033	25.6312
ID=MA_104137g0010	46.992	36.6757	32.5026	51.2196	45.5606	35.6021	38.227	48.9622
ID=MA_104138g0010	30.3707	20.0263	19.3497	29.5506	34.3852	27.3672	23.2326	31.8183
ID=MA_104140g0010	24.8904	22.4871	14.5966	26.666	15.5043	7.84045	12.3113	12.6948
ID=MA_1041416g0010	31.5417	25.9308	25.6919	37.4483	34.8389	19.4181	22.744	35.4685
ID=MA_104153g0010	25.5333	15.1701	18.6679	22.3737	11.5474	11.9606	16.305	23.1502
ID=MA_1041555g0010	25.8159	18.8497	11.4536	16.9147	5.38596	4.4735	9.51211	15.5535
ID=MA_104160g0010	30.8315	25.9785	40.364	49.7536	27.4712	14.2602	27.035	48.9161
ID=MA_104172g0010	18.8341	14.6586	13.5975	20.1876	14.2023	9.74248	12.2795	14.193
ID=MA_104176g0010	29.501	22.0059	19.0821	28.7611	22.1588	16.9918	19.14	24.7536
ID=MA_104179g0010	21.1543	14.7209	16.005	22.1608	12.7898	7.65933	13.4353	13.1145
ID=MA_104179g0020	23.3784	17.87	16.7368	24.2505	15.3815	8.92623	17.1247	16.8847
ID=MA_104182g0010	22.2293	16.7348	16.55	23.7248	20.4028	17.5639	18.4943	24.6061
ID=MA_104187g0010	22.6412	18.1247	17.672	23.3934	14.4692	9.17689	18.8402	12.2765
ID=MA_104187g0020	27.8591	19.186	18.2203	22.3321	15.844	8.70465	12.37	16.6216
ID=MA_10419207g0010	617.883	612.504	380.089	660.423	581.045	410.226	565.433	637.828
ID=MA_10419208g0010	1218.12	1153.12	647.857	1194.23	1159.44	757.009	1115	1498.67
ID=MA_104192g0010	55.6195	47.8652	37.8232	49.6538	56.183	34.5017	45.1118	46.6362
ID=MA_1041g0010	25.5784	12.8812	16.3261	17.0252	16.9026	10.9771	14.9149	19.7604
ID=MA_104203g0010	19.4929	18.8994	15.5041	21.9674	16.1644	10.4197	13.8444	14.482
ID=MA_104207g0010	45.1508	29.9242	33.1646	44.5124	57.4015	46.4723	42.8476	69.7472
ID=MA_104211g0020	19.7391	16.2623	17.9404	23.1826	15.6262	6.80836	12.6124	14.3344
ID=MA_104213g0010	29.8854	20.9675	18.6152	28.1576	23.1115	19.3848	17.3715	22.5809
ID=MA_104214g0010	26.8776	23	14.1088	20.2533	13.4691	7.73279	11.8566	17.3195
ID=MA_104215g0010	20.0265	13.0021	14.5396	18.7942	11.5244	9.45672	10.6312	14.4162
ID=MA_10422596g0010	73.1327	27.6006	62.1134	163.932	77.4257	47.3258	67.2401	87.4434
ID=MA_10422g0030	23.7138	21.774	26.0423	34.4342	18.1031	13.3428	19.6722	20.2166
ID=MA_10424301g0010	112.582	64.2384	4.84647	15.0412	3.64435	4.89451	57.3144	62.311
ID=MA_10424g0010	27.7625	18.466	24.5023	36.0818	18.8129	13.5151	16.9268	19.1793
ID=MA_1042558g0010	51.4642	26.8084	41.094	56.2312	32.8593	30.1773	33.0223	45.3895
ID=MA_10425757g0010	36.7933	23.7964	72.2256	116.081	57.3702	47.3947	72.1391	74.8985
ID=MA_10425761g0010	75.5453	51.8862	33.1105	60.5122	35.8228	24.9665	22.8352	40.5924
ID=MA_10425770g0010	24.692	17.1186	17.9292	27.6871	21.6075	12.8172	12.5954	20.3537
ID=MA_10425774g0020	33.4208	22.72	22.8482	35.0457	25.409	22.1672	22.6895	27.5954
ID=MA_10425778g0010	3.70408	3.84407	4.00207	5.81836	2.81953	1.13006	1.71186	3.43568
ID=MA_10425784g0010	35.6204	25.1218	25.1603	36.2912	40.7428	35.4745	32.1864	44.652
ID=MA_10425786g0010	297.138	232.223	191.067	258.198	208.109	134.503	158.625	275.273
ID=MA_10425790g0010	112.475	69.7655	79.4737	97.7109	64.21	54.2812	52.5788	73.8491
ID=MA_10425791g0020	24.8044	23.5922	21.089	29.7523	18.0501	11.0304	18.4622	17.5297
ID=MA_10425793g0010	27.9539	19.0234	20.3669	25.9334	14.3927	7.95194	13.7305	13.9657
ID=MA_10425800g0010	156.577	109.576	123.625	182.872	84.1895	71.7982	90.7284	104.124
ID=MA_10425801g0010	554.895	385.446	306.794	407.562	315.045	227.135	273.471	345.484
ID=MA_10425807g0020	21.3438	11.9169	13.003	12.4398	13.8607	8.37742	12.7668	17.3926
ID=MA_10425810g0010	33.3461	28.1181	24.4297	34.7762	24.304	16.5827	22.7397	23.742
ID=MA_10425814g0010	44.7774	27.6394	32.8023	45.1846	31.6229	26.2094	31.4495	39.4958
ID=MA_10425815g0010	48.0217	37.0341	32.0708	47.0476	48.191	36.6119	41.5356	50.5502
ID=MA_10425816g0010	91.0852	75.3468	58.6394	86.6478	81.7498	62.8066	64.6111	85.2993
ID=MA_10425817g0010	35.8903	25.2587	26.1319	38.7521	36.2079	28.1673	28.1453	38.5128
ID=MA_10425818g0010	23.2325	22.195	18.149	25.5374	17.2632	12.094	16.8988	17.9611
ID=MA_10425823g0010	16.0203	14.4357	13.3759	22.4998	10.6816	8.14322	11.8236	12.1477
ID=MA_10425825g0010	36.478	30.2339	29.6188	41.6156	63.054	41.0227	16.5325	17.9918
ID=MA_10425830g0010	41.6777	24.7677	19.7474	27.356	7.7749	10.9416	16.8022	28.9208
ID=MA_10425833g0010	15.1015	16.2857	12.4723	20.5067	9.22043	6.59314	11.2441	13.5274
ID=MA_10425836g0010	19.4114	16.6169	16.0282	23.3702	14.1307	9.32194	12.3473	14.8386
ID=MA_10425850g0010	36.1964	29.2552	30.2042	43.5657	36.279	27.0677	29.5904	35.0683
ID=MA_10425853g0010	42.4279	28.8775	28.3939	45.309	26.0351	22.5264	20.6808	30.0124
ID=MA_10425856g0010	22.4034	13.263	16.2813	25.754	14.3034	6.64761	13.8685	11.0364
ID=MA_10425858g0010	51.4969	36.2898	34.0501	52.8947	59.4907	50.4393	45.253	59.8612
ID=MA_10425859g0020	28.9986	21.4183	22.7032	34.7489	14.7414	8.15017	21.599	18.0279
ID=MA_10425860g0010	56.0749	29.6651	24.9289	43.3415	26.7789	23.2606	23.171	36.1387
ID=MA_10425861g0010	322.109	210.322	299.991	325.452	406.8	297.369	348.986	406.617
ID=MA_10425862g0010	66.8265	50.3419	19.0689	27.8974	50.4356	30.9872	26.6823	28.8579
ID=MA_10425865g0010	24.8977	17.6369	23.7569	34.2705	15.255	11.7573	15.0158	21.2019
ID=MA_10425867g0020	22.0382	17.5703	17.2872	23.6411	13.6773	9.73074	15.4362	13.8254
ID=MA_10425868g0010	30.314	19.4582	31.8968	46.9302	31.5089	21.831	24.2723	36.4098
ID=MA_10425870g0010	23.7979	16.8816	16.6663	26.233	12.245	9.3301	11.962	14.1429
ID=MA_10425871g0020	28.9866	21.5185	22.3376	35.6832	16.6157	14.6192	17.3407	19.0373
ID=MA_10425872g0010	24.8255	19.6316	16.34	25.7394	22.0886	17.4442	21.0115	23.798
ID=MA_10425875g0010	26.1934	20.7154	24.146	33.2193	35.6278	28.4118	26.4356	29.4541
ID=MA_10425879g0010	30.3459	22.6931	27.9269	36.5253	29.923	25.5863	24.0822	37.9888
ID=MA_10425881g0040	25.2512	20.5464	17.931	29.9192	17.8966	9.9798	14.3675	16.3625
ID=MA_10425882g0010	73.872	54.9005	78.3073	98.4655	53.6183	34.7537	32.4609	46.698
ID=MA_10425882g0020	10.2112	7.11188	7.85399	11.404	6.30465	3.09456	3.37411	5.3338
ID=MA_10425884g0010	8.55418	7.06591	7.55277	8.03407	5.45301	4.29129	4.32774	4.62181
ID=MA_10425885g0010	28.1881	17.0786	16.8533	33.7354	18.6484	14.9388	16.1658	22.0931
ID=MA_10425886g0010	52.1925	42.9603	36.048	59.832	53.611	39.9529	45.5679	53.9567
ID=MA_10425888g0010	0.103428	0	0	0.0773318	0	0.0835308	0.0757396	0.0921986
ID=MA_10425890g0010	28.8223	20.7562	14.8774	18.5823	21.1113	13.4374	15.2142	15.1687
ID=MA_10425891g0010	30.3725	23.2402	22.8453	32.9824	20.9298	14.7908	19.2018	20.5229
ID=MA_10425895g0010	30.7924	23.842	13.6556	16.4862	12.1567	8.18072	10.7031	14.1308
ID=MA_10425895g0020	53.23	45.8088	34.2878	53.0649	33.562	19.5476	31.4846	29.1242
ID=MA_10425897g0010	95.4924	58.5502	55.533	72.8713	70.8238	47.9414	60.1547	72.9001
ID=MA_10425902g0010	57.0441	44.3501	35.8551	61.4695	68.0422	51.6169	53.7175	71.903
ID=MA_10425903g0010	32.4339	22.3975	21.4468	34.9904	27.0212	17.4487	23.9708	22.2606
ID=MA_10425907g0010	274.282	205.829	182.127	245.271	271.503	187.888	251.22	307.755
ID=MA_10425907g0020	0	0	0	0	0	0	0.00542495	0.0307414
ID=MA_10425907g0030	66.7482	44.581	35.8454	49.3678	81.1866	51.4743	57.3628	59.6496
ID=MA_10425909g0010	19.4353	19.0907	20.9972	22.9802	16.5827	10.4993	16.6059	14.7719
ID=MA_10425914g0010	27.8442	18.7519	18.6896	23.9813	20.1519	14.1666	15.8803	18.91
ID=MA_10425915g0010	72.9793	52.5847	53.0541	75.2085	105.985	88.8203	77.7939	103.596
ID=MA_10425919g0010	60.1247	43.2459	40.3521	60.6878	78.5304	72.5734	52.8568	68.8281
ID=MA_10425921g0010	44.1635	29.1312	32.9822	47.7527	42.3042	34.9574	38.5946	56.52
ID=MA_10425922g0010	97.4841	59.5103	52.803	58.1474	37.8744	37.3751	58.9436	71.0594
ID=MA_10425924g0010	23.7862	18.5192	21.1782	26.4484	14.476	12.1992	14.5196	16.2096
ID=MA_10425925g0010	128.17	89.8828	141.142	200.403	68.8097	48.6027	119.314	157.111
ID=MA_10425927g0020	24.4362	13.3874	30.6763	35.7356	16.1364	12.7055	13.6462	20.4807
ID=MA_10425929g0010	15.7785	14.4226	13.2787	18.5303	11.2088	6.81744	10.5538	11.305
ID=MA_10425932g0020	26.8546	19.5596	16.9026	23.5971	25.2252	19.4017	14.3636	21.5741
ID=MA_10425936g0010	47.7196	34.6126	28.1908	45.6446	42.205	35.7307	38.0073	48.3263
ID=MA_10425937g0010	49.5918	23.8018	14.1093	26.9988	12.6215	7.28191	12.3999	16.8831
ID=MA_10425939g0010	40.878	30.7096	28.526	43.7209	42.848	31.1445	34.076	45.6481
ID=MA_10425949g0010	17.8462	11.2049	14.7402	11.3697	5.89677	11.5367	11.434	13.3123
ID=MA_10425950g0010	30.5886	28.518	21.5499	28.6204	17.4228	8.91022	16.7244	16.2301
ID=MA_10425951g0010	111.089	64.5113	76.1587	115.871	145.555	141.809	111.031	165.643
ID=MA_10425952g0010	40.5202	28.3662	26.0887	39.7849	49.4007	42.2781	37.3061	49.0546
ID=MA_10425957g0010	32.4188	27.5954	25.563	38.6741	32.8432	24.2119	26.3352	31.1224
ID=MA_10425959g0010	130.07	100.622	94.3593	124.538	225.58	193.588	161.641	231.797
ID=MA_10425960g0010	62.963	45.1321	41.1022	67.3709	76.4466	60.2201	58.9409	79.989
ID=MA_10425962g0010	55.917	42.615	37.7617	53.4866	29.1244	32.5796	27.8678	47.8194
ID=MA_10425962g0020	104.261	59.6567	75.6587	108.103	54.6374	50.1764	54.4078	70.2172
ID=MA_10425964g0010	22.772	16.4129	16.6135	23.8503	20.7875	13.7831	16.3352	21.3034
ID=MA_10425970g0010	42.2891	32.4268	28.8783	42.3527	50.3865	40.6859	37.3293	49.1196
ID=MA_10425971g0010	61.0897	38.4011	46.9802	65.4393	38.8992	26.4234	38.789	41.4287
ID=MA_10425981g0010	32.4531	24.6193	41.966	58.0235	38.324	27.8538	20.3183	30.7799
ID=MA_10425985g0010	68.8135	41.8318	36.9128	60.9559	80.5023	58.0603	28.4237	48.8958
ID=MA_10425986g0010	24.3164	20.8052	18.7759	27.4106	18.5238	8.89212	16.1251	18.6145
ID=MA_10425986g0020	72.4503	60.3027	89.4882	125.943	100.714	58.5679	62.5853	59.8673
ID=MA_10425992g0010	24.4224	17.2194	15.974	26.6649	19.5146	13.8621	12.6969	18.8235
ID=MA_10425995g0010	73.8137	47.3321	44.5586	60.0341	43.4007	30.3842	36.9414	46.198
ID=MA_10425996g0010	73.9045	52.179	49.2803	76.5331	54.5998	54.8753	48.5674	62.6083
ID=MA_10426002g0010	27.5348	14.1916	21.1992	31.5573	13.9521	18.5873	15.1005	17.6912
ID=MA_10426006g0010	25.9917	19.3	18.2333	27.8679	16.8515	11.0408	14.2709	16.3749
ID=MA_10426009g0010	64.2902	39.8197	41.9647	53.0681	48.0763	38.5614	37.9734	52.1674
ID=MA_10426015g0010	68.2667	50.0684	46.4205	58.0935	60.9434	50.4857	83.6213	82.2315
ID=MA_10426020g0010	57.8164	56.9488	49.8154	65.4798	43.4085	43.3226	44.8779	62.7352
ID=MA_10426021g0010	23.2176	18.5803	18.1087	24.586	23.8581	17.5156	15.122	17.3942
ID=MA_10426022g0010	49.5619	38.9613	60.6671	83.7759	68.5503	33.2246	46.8545	42.9287
ID=MA_10426022g0020	0	0	1.92352	2.78341	1.12471	0.623239	0.202115	1.92657
ID=MA_10426023g0020	26.226	19.8881	21.938	32.6499	15.6665	10.3858	17.3407	21.6907
ID=MA_10426025g0010	163.801	115.77	86.419	150.905	75.8034	57.2916	84.1403	105.439
ID=MA_10426026g0010	18.1764	12.6026	13.8942	22.6618	7.97035	6.33179	9.61149	12.6303
ID=MA_10426027g0020	19.4736	15.719	54.0819	69.6869	57.9249	45.299	53.5608	85.0191
ID=MA_10426029g0010	107.705	85.5691	79.3207	108.497	140.276	105.111	102.338	121.206
ID=MA_10426030g0010	31.7155	24.9303	30.184	33.1033	26.3387	14.9674	2.83299	4.4866
ID=MA_10426030g0030	48.8552	39.9797	21.6232	29.0181	47.6539	33.9812	22.7433	25.7899
ID=MA_10426030g0040	0	0	0	0	0	0	0	0
ID=MA_10426033g0010	154.14	112.094	113.749	162.161	111.747	84.9481	89.9984	115.017
ID=MA_10426034g0010	19.2368	15.1104	14.7834	18.7065	18.6277	14.3715	14.2665	17.6793
ID=MA_10426034g0020	36.3593	27.6959	20.8181	27.4995	27.137	20.3846	23.748	28.864
ID=MA_10426036g0010	29.1953	24.5531	20.5252	30.1349	28.9485	23.2557	21.2224	31.8755
ID=MA_10426038g0020	59.5623	28.9	29.8008	74.0331	49.5963	51.3121	46.3527	77.3926
ID=MA_10426039g0010	14.4114	10.2189	9.53133	15.3058	9.06622	8.60997	8.17491	9.50243
ID=MA_10426043g0030	89.5697	73.8094	66.3881	128.919	98.0322	72.269	62.8291	80.2169
ID=MA_10426045g0010	61.2357	49.3264	47.7596	86.9671	43.5447	28.4194	39.9644	43.8765
ID=MA_10426046g0010	57.4745	42.9743	37.7507	60.6257	53.6541	41.3343	50.9509	69.7133
ID=MA_10426048g0020	71.917	45.7291	48.8116	67.1772	54.255	40.1924	39.2951	52.9926
ID=MA_10426049g0010	26.5193	19.8895	19.5487	27.1221	16.6049	12.8049	15.3746	15.9336
ID=MA_10426052g0030	35.9317	24.3597	28.2825	33.9032	21.9769	12.9396	14.7495	17.3152
ID=MA_10426055g0010	38.8786	35.1379	36.5795	40.9381	44.3366	29.3802	34.6528	39.1823
ID=MA_10426057g0010	37.6177	28.467	19.3511	29.2108	35.1446	27.2703	28.42	37.0433
ID=MA_10426058g0020	20.5742	15.8694	13.5698	19.7795	15.3967	10.0412	13.4793	15.9521
ID=MA_10426063g0010	446.783	354.597	623.118	867.254	442.83	294.07	328.707	403.42
ID=MA_10426064g0010	12.6082	8.62033	10.0327	14.4706	9.21995	7.27054	8.50534	11.1837
ID=MA_10426065g0010	61.795	38.7737	44.0424	62.488	38.863	26.3092	33.2954	43.955
ID=MA_10426068g0010	162.378	105.562	119.338	183.082	84.5089	64.3671	114.338	165.38
ID=MA_10426068g0020	138.819	100.295	107.581	144.937	92.2626	67.6594	94.4719	132.798
ID=MA_10426077g0010	29.6194	23.2953	25.6701	29.4421	17.3992	13.4516	17.802	18.1915
ID=MA_10426078g0020	52.2136	32.912	27.1511	43.9306	14.3626	11.8086	11.8532	17.8993
ID=MA_10426080g0010	20.1011	13.8448	15.3776	22.7183	11.3204	7.65306	10.2723	14.0584
ID=MA_10426082g0010	23.9767	20.1242	19.8374	34.1115	15.6978	13.6529	14.3355	22.0747
ID=MA_10426083g0010	28.8447	22.271	20.5133	30.5881	26.7836	20.8661	20.5671	28.5579
ID=MA_10426084g0030	33.3062	18.4928	20.6248	28.3496	17.1551	14.7199	16.4455	28.4604
ID=MA_10426087g0010	14.8947	8.84424	9.4265	24.6733	16.1207	11.5963	11.9535	14.4603
ID=MA_10426088g0010	29.19	19.6976	23.9696	28.9994	18.008	13.3173	17.6821	21.2745
ID=MA_10426088g0020	6.63265	3.80603	5.96203	12.6512	1.94737	1.39111	0.50885	0.172566
ID=MA_10426092g0020	17.5883	12.4248	13.0928	19.6731	10.3768	5.58794	10.0771	12.2403
ID=MA_10426092g0030	18.8291	13.0355	12.5925	18.5111	13.529	6.8392	10.6889	13.4986
ID=MA_10426093g0010	102.998	69.3467	83.8347	112.044	49.4114	50.4433	50.6744	85.0785
ID=MA_10426093g0020	12.7111	9.79055	11.6169	14.5075	10.4657	6.40066	8.19603	9.46631
ID=MA_10426094g0010	44.1904	35.7703	31.6	45.1074	28.5785	21.0576	28.5028	31.4825
ID=MA_10426096g0010	35.2234	25.7997	30.4434	39.8376	26.0633	18.7994	20.9458	22.1553
ID=MA_10426097g0020	77.1103	53.499	59.0032	83.4899	50.6547	36.9232	49.9634	77.9006
ID=MA_10426098g0020	31.7201	26.3128	24.6978	34.2204	17.9939	15.357	20.8364	22.4631
ID=MA_10426100g0010	42.132	32.4882	28.6319	43.552	40.4615	31.1172	32.0781	39.8022
ID=MA_10426101g0010	44.2565	28.5479	28.6404	45.9438	32.3173	25.7873	31.0814	41.2453
ID=MA_10426104g0010	54.4611	40.3553	47.9993	77.4514	35.4006	21.9963	30.4248	35.8422
ID=MA_10426105g0010	61.0922	37.6032	44.3071	62.4594	43.1921	40.5004	30.764	45.3901
ID=MA_10426105g0020	13.266	5.10357	21.4479	27.1565	16.4172	21.7357	10.6562	16.5114
ID=MA_10426106g0010	101.655	63.9853	86.2199	117.224	55.4476	37.7466	52.7959	64.9252
ID=MA_10426110g0010	13.1584	12.0979	5.56757	12.3776	5.74194	1.7191	5.10383	9.22162
ID=MA_10426110g0020	38.309	29.2186	25.4365	38.7526	47.1101	35.7209	38.4629	53.6593
ID=MA_10426113g0010	21.4133	14.7789	21.1932	24.0677	15.1999	11.5128	14.802	17.4194
ID=MA_10426117g0010	60.7198	48.5276	37.7595	63.382	70.0715	45.8615	47.7912	57.2005
ID=MA_10426118g0010	52.3913	27.2703	30.5437	44.9468	29.1327	28.6823	36.1375	51.8409
ID=MA_10426120g0010	61.1811	43.5755	52.0889	64.5735	25.9128	21.2797	20.9726	34.187
ID=MA_10426126g0010	16.2783	11.4698	11.7971	14.9374	10.6355	9.59016	13.7026	19.4008
ID=MA_10426130g0010	5.15018	3.09124	2.37818	4.74346	2.98155	3.04037	3.0696	5.8279
ID=MA_10426135g0010	10.361	6.75597	11.7143	15.5743	8.49749	6.64541	9.25177	13.577
ID=MA_10426142g0010	48.7367	36.5169	33.0104	49.0994	67.3994	61.0141	48.8388	69.0323
ID=MA_10426143g0010	26.7329	22.9508	21.0248	28.6341	28.6041	19.8212	22.8332	24.7506
ID=MA_10426144g0010	8.13901	5.86385	5.50585	7.95195	10.0502	5.24171	8.21065	5.62441
ID=MA_10426144g0020	19.0639	13.7147	15.168	19.384	13.9565	8.41996	10.3272	10.7357
ID=MA_10426146g0010	38.3925	26.8726	29.3971	39.2831	42.2988	33.0843	32.0088	45.8799
ID=MA_10426147g0010	58.1122	46.1702	47.5828	70.8836	37.9548	26.4271	41.2214	50.4482
ID=MA_10426149g0010	91.1437	47.2187	56.8612	66.5475	9.64761	9.43145	28.4014	39.1001
ID=MA_10426151g0010	65.2027	46.6686	44.6732	66.0939	95.2743	80.2388	71.19	95.7977
ID=MA_10426152g0010	10.677	10.4358	9.54899	19.8404	8.72674	6.68957	8.67079	7.63721
ID=MA_10426153g0010	21.4391	14.6427	12.3513	17.2039	14.9113	13.6818	12.8953	19.4136
ID=MA_10426154g0010	35.991	24.703	22.7788	33.954	27.9258	23.2822	24.8268	34.9281
ID=MA_10426155g0010	16.6064	8.27545	11.7188	13.6218	15.4451	10.5353	11.1784	14.6317
ID=MA_10426156g0010	27.4104	16.9586	19.8298	25.6094	21.6553	17.9428	18.1072	21.6173
ID=MA_10426157g0010	55.5045	33.1074	42.2859	59.5056	25.9557	21.9474	30.3348	38.524
ID=MA_10426159g0010	36.3967	29.1582	28.3434	41.6962	30.4347	25.2423	25.0389	32.2549
[truncated: 24,429 more rows]

## Sheet: GENE_CG
Genes CpG mean percent methylation	65Minus	65Plus	67Minus	67Plus	68Minus	68Plus	72Minus	72Plus
ID=MA_10000213g0010	59.0109	59.6936	44.8392	51.96	66.3143	58.529	55.7629	56.9039
ID=MA_10000405g0010	1.08499	1.25443	0.893603	0.699361	1.40411	2.79147	1.3398	1.56515
ID=MA_10001015g0010	14.4508	10.3432	10.1183	9.51617	10.9477	6.4898	5.51904	12.9548
ID=MA_10001337g0010	1.02041	0	0	1.47783	0	2.85714	0.460829	1.50376
ID=MA_10002583g0010	1.33449	0.168919	0.486111	0.527062	1.0171	1.04167	2.4458	3.57001
ID=MA_10004639g0010	6.06061	0	14.2857	4	0	0	0	0
ID=MA_100052g0010	3.01221	4.0113	6.36576	7.03424	4.03677	4.62588	6.38272	7.53925
ID=MA_100058g0010	11.3038	9.34659	25.5656	25.1605	14.0086	21.8263	15.9947	20.6878
ID=MA_10006044g0010	0.72756	0.730672	0.70837	0.476057	1.41295	0.185277	1.43912	0.702492
ID=MA_10006055g0010	20.7282	23.1348	7.51693	8.25465	17.1321	27.791	1.34678	6.40426
ID=MA_10006541g0010	81.4286	86.1663	66.4819	81.1743	88.2353	78.022	86.3636	86.3889
ID=MA_10007370g0010	11.3445	12.6876	10.5547	10.6346	10.6637	11.5677	9.77595	11.7308
ID=MA_1000807g0010	51.1193	51.3213	50.4904	49.5479	46.7805	46.9426	48.4625	49.5092
ID=MA_100087g0010	0	0	0	0	0	0	2.77778	0
ID=MA_100107g0010	9.86729	10.7662	11.6674	13.5304	12.1618	5.58689	18.1444	9.03922
ID=MA_10011775g0010	0.222222	0.537426	0	0.198413	0	5.65947	1.11111	2.89855
ID=MA_10011940g0010	0	0	0.906593	0	1.0989	2.1978	0	2.98319
ID=MA_10012199g0010	69.5434	71.57	70.4895	73.7298	78.8348	76.6059	74.2768	72.2795
ID=MA_100129g0010	0.78125	0	27.3148	28.6863	3.94737	0	23.4962	27.5412
ID=MA_10013703g0010	2.04911	1.96279	1.99693	2.11629	6.53016	11.3859	9.76615	8.77916
ID=MA_100138g0010	8.82118	7.05692	9.74413	9.01504	12.5607	7.17391	10.0831	8.16667
ID=MA_100150g0010	0.408163	0.492611	0.460829	0	0	0	0	0.985222
ID=MA_100154g0010	0.441395	0.541126	0	0.584795	1.11111	0	0.584795	1.06481
ID=MA_1001601g0020	3.36134	2.2619	3.33333	0	3.29355	4.7539	0.840636	1.15505
ID=MA_10016710g0010	7.21067	6.84522	3.61696	0.822354	7.92482	7.66525	5.56164	1.85787
ID=MA_10017564g0010	0.47619	1.16667	1.373	1.26481	0.621118	0	2.85714	1.42857
ID=MA_100179g0010	47.2427	50.8592	51.1284	52.2968	54.2404	57.7168	31.209	38.9699
ID=MA_10018112g0010	66.8577	61.9904	60.5566	66.0987	69.6579	62.3272	67.9469	57.1917
ID=MA_10018171g0010	12.7686	16.025	25.6588	23.2962	11.9223	15.0136	15.6401	20.9313
ID=MA_100190g0010	3.63528	2.36665	1.8807	1.87167	2.54115	2.98133	2.51673	2.19105
ID=MA_10019515g0010	0.0754717	0.212766	0.447165	0.388758	0.166667	0	1.57901	0.142857
ID=MA_10019758g0010	82.3241	76.6109	89.0394	83.679	74.2619	77.2442	85.6736	85.7656
ID=MA_10019946g0010	1.26523	1.00646	0.947934	2.16012	3.14184	3.02388	3.08723	4.34646
ID=MA_10020141g0010	0.568182	0	0	2.14048	0.833333	1.63043	0	3.87931
ID=MA_10020434g0010	0	0.344444	0.111111	0	0	0.526316	0.607143	1.05263
ID=MA_100207g0010	1.66607	1.15446	0.706074	1.31236	2.50623	1.67166	1.86515	1.97124
ID=MA_10020g0010	2.3893	3.56995	3.02057	3.52639	0.815576	3.83019	4.22731	5.74348
ID=MA_100211g0010	0.192678	0.413723	0.490526	0.26079	0.34636	0.401217	0.766025	1.38573
ID=MA_100213g0010	0	0	0	11.5385	0	0	0	0
ID=MA_10021720g0010	95.2381	100	48.7179	57.1429	94.7368	94.1176	100	100
ID=MA_10021946g0010	0	0.274725	1.4234	0	1.18343	2.0979	1.53846	1.23077
ID=MA_10021g0010	23.4604	28.0097	15.4436	23.3756	24.8522	19.2988	27.2015	26.1091
ID=MA_10022588g0010	11.6112	4.84461	0.770052	0.780157	0.69192	0.516304	1.40909	0.810775
ID=MA_10023022g0010	3.71257	2.4549	2.16454	2.917	2.49684	0.810293	0.952381	1.22351
ID=MA_10023022g0020	0.75041	1.62002	7.47003	9.56344	0.941205	0.638125	0	1.49123
ID=MA_100231g0010	2.22222	0	0	0	0	0	3.33333	0
ID=MA_10025084g0010	5.6013	4.83384	2.74203	3.3252	3.6063	3.76382	3.0626	2.66425
ID=MA_10025722g0010	2.26599	3.58361	2.24529	1.98993	0.595805	2.95324	2.04008	3.62916
ID=MA_100263g0010	11.7032	0.121212	0.455685	0.211416	1.53896	0.649351	1.60007	1.45551
ID=MA_10027224g0010	46.0156	49.4022	21.1538	19.697	31.8302	44.5017	39.1186	58.0808
ID=MA_10027643g0010	18.1818	17.7778	0	0	0	0	0	0
ID=MA_10028058g0010	3.61201	5.69778	0.206612	1.38171	5.734	1.66667	0.324675	1.31579
ID=MA_10028325g0010	11.0815	12.8727	3.13536	4.81277	7.12283	12.2468	7.06409	6.7397
ID=MA_100286g0010	0.459063	0.625	5.83333	0	2.84091	2.48016	0	0
ID=MA_100287g0010	1.01587	1.09367	2.50927	1.71084	3.24993	5.42204	1.14609	1.29964
ID=MA_10029266g0010	0.239113	0	2.76398	6.69139	1.92308	0	12.7634	23.7865
ID=MA_100296g0010	23.9119	16.1197	30.2177	32.7438	10.9649	17.0198	7.22061	18.8608
ID=MA_10029973g0010	0	0.352113	3.70151	4.12458	4.88636	2.69092	0	3.82752
ID=MA_100300g0010	0	0	0	0	0	1.11111	0.740741	2.10526
ID=MA_10030456g0010	1.39241	1.60407	1.43358	1.61988	1.1048	1.74849	0.57407	1.49949
ID=MA_10031781g0010	0.382898	0.765302	0.579783	0.279354	1.04804	1.15394	0.893276	0.899714
ID=MA_10031g0010	0.952769	0.904726	0.980035	1.98019	1.70081	2.08981	1.28887	1.21005
ID=MA_10034665g0010	36.4616	42.0403	51.1332	48.8515	58.6116	33.8412	49.5136	46.1296
ID=MA_100348g0010	19.3361	18.8713	17.9212	18.9551	14.4596	18.1227	16.2047	16.0204
ID=MA_10035211g0010	5.94011	4.4676	6.36576	4.55918	5.9767	5.4437	3.00507	6.01525
ID=MA_10036146g0010	0.47155	0.307297	0.266494	0.404413	0.283394	0.563091	0.22653	1.75602
ID=MA_100374g0010	1.57471	0.982838	1.08894	2.25115	2.90141	1.81745	1.29593	3.27588
ID=MA_10037913g0010	0	0	0	0	3.33333	0	0	0
ID=MA_100380g0010	0.769231	0	1.08961	0	12.3263	0	0	0
ID=MA_10038830g0010	45.187	39.1762	38.8338	32.4863	34.1223	37.7436	24.3845	31.325
ID=MA_100402g0010	1.5782	1.27342	1.7606	1.88759	1.82353	1.77586	1.50061	3.35575
ID=MA_10041123g0010	1.7746	1.96876	1.42479	2.50173	1.99193	1.86644	2.08094	1.06221
ID=MA_10041123g0020	53.7341	54.7753	40.0348	56.9735	10.8512	17.7998	49.2532	55.395
ID=MA_10041174g0010	1.3185	1.56167	0.695343	1.38584	2.96992	1.13482	2.32477	2.85125
ID=MA_10041g0010	17.5171	18.7739	12.6304	12.9033	30.2834	28.7826	22.3075	23.041
ID=MA_10042254g0010	2.29071	2.41557	2.05955	0.497661	1.87409	1.92455	1.57498	0.593788
ID=MA_10043102g0010	4.81541	8.41038	4.31894	7.3725	7.76398	6	7.30247	9.10793
ID=MA_10043134g0010	98.9583	97.619	82.2222	89.2437	86.6667	96.9697	83.3333	73.1739
ID=MA_10043178g0010	2.72207	3.27184	3.24641	1.93268	4.64273	3.10156	5.10427	5.91775
ID=MA_10043209g0010	84.3691	77.2411	80.1691	84.5	90.4639	81.4993	81.0094	67.2147
ID=MA_10043564g0010	57.8185	54.5022	58.1989	57.8947	78.5714	89.2857	100	98.2143
ID=MA_100435g0010	0.856446	2.3068	0.791618	0.510113	1.56139	0.45296	0.388776	1.60728
ID=MA_10044231g0010	54.1225	53.8017	92.8717	91.4234	78.0248	95.8333	54.4147	42.5214
ID=MA_10044252g0010	57.1242	60.8108	25.9505	33.8459	40.5051	49.0303	35.2632	58.4722
ID=MA_100446g0010	1.12105	0	0.404858	0	3.02198	1.14117	1.15179	2.40385
ID=MA_10044709g0010	58.0423	69.5346	56.0764	60.8496	80.6287	70.8333	75.1553	83.2572
ID=MA_10045405g0010	87.5758	96.3871	100	95.6522	89.0572	100	86.3636	100
ID=MA_100454g0010	59.5613	61.3226	58.0977	57.6611	57.5245	47.4393	56.9161	51.2905
ID=MA_10045883g0010	1.37882	1.04037	1.10048	0.819586	1.44455	3.51304	1.76821	3.43503
ID=MA_100472g0010	3.15126	0.955501	3.1586	7.62339	6.30952	10.9507	0	2.37269
ID=MA_10047456g0010	6.03795	6.5153	3.21368	3.39339	5.87493	4.34891	3.98159	4.15223
ID=MA_100474g0010	0	0	0	2.38095	0	0	4.41176	0
ID=MA_10048552g0010	43.7368	32.4421	35.9447	33.6359	39.3626	41.7939	48.1465	40.6456
ID=MA_10048g0010	70.4152	69.7134	72.3956	73.7501	71.7085	71.7298	73.7588	73.3144
ID=MA_10049308g0010	6.32375	7.75603	5.8873	8.71448	12.9165	11.0232	15.5636	25.1785
ID=MA_100519g0010	0.260695	0.292308	6.16217	2.29167	0.95931	2.05626	5.59145	4.1614
ID=MA_10051g0010	6.73011	8.07346	5.63004	6.55099	3.95346	5.17351	4.92407	5.30341
ID=MA_100525g0010	12.2373	10.2161	7.36599	8.26307	11.0293	10.0082	8.59815	9.29879
ID=MA_10052734g0010	33.3333	35.7143	45.4545	36.1702	31.5217	28	20.2381	17.2043
ID=MA_10052798g0010	2.16609	3.16775	1.09885	1.13456	5.46403	6.48541	2.5076	2.22956
ID=MA_10052888g0010	0.172363	0.247141	0.200674	0.262074	0.606781	0.778257	0.520159	0.73739
ID=MA_10053307g0010	58.0455	55.5882	63.3168	63.1647	70.5318	66.6529	38.5124	38.6308
ID=MA_10053571g0010	60.693	68.3822	58.4471	56.8663	64.5458	65.7904	63.5254	68.2084
ID=MA_10053838g0010	69.5684	77.4954	77.2876	78.9736	76.1831	77.2432	73.9192	76.4536
ID=MA_10053g0010	18.8724	20.5969	23.7934	27.9295	42.1679	48.9362	18.2979	16.9465
ID=MA_10054144g0010	4.31548	2.32311	2.42551	0.390625	2.20588	5.52427	1.06424	7.22555
ID=MA_100548g0010	1.07069	0	0.681818	0.416667	1.25	1.32576	3.20085	1.14516
ID=MA_10055167g0010	0.59086	0.180457	1.16682	0.674402	0.558352	0.906035	1.27638	1.35347
ID=MA_10055565g0010	0	0	0	0	0	2.77778	0	0
ID=MA_10055697g0010	0.767984	1.01462	1.03066	0.890959	1.6906	2.67698	0.93583	1.31896
ID=MA_10056152g0010	84.897	86.251	85.9955	85.1382	83.9998	85.0998	87.4085	82.0735
ID=MA_10056284g0010	3.84615	0	0	0	0	0	0	0
ID=MA_10056770g0010	68.0878	62.0002	67.3688	71.4273	67.4449	66.5699	75.0163	65.8836
ID=MA_100568g0010	1.42266	0.721154	9.71294	10.3533	8.82937	9.65493	1.64232	0.966184
ID=MA_10057735g0010	39.9946	41.3251	47.2679	43.4605	46.3409	45.8789	44.3687	44.8413
ID=MA_100577g0010	0.630884	0.921363	0.211963	0.178761	0.540148	0.429769	0.734331	0.580153
ID=MA_10058543g0010	12.1566	9.12443	13.5573	10.6999	10.3686	19.8411	8.40017	9.57399
ID=MA_10058549g0010	4.1285	3.31745	3.70932	4.23914	4.28121	5.49811	5.97647	6.14681
ID=MA_100585g0010	56.9048	50.5388	89.9003	96.9697	74.1379	81.5789	98.1481	98.913
ID=MA_10059887g0010	6.86655	7.63667	7.71841	8.29667	8.41232	9.35753	6.25	8.35227
ID=MA_1005g0010	74.1935	83.3333	47.8261	85.2941	81.8182	36.3636	90.9091	100
ID=MA_10060181g0010	3.58983	0.975201	0	0.181632	1.23792	1.79924	1.4689	0
ID=MA_100606g0010	3.90575	2.96405	3.57225	2.99957	4.41598	3.07966	4.32349	4.46398
ID=MA_10060779g0010	69.6906	71.2313	61.4738	65.516	69.5744	53.671	51.2893	52.6399
ID=MA_100608g0010	31.8591	36.0294	41.6667	42.8241	47.0588	50	36.8873	37.5
ID=MA_10061167g0010	18.4345	21.0312	12.9919	13.2902	13.0516	15.612	18.6815	16.0281
ID=MA_10061449g0010	6.96727	6.24107	4.09425	4.39921	4.01255	4.24869	5.49805	6.68531
ID=MA_10061g0010	4.7619	5.26316	0	0	2.63158	0	0	0
ID=MA_10062104g0010	1.72554	2.03594	2.5549	3.45792	2.98685	2.28164	1.6063	2.64559
ID=MA_10062820g0010	18.6442	16.4852	15.972	17.4571	19.6762	21.0027	17.6633	17.0691
ID=MA_1006327g0010	20.8429	20.3542	13.9033	14.3771	10.8992	9.7024	21.6411	17.2249
ID=MA_100637g0010	7.85753	13.1029	9.56618	14.1312	5.625	7.8712	6.226	8.77496
ID=MA_10064139g0010	0	0	0	0	0	0	0	17.3913
ID=MA_10064529g0010	2.84183	0	0.976231	0	0.308642	2.43902	0	0.980392
ID=MA_10065927g0010	76.5152	74.4186	48.0263	48.1203	48	54.2857	26.3158	63.6364
ID=MA_10066589g0010	2.98148	1.28233	1.19203	1.25774	2.90932	2.23832	4.86234	1.96331
ID=MA_10066666g0010	73.2143	71.5909	98.3871	98.4848	67.1875	76	71.0526	64.7059
ID=MA_100669g0010	100	100	100	100	45.4545	40	70	50
ID=MA_10067271g0010	56.0897	55.4945	42.8571	47.619	81.8182	72.7273	95.4545	96
ID=MA_10067279g0010	0.844278	0	1.7736	0.911765	3.95317	1.05519	1.68899	3.33812
ID=MA_10067743g0010	0.981888	1.41281	1.56566	2.03713	2.68252	1.48962	0.358423	1.38889
ID=MA_10067934g0010	100	68.75	70	58.8235	43.75	100	78.9474	92.3077
ID=MA_10068712g0010	1.26337	1.6834	1.74118	0.224719	2.85714	0	0	0
ID=MA_10068901g0010	0.568567	0.598589	0.959236	0.0724638	0.454545	0.477535	0.539799	0
ID=MA_10068g0010	0	0	0	0	0	0	0	0
ID=MA_100690g0010	1.49509	0.763341	0.560422	4.6413	1.67579	3.07593	1.993	1.76653
ID=MA_10069323g0010	7.97791	9.82428	10.5993	6.11777	5.87302	0.909091	2.35294	12.5894
ID=MA_10069912g0010	6.58977	7.55336	8.40385	4.87184	5.11057	3.77558	7.17946	9.26908
ID=MA_10070177g0010	91.7877	91.0422	90.414	91.0833	91.7392	90.7555	89.834	91.3733
ID=MA_10070756g0010	2.56817	1.36404	1.55541	1.5291	2.28804	3.23038	1.52343	1.81138
ID=MA_10070848g0010	3.08385	0	0	0	0	7.14286	0	15.5556
ID=MA_10071632g0010	0.2	0.668268	0.277778	0.720779	0.37037	1.70455	0.864671	4.43278
ID=MA_100722g0010	1.14943	0	0	0	0	0	0	0
ID=MA_100749g0010	4.16667	1.92308	3.57143	1.16279	0	0	0	3.125
ID=MA_10074g0010	0	2.85714	0	0	0	1.81373	3.10245	5.55556
ID=MA_10076142g0010	0	0.811966	2.49306	1.25181	2.58371	2.1978	1.91388	1.56574
ID=MA_10077253g0010	43.1313	47.7855	48.152	45.9555	50.0295	44.6759	45.5625	42.8989
ID=MA_100776g0010	58.147	57.9899	57.7739	59.2068	55.2265	53.8278	56.5259	54.5829
ID=MA_10077735g0010	0	4.34783	2.5641	0	0	0	0	0
ID=MA_10077950g0010	0.607268	0.517852	0.313482	0.561485	0.810476	1.33294	0.648862	0.642443
ID=MA_10078675g0010	21.7556	9.08154	17.9069	19.242	21.4024	21.2008	17.6952	21.1084
ID=MA_10078744g0010	22.8332	14.0947	35.7066	41.5496	10.5906	14.2636	27.1232	28.7884
ID=MA_1007g0010	0.457875	1.55817	0.35014	0.666923	1.83929	1.95887	0	0.246305
ID=MA_100802g0020	0	0	0.625	0	11.7647	11.5385	0	0
ID=MA_100805g0020	51.3642	56.8853	53.723	55.6676	59.097	59.0094	57.5866	52.2321
ID=MA_10080868g0010	30.0475	20.9993	23.4213	16.9522	17.1962	11.178	4.8383	9.08185
ID=MA_10081221g0010	6.5787	7.81901	6.72117	8.77266	12.9689	8.50004	6.7584	8.86465
ID=MA_100820g0010	0.666667	0	0	0	0	0	1.53846	0
ID=MA_10082722g0010	1.05332	0.512821	4.21245	0	3.86997	3.53846	3.27485	0
ID=MA_10083329g0010	1.24602	1.8755	2.02485	1.57892	4.60962	1.31746	4.41057	2.22696
ID=MA_10083496g0010	8.40635	6.34225	3.04454	6.71047	5.88412	8.93623	4.79948	6.42987
ID=MA_100836g0010	1.7476	1.26791	4.31375	2.41691	1.29121	1.90986	0.121951	0.642097
ID=MA_100837g0010	0	0	0	0	13.3333	0	0	0
ID=MA_10084120g0010	0	0	0	0	36.3636	6.66667	31.5789	42.8571
ID=MA_10084789g0010	0	2.38095	0	0	0	0	5.26316	1.85185
ID=MA_10085137g0010	16.1687	3.86531	8.77559	6.01721	4.26525	23.4087	25.0174	17.7324
ID=MA_100852g0010	0.162338	0.694444	13.3619	0.362319	0.625	0.735931	1	1.18933
ID=MA_10085364g0010	63.4907	51.6844	57.264	47.4793	37.791	43.6257	80.2536	71.0407
ID=MA_100853g0010	5.28165	3.18608	2.79324	4.2375	7.0722	8.60974	9.47285	3.16936
ID=MA_1008579g0010	65.3674	65.4526	64.4973	61.0684	60.8497	63.7954	63.0291	65.9225
ID=MA_100863g0010	1.02516	0	0	0	0	0	0.854701	1.23164
ID=MA_10086594g0010	7.69774	9.01817	2.07851	2.08273	3.23034	2.83468	7.19881	4.33334
ID=MA_10086651g0010	98.8889	95	79.8415	87.8409	100	98.3333	89.3333	87.0476
ID=MA_10086855g0010	50.2714	59.2857	37.1486	45.9253	55.2276	59.7356	55.303	77.0013
ID=MA_100868g0010	1.31141	0.962301	0.843721	1.25986	1.55971	0.95343	1.66112	0.63452
ID=MA_10087424g0010	1.87432	1.37489	0.944782	1.90632	0.821847	1.30938	1.41547	1.065
ID=MA_100875g0010	43.4441	40.832	42.4091	44.7182	44.848	44.6776	47.4008	41.6055
ID=MA_10087734g0010	59.375	68.4211	60	77.7778	76.9231	60	77.7778	61.9048
ID=MA_10090072g0010	59.8721	60.8771	48.3888	51.8484	41.1765	42.9432	35.5556	32.0513
ID=MA_10090g0010	12.131	7.89249	12.0101	12.0677	14.6939	20.662	8.72588	8.99162
ID=MA_100910g0010	0.840336	0	2.65783	7.22821	0.621118	0.793651	0.75188	1.45819
ID=MA_1009260g0010	7.34281	9.74182	7.06766	3.1071	2.64199	8.12986	6.43264	7.4529
ID=MA_1009270g0010	31.6768	30.4899	12.5	6.45161	5.55556	5.76923	32.6331	31.7982
ID=MA_10092g0010	60.9445	63.034	58.8672	59.7763	60.3029	56.4455	64.0727	61.5622
ID=MA_100931g0020	0	0	1.75	0.588235	0.714286	0	2.72817	0
ID=MA_10093638g0010	0.295139	0.384615	0	0.526316	1.22378	1.875	2.56705	0.89527
ID=MA_10094486g0010	74.0294	75.1779	75.8316	77.9232	72.2301	75.6253	78.734	75.898
ID=MA_10094544g0010	13.8201	9.77951	7.42011	8.54783	9.79218	9.11597	15.2197	10.8789
ID=MA_10094952g0010	0.694444	2.20685	0	0	0.877193	0	3.75817	0
ID=MA_100949g0010	37.2294	35.5856	48.2143	40.0588	32.9557	23.2737	37.8571	28.4457
ID=MA_100949g0020	51.2549	39.1637	56.2281	42.1693	42.6127	38.483	31.8846	40.2406
ID=MA_10095232g0010	76.7004	79.4831	89.6684	80.7501	86.8515	83.1295	93.2629	83.8944
ID=MA_10096503g0010	3.80952	1.48148	0.813008	0.653595	0	0	0	0
ID=MA_100965g0010	75.0593	72.3709	32.1926	59.1508	55.0307	41.1041	41.2015	39.2564
ID=MA_10096934g0010	4.20307	1.58223	4.96815	6.87021	2.78003	19.1746	1.80324	2.10181
ID=MA_10096981g0010	43.1053	49.4118	42.2414	52.4038	79.4118	38.1111	88.7879	45.9677
ID=MA_10097034g0010	18.6325	8.94696	8.95872	6.86698	11.8686	14.9495	43.6275	14.9351
ID=MA_10097402g0010	0	1.33333	0	0	0	0	0	4.51282
ID=MA_100975g0010	10.054	8.21986	7.49274	6.28061	6.48483	8.33816	5.3371	6.48658
ID=MA_10098066g0010	6.1931	5.81543	5.98117	6.57969	5.35364	7.5802	6.1536	6.50793
ID=MA_10098803g0010	0	0	0.947581	0	1.81818	0	0	4.88971
ID=MA_10098872g0010	6.66667	4.7619	0	0	0	0	0	0
ID=MA_100988g0020	53.5923	64.7373	69.2232	61.7969	60.0927	66.5065	65.0446	61.3507
ID=MA_10099391g0010	1.19619	1.55217	2.49497	2.03147	4.31082	2.60739	5.04884	4.33072
ID=MA_10099684g0010	11.8196	8.04656	7.10985	8.30729	16.8328	25.366	10.6429	13.0095
ID=MA_10099827g0020	13.2886	12.2013	4.26694	14.3167	21.9865	15.0764	13.5714	6.09768
ID=MA_100998g0010	0.070922	0.280423	0.195246	0.27806	1.28571	0.229885	1.3447	0.0980392
ID=MA_10100042g0010	39.5863	44.4542	47.4257	50.8385	32.7943	32.1994	32.1602	29.6969
ID=MA_101002g0010	2.94118	9.92063	0	1.78571	3.84615	2.94118	0	0
ID=MA_10100606g0010	2.74394	1.04018	1.56541	0.927192	3.81483	6.171	1.81926	1.34242
ID=MA_10101694g0010	6.23605	5.51098	5.08037	6.87997	6.71296	8.80293	8.91141	8.16358
ID=MA_10101994g0010	83.3333	78.0392	46.7179	48.4848	84.4697	78.5714	87.1795	85.4167
ID=MA_101019g0010	10.3656	13.8809	16.0133	18.2561	16.6976	15.2095	17.5131	11.7853
ID=MA_10102211g0010	1.18396	0.624837	0.853516	1.0686	1.77756	1.36312	1.04744	1.70645
ID=MA_10102272g0010	1.45748	0.90538	0.884731	1.24473	1.37946	1.3595	0.938616	1.53335
ID=MA_10102290g0010	21.6312	34.0961	40.6248	48.3225	19.6562	34.9138	29.8419	56.0234
ID=MA_10102291g0010	89.4784	87.4802	86.4852	85.9936	84.0847	89.249	86.253	86.1138
ID=MA_101024g0010	4.56263	3.05295	1.97985	2.29347	6.60238	5.59847	1.39881	0.137641
ID=MA_101025g0010	10.8642	8.75436	5.01288	5.44704	7.88914	6.65306	13.1064	10.2892
ID=MA_10102670g0010	4.73617	3.47087	15.6235	15.4068	3.65134	4.8626	4.04134	3.25928
ID=MA_10102999g0010	1.0101	0	0	2.08333	0	0	0	6.66667
ID=MA_10103038g0010	0	0.369067	0	0	1.49393	0	0.93985	1.05042
ID=MA_10103335g0010	0.834928	0	0.420471	0.345482	0.601279	0.517805	0.364505	0.102564
ID=MA_101038g0020	66.7278	66.9932	75.7796	77.3842	73.2771	70.3899	77.2404	74.4095
ID=MA_10104334g0010	8.53977	6.69836	2.20548	2.06681	3.49832	1.32764	3.71107	2.19555
ID=MA_10104738g0010	0.550144	0.297619	0.333333	0	0	0.490196	2.71836	0
ID=MA_101048g0010	12.2681	11.1538	10.7699	10.0674	6.73974	9.12441	11.459	9.94019
ID=MA_1010504g0010	94.4444	85.7143	95.6522	100	100	100	100	88.8889
ID=MA_10105285g0010	49.767	42.7976	32.9416	40.3931	31.2725	33.9477	42.9201	34.0531
ID=MA_10105408g0010	10.0369	4.68652	6.60107	3.30574	8.07937	7.66728	0.333333	0
ID=MA_10105635g0010	20.4106	23.2896	11.0265	14.1526	13.4311	9.27113	17.6198	23.0656
ID=MA_10106144g0010	0.532179	0.340442	0.384739	0.122379	1.09674	0.982037	0.527656	0.497375
ID=MA_10106333g0010	0	0	0.348432	0.892857	1.42857	0	0.892857	0.571429
ID=MA_10106369g0010	75.1373	74.0287	71.0374	72.5719	57.5425	75.7635	81.0504	79.8035
ID=MA_101065g0010	10.2688	11.2614	6.86782	7.28901	16.8287	9.29577	5.96158	2.79898
ID=MA_10106734g0010	0	0	0	0	0	0	0	0
ID=MA_10106735g0010	1.59262	0	0	0.997993	10.6713	0	7.62477	1.71906
ID=MA_101067g0010	0	0	0	0	0	0.78125	0	2.27273
ID=MA_10107355g0010	13.4412	9.88142	26.1644	27.3859	24.6367	22.4967	9.34565	13.0839
ID=MA_101073g0010	66.2691	68.836	66.6381	68.9065	71.1012	66.973	71.3048	67.4926
ID=MA_10107572g0010	3.4634	1.89066	1.68944	1.92309	3.03496	5.3172	3.71529	1.53176
ID=MA_10108066g0010	0	0.714286	0	0	0	0	0	0
ID=MA_10108258g0010	39.4487	45.0919	54.0247	58.0077	33.1783	44.1667	57.1726	48.7449
ID=MA_10108286g0010	88.6888	89.8173	64.2465	69.5798	95.8344	93.2078	90.052	90.2974
ID=MA_101084g0010	8.69685	7.32199	9.94588	8.99717	9.38424	9.47966	7.36463	10.1108
ID=MA_101085g0010	51.9571	55.3241	82.5397	70.1241	38.1746	31.6162	70.5556	74.2424
ID=MA_10110718g0010	0	0	0	0	0	0	0	0
ID=MA_101107g0010	10.9538	5.06025	2.67947	3.26301	3.02611	5.29833	5.89998	2.93297
ID=MA_101110g0010	6.72547	4.64466	4.52966	6.20972	2.96756	3.67316	9.35353	9.85887
ID=MA_10111260g0010	1.54778	1.74155	3.45917	4.05951	1.9547	1.44113	1.48946	1.87037
ID=MA_101113g0020	45.5592	55.0164	96.6667	88.5417	43.75	46.5909	23.3333	21.4286
ID=MA_10111432g0010	0.3861	0	0	0.649351	0	2.85714	0	0
ID=MA_101117g0010	1.09129	1.36059	2.19147	5.92502	0.809819	2.52496	2.3964	1.67812
ID=MA_101119g0010	12.3669	13.4668	19.0473	13.7087	14.7341	12.0437	13.591	14.8807
ID=MA_101128g0010	5.80357	2.63158	2.77778	0	1.38889	0	4.16667	0
ID=MA_10113039g0010	1.32962	0	0	0.357143	0	2.38095	0	0
ID=MA_10113221g0010	2.34463	0	0	0	2.10526	1.53846	1.33333	5.10836
ID=MA_10113236g0010	2.47454	2.45899	2.09343	2.46007	3.02279	3.16403	1.57722	1.5747
ID=MA_101135g0010	0	0.694444	0	0	0	0.520833	1.38889	1.13122
ID=MA_10114342g0010	1.07527	0	0	0	0	0	2.38095	0
ID=MA_10115394g0010	0.219298	0.134953	0.553306	0.349731	0.745956	1.34016	0.309598	1.15678
ID=MA_101154g0010	0.469693	0.28846	0.935369	0.557121	0.966614	1.37922	0.351362	0.593925
ID=MA_10115609g0010	0	0	0	0	22.7083	16.0256	4.16667	3.85185
ID=MA_101156g0010	0.878711	0.75188	1.01541	0	9.55464	7.52976	7.40891	4.17348
ID=MA_10115902g0010	0	0	0	0	0	0	0	0
ID=MA_101170g0020	3.76108	1.63664	0	4.36157	0	1.81818	0.8	0
ID=MA_1011718g0010	3.96135	3.97842	1.33756	1.85509	5.42796	2.95432	6.78487	6.35403
ID=MA_101171g0010	0	0.1221	0.438564	0.2886	3.33333	4.38781	1.5873	0.340136
ID=MA_10117348g0010	36.6618	33.8336	28.2273	22.7185	25.1501	29.5694	28.044	42.2717
ID=MA_1011737g0010	2.25413	1.32599	2.92075	6.74504	12.4463	7.83712	0	3.8041
ID=MA_10117498g0010	70.0797	69.051	63.0376	56.0059	54.5689	70.1817	61.4736	67.6141
ID=MA_10117499g0010	2.07971	0	0.10582	0.701754	0.858586	0.811111	0	1.4152
ID=MA_10118419g0010	65.1572	49.9818	56.109	62.2569	52.9182	56.7122	52.357	58.0871
ID=MA_101187g0010	52.6972	49.7756	51.9206	53.202	56.1792	47.3555	60.5085	57.375
ID=MA_10118834g0010	1.29281	2.13899	0	0	1.30159	1.80741	1.67989	3.04062
ID=MA_10119247g0010	0.691149	1.20204	1.08829	0.980356	2.7978	1.20978	0.593205	0.694687
ID=MA_10119624g0010	8.628	5.79679	9.92349	10.0684	2.91667	8.78006	9.92406	8.94364
ID=MA_101204g0010	1.13636	1.07051	0.462963	0.800915	0.793651	0	5	0
ID=MA_10120560g0010	1.99806	1.73064	0.2201	0.361768	0.787405	1.60988	1.86262	1.4929
ID=MA_10121006g0010	57.6867	54.5683	60.6477	62.6639	54.6453	53.0719	54.2891	50.3653
ID=MA_10121307g0010	0	0.492743	0.714286	1.89394	3.1746	4.7619	0	1.14286
ID=MA_10121315g0010	61.9005	68.6046	85.4005	77.0687	35.8566	39.3697	53.6988	56.2943
ID=MA_10122651g0010	0.318979	0.750825	0.280294	0.313348	1.34893	1.4858	0.928185	0.432434
ID=MA_10122714g0010	1.64592	0	0	0.757576	3.30916	0	1.83532	0
ID=MA_10122826g0010	1.11111	0	0	0.529101	1.61376	1.93603	0	0.854701
ID=MA_10122875g0010	3.14232	1.48989	1.22477	1.1131	2.29651	3.8828	1.62698	1.75826
ID=MA_101231g0010	43.9127	43.5786	43.7432	43.8101	38.5567	38.1612	44.3023	42.1153
ID=MA_10123381g0010	22.9158	37.8236	18.8731	12.8409	17.1313	17.2372	19.8088	25.3548
ID=MA_10123530g0010	76.1089	82.9696	97.9167	92.7443	90.9091	80.1282	77.9762	91.6667
ID=MA_10123548g0010	4.15842	5.43044	3.14228	2.92342	0.835762	1.17076	6.24581	6.69861
ID=MA_10123589g0010	68.8918	71.0541	63.1209	67.0586	66.0029	80.2473	66.2566	75.2192
ID=MA_10123705g0010	13.5092	12.1844	9.33391	12.1284	13.1087	17.4861	10.4402	18.8003
ID=MA_10123766g0010	19.0476	36.6667	20	26.3158	43.4783	76.9231	68.75	43.75
ID=MA_101248g0010	0	0.31348	0	1.06823	0	0	0.649351	2.5005
ID=MA_10125264g0010	0.666029	0.559098	1.08581	0.576547	1.28747	0.557654	0.882446	1.11955
ID=MA_10125573g0010	47.6473	52.3758	46.8163	46.3403	53.229	53.3805	50.925	43.3025
ID=MA_101256g0010	0	0.483092	1.2522	1.39087	1.11111	1.7094	10.7435	2.6048
ID=MA_10125767g0010	87.6334	87.1779	88.1902	89.6402	90.4613	88.2899	89.9783	86.5757
ID=MA_10125861g0010	0.245098	0	0	0	1.68219	1.52116	0.555556	1.34259
ID=MA_101258g0010	8.20792	7.49859	7.53718	8.48611	9.90741	15.0632	10.3793	8.63147
ID=MA_10126084g0010	0.386877	0.213426	4.68939	3.57546	2.90871	2.48176	4.31104	4.855
ID=MA_101266g0010	22.1423	22.4521	15.0781	17.8938	26.3785	31.9661	15.6553	17.7477
ID=MA_10126826g0010	72.2222	76.9231	100	67.8571	63.6364	69.2308	85	35.2941
ID=MA_10126g0010	16.5294	11.046	1.25	0	1.25	0	2.57576	1.17647
ID=MA_10128265g0010	1.28205	0	0	0	0	0	0	0
ID=MA_10128497g0010	80.0386	75.8522	79.2251	72.7831	74.7472	74.0519	76.75	73.3217
ID=MA_101288g0010	0	0	1.65607	0	0	0	0	0
ID=MA_101290g0010	1.71933	1.04098	1.07556	1.54571	5.13545	10.3418	2.46108	1.1046
ID=MA_101292g0010	54.872	55.0639	56.0636	56.0316	58.67	54.6061	62.9825	57.6663
ID=MA_10129719g0010	15.2445	17.0828	13.4486	13.8618	13.4083	11.6033	16.8119	14.2962
ID=MA_101298g0010	0.330323	0.45105	0.546462	0.901987	2.22586	0.347222	1.2976	0.657242
ID=MA_10130047g0010	55.1724	67.7419	32.3529	41.4634	0	0	100	88.2353
ID=MA_10131595g0010	6.0101	6.9839	5.59524	9.33908	8.25321	3.03165	10.6042	10.5933
ID=MA_10131732g0010	97.9167	100	96.047	96.4912	100	100	97.619	91.0723
ID=MA_10132073g0010	0.460829	0	0	0.47619	0	0	0	5.65863
ID=MA_10132652g0010	18.4158	17.9091	20.5543	20.6176	18.8065	18.2112	22.6025	20.13
ID=MA_10133533g0010	0.729443	0.765139	0.675489	1.42675	1.50217	2.88221	0.776334	0.831927
ID=MA_10134765g0010	1.08696	0	0	0	0	2.08333	0	2.5
ID=MA_10134g0010	52.5364	49.3722	43.9611	46.7258	45.5686	48.5081	49.0254	47.9076
ID=MA_1013566g0010	90.4685	89.6768	87.9726	90.912	92.6084	89.2667	88.1607	80.5259
ID=MA_10135775g0010	11.8182	11.9863	19.8408	18.366	11.0831	9.27536	14.4176	23.2323
ID=MA_10136386g0010	3.7037	2.08333	3.88889	0	1.5083	2.86517	0	3.68774
ID=MA_101364g0010	0	0	0	0.520833	0.980392	0	0	0
ID=MA_10136614g0010	14.9409	12.4115	6.1003	8.64971	11.139	7.54108	8.26911	14.5671
ID=MA_101371g0010	4.54374	4.82044	4.36601	4.21951	3.14398	6.89904	3.42284	2.31823
ID=MA_10137628g0010	0	0	0	0	0	0	12.5	0
ID=MA_101378g0010	0.351528	0.430943	0.413364	0.441919	0.45977	0	1.99274	1.73454
ID=MA_10137994g0010	0	0	1.96429	0	0.294118	3.30525	11.6995	5.35646
ID=MA_10138132g0010	39.7899	40.8752	35.5247	39.3394	38.1178	34.0853	35.5359	35.8557
ID=MA_1013847g0010	48.5149	55.0028	56.5126	49.8909	53.6952	51.2196	54.4879	59.444
ID=MA_1013853g0010	79.2604	80.5014	75.3783	87.7226	84.4444	91.1306	96.9697	85.8586
ID=MA_10138783g0010	8.87432	6.75327	5.77059	7.92629	7.65688	4.92434	5.88336	4.76115
ID=MA_101395g0010	4.38252	3.00126	4.03846	3.83202	3.36529	3.949	3.80715	5.7648
ID=MA_10139g0010	0	0	0	0	0	0	42.8571	0
ID=MA_10140272g0010	2.70669	2.65424	1.79915	3.19915	7.24772	8.69873	5.49524	6.90523
ID=MA_101402g0010	28.2932	19.6408	13.9285	15.0656	17.2268	15.9378	16.591	9.1539
ID=MA_10140485g0010	49.4321	38.1448	42.2336	54.0347	38.6622	49.9858	47.8076	49.0356
ID=MA_101405g0010	0.857347	0	0.641026	0.265252	2.72189	0.961538	1.0989	0
ID=MA_10140790g0010	80.6568	77.6474	94.0681	86.8193	85.2732	90.3554	98.3292	98.1341
ID=MA_10141031g0010	6.25	2.77778	4.6875	9.09091	2.88462	5.26316	0	4.16667
ID=MA_10141g0010	10.2642	10.6513	10.5713	10.2774	10.6241	9.44276	12.3105	13.292
ID=MA_10142206g0010	0	0	0	0	0	0	0	0
ID=MA_101422g0010	5.30885	13.8119	5.68182	0.961538	8.33333	2.27273	0	0
ID=MA_10142501g0010	5.73276	3.59166	5.94437	7.00873	2.86437	2.85777	9.00085	6.27118
ID=MA_10142767g0010	11.5204	7.69919	8.64621	5.60379	13.263	8.23081	11.201	9.71144
ID=MA_10143217g0010	2.8796	2.81848	2.6891	3.36105	2.52559	1.99391	5.31324	1.79955
ID=MA_10143270g0010	3.61757	2.75619	0.761777	1.08069	2.28646	2.16866	3.14174	2.99655
ID=MA_10143614g0010	2.38095	0	0	0	0	0	0	0
ID=MA_10143671g0010	0.611111	0.416667	1.61135	0	2.79202	0	0.923077	0
ID=MA_101436g0010	0.781842	1.09485	0.817473	0.897674	1.67756	0.387407	1.70201	1.25548
ID=MA_10144111g0010	2.50786	0.972783	0.832825	1.56752	2.25009	1.07768	3.45309	1.02372
ID=MA_10144220g0010	0.284091	1.31653	1.00226	1.55299	0.87306	1.85927	0.694444	0.390625
ID=MA_101446g0010	5.52864	4.58002	3.44149	4.53832	2.79326	8.15279	3.62986	6.27622
ID=MA_10144809g0010	1.59473	1.40216	9.85656	7.52145	0.653595	1.08827	19.3742	24.9464
ID=MA_10145055g0010	44.7769	41.8677	40.715	42.9148	41.4499	40.4514	42.2059	38.0166
ID=MA_10145179g0010	1.49716	2.0787	1.06647	3.30004	5.12821	8.56442	5.98987	1.43064
ID=MA_101453g0010	28.3862	30.1453	34.5248	34.4662	27.9254	30.0043	23.6145	26.833
ID=MA_101456g0010	52.5406	53.288	53.3433	52.316	51.5409	48.8503	51.4327	52.2168
ID=MA_101460g0010	11.7593	5.94978	3.4061	2.34375	4.01261	3.55846	6.03548	4.27083
ID=MA_101463g0010	0.520833	0.528846	0	0.328947	0.462963	2.24802	2.31097	0.531915
ID=MA_10146548g0020	1.97011	0.879917	0.694444	0	1.90805	1.07527	0	4.81151
ID=MA_10146757g0010	0	0	1.05402	0	2.25564	0	0	2.14286
ID=MA_101469g0010	0	0	0.847458	0.704225	1.66667	0	0	0.378788
ID=MA_10147276g0010	2.21739	3.6897	0	1.20542	0	0.854701	0.904977	2.39043
ID=MA_10147605g0010	0	0	0	0	3.0303	0	0	2.77778
ID=MA_10148001g0010	0	0	0	0	0	0	0	0
ID=MA_10148084g0010	36.3636	44.8276	100	85.7143	100	86.9565	100	100
ID=MA_10148146g0010	0.865736	0.714841	0.602262	0.824663	0.598081	1.69088	1.28681	1.49935
ID=MA_10148174g0010	0	0	0	0	0	0	0	0
ID=MA_10149363g0010	12.7205	11.2859	15.7392	14.8859	8.21153	13.9832	33.31	18.663
ID=MA_101494g0010	0	2	0	0	0	0	0	0
ID=MA_10150476g0010	2.28017	1.56622	0.553005	0.617604	7.95656	5.31415	1.82097	2.73066
ID=MA_10150655g0010	65.1222	57.0779	61.1111	58.9115	92.7099	82.1272	54.1667	64.2857
ID=MA_10150752g0010	0.126263	0.094697	0.446541	0.297675	1.65494	0.551471	0.603166	0.670587
ID=MA_10151143g0010	69.5064	63.7119	61.2727	66.7408	73.8962	75.3748	71.7464	68.1105
ID=MA_10151149g0010	1.49156	1.4957	1.47539	0.950379	3.0175	2.88957	2.31229	2.13145
ID=MA_10151735g0010	0	0	0	0	0	0	0	0
ID=MA_10152247g0010	2.06888	2.36328	2.62007	2.06085	5.54634	6.62233	5.3784	4.13003
ID=MA_10152409g0010	0	0	0	0	7.14286	0	0	0
ID=MA_10153396g0010	89.1892	92	32	34.2105	85.7143	63.1579	93.3333	100
ID=MA_10153966g0010	0.951552	0	0.652484	0.916236	0.797039	0.882601	0.978535	0.759466
ID=MA_10154577g0010	6.81719	9.72945	12.186	12.9944	7.54786	7.39312	9.06389	10.8398
ID=MA_10154928g0010	62.2345	59.844	65.1863	65.7073	62.1762	66.3744	64.1034	66.4487
ID=MA_1015508g0010	43.7202	36.8257	60.0662	39.1274	19.7712	31.9841	25.8857	45.5556
ID=MA_10155182g0010	0	0	0	0	0	0	0	0
ID=MA_101553g0010	36.5974	34.6982	35.1192	33.5713	32.0705	34.966	35.1581	35.4948
ID=MA_10155679g0010	0.95709	1.80292	0.208333	1.61104	2.26901	0	0	1.85486
ID=MA_1015570g0010	0	0	3.125	3.7037	0	0	0	0
ID=MA_10155865g0010	86.1888	85.2387	71.2993	72.4124	74.2519	74.0894	84.2379	82.3585
ID=MA_10155866g0010	59.7618	51.0867	22.7366	29.4718	37.5689	49.4165	44.6513	38.5381
ID=MA_10155901g0010	3.57112	1.43213	0.612091	0.699937	0.848567	2.39367	2.852	3.07646
ID=MA_10156251g0010	41.0903	37.5341	33.1576	32.3469	34.7545	33.7228	34.8071	28.629
ID=MA_10156325g0010	69.4444	73.9583	76	70.2273	65.9722	84.6154	56.4706	31.9549
ID=MA_10156436g0010	14.8742	14.2655	29.5905	26.9045	29.9714	24.5272	17.3425	30.2604
ID=MA_10156761g0010	10.2085	10.4675	9.79556	9.81528	10.3617	10.6065	10.8447	10.5535
ID=MA_10156g0010	48.9381	48.9939	48.7528	47.5112	48.1846	45.9039	48.0063	47.2907
ID=MA_101571g0010	0	0	0	0	0	0	0	0
ID=MA_10157399g0010	21.8513	25.1194	15.1476	20.6241	25.553	27.8335	27.3277	26.2955
ID=MA_10157572g0010	2.01679	0.198701	0.617787	0.242833	1.74603	0.979682	2.22154	2.60157
ID=MA_10157944g0010	0.776058	0.627401	0.189938	0.184168	0.669079	0.917221	1.06134	0.737886
ID=MA_10158313g0010	0.574347	0.30143	0.322559	0.339913	0.313588	0.170965	0.456197	3.51095
ID=MA_101587g0010	73.8872	72.8692	79.7079	80.1487	73.8369	80.5366	82.9908	80.5104
ID=MA_10158949g0010	4.30383	6.35613	3.59094	3.57748	4.71242	9.21642	5.01505	3.13774
ID=MA_10159205g0010	2.41361	2.28643	3.03139	2.75826	4.81267	7.75917	3.12282	7.21371
ID=MA_10159883g0010	98.9583	98.2456	81.8281	82.4074	70.2786	51.4423	100	98.0392
ID=MA_10159942g0010	1.82439	2.3759	2.08679	1.17399	1.17743	1.97751	1.93271	0.71083
ID=MA_101601g0010	0	0	0	0	0	0	0	0
ID=MA_10160589g0010	0.802036	1.54981	0.556849	0.36501	1.52768	0.517359	0.442456	0.317673
ID=MA_101607g0010	39.8882	39.2528	40.5535	43.0311	42.9711	41.1867	42.0038	42.0331
ID=MA_10160983g0010	45.9687	30.6698	0	1.68776	45.4902	45.2006	0	0
ID=MA_101610g0010	2.09755	0.443459	2.9942	0	0	4.23302	1.35423	0
ID=MA_10161884g0010	96.875	91.0714	91.875	100	85.4545	79.1667	91.6667	96.2963
ID=MA_10161g0010	26.2454	28.5509	24.8244	25.415	27.8699	26.934	25.563	26.8803
ID=MA_101621g0020	2.06872	1.46003	1.89176	1.42354	3.01884	2.40607	2.19511	1.4572
ID=MA_10162615g0010	2.81258	4.51678	12.9486	9.8205	7.65501	6.89217	14.0401	8.33384
ID=MA_10162666g0010	0.396825	0.378788	0	0	0	0	0	0.757576
ID=MA_101628g0010	1.96132	2.25669	10.92	11.8549	16.6129	3.41159	7.33362	11.5875
ID=MA_10163020g0010	10.2412	10.277	11.1212	12.7718	9.38364	11.3056	6.76262	8.22703
ID=MA_10163039g0010	1.76471	3.33333	2.4	6.84874	3.57143	2.47159	4.10085	0
ID=MA_10163169g0010	2.5	2.42718	6.37369	3.12378	6.11519	10.6487	5.96397	9.3232
ID=MA_10163831g0010	3.65107	4.36017	29.3281	31.3826	9.3254	13.3858	25.8116	20.9328
ID=MA_10164152g0010	76.747	76.8122	73.5154	69.676	79.5002	77.8812	70.1113	75.2496
ID=MA_10164206g0010	3.2664	3.62387	1.48461	2.14735	1.87643	2.59022	6.77911	4.98364
ID=MA_10164364g0010	3.74465	3.24762	1.59646	2.27938	6.01558	1.78473	1.88131	4.55754
ID=MA_10164605g0010	1.2987	3.08642	0	1.47059	0	0	0	3.84615
ID=MA_101646g0010	16.4773	18.9526	16.4628	14.3952	18.6548	20.2049	16.4663	20.4016
ID=MA_10164994g0010	0	0	0	0	0	0	0	0
ID=MA_10165349g0010	60.5034	61.1625	56.146	56.6467	63.3374	60.4179	63.3197	58.0403
ID=MA_10165642g0010	11.7101	19.6714	3.33023	8.44703	3.81463	15.0341	2.87387	0.569697
ID=MA_10165689g0010	2.5701	2.80331	4.41375	10.6166	4.92229	4.3603	1.67799	3.35647
ID=MA_101657g0010	0.210084	0.360914	0.693742	0.455182	0	0.701754	0	1.21849
ID=MA_10165844g0010	3.70904	3.51876	0.847709	1.18393	1.33438	2.82358	2.81594	1.73329
ID=MA_101658g0010	0.984897	0.610817	1.40436	0.756333	1.94774	1.7822	1.40002	0.60523
ID=MA_10165933g0010	0.431996	0.117925	0.59232	1.73295	1.70837	0.260417	0.675676	0.13587
ID=MA_10166825g0010	54.2875	56.0408	59.2677	59.4209	59.7493	55.6249	54.5463	58.0496
ID=MA_10166910g0010	64.8432	60.1679	59.7571	64.4962	71.6667	75.3732	51.6689	53.5137
ID=MA_10167208g0010	66.05	66.9963	74.9388	76.8894	59.8607	55.9715	73.8471	77.7211
ID=MA_10168001g0010	1.31858	0	0.806266	2.17116	1.76402	2.21532	1.03782	0.465839
ID=MA_10168149g0010	0	0	0	0	0	0	0	0
ID=MA_10168324g0010	0.421576	0.330608	0.507317	0.635196	2.19855	1.64474	0.391007	1.50451
ID=MA_10168585g0010	6.74807	6.46321	6.79632	3.31221	7.05772	5.91488	8.21604	11.0917
ID=MA_101691g0010	8.19842	7.68164	3.77474	4.26235	2.98014	3.31346	1.80403	4.02428
ID=MA_10170883g0010	80.0019	78.4074	79.9456	81.5965	79.5462	81.0175	84.4178	85.8689
ID=MA_10171045g0010	2.45024	0.812886	1.21267	0.514337	3.51425	0.604478	2.52567	2.29684
ID=MA_101711g0010	0	0	0	1.23457	0	3.0303	0	0
ID=MA_10171234g0010	93.1034	100	72.7094	100	40	35.2941	77.7778	52.2727
ID=MA_10171241g0010	83.7972	82.2559	85.4098	86.4145	50.4047	61.4582	44.1119	55.9717
ID=MA_10171355g0010	93.515	94.5852	82.5092	79.1595	90.2374	88.8176	62.7834	63.8893
ID=MA_10171676g0010	80.0872	66.5414	68.378	71.1485	82.4415	84.0517	42.8571	46.875
ID=MA_10171844g0010	11.6346	11.3818	25.3091	25.8935	17.6923	21.1536	14.9573	19.502
ID=MA_10171864g0010	0.769231	0	0	0.769231	1.6	2.6087	0	0
ID=MA_10171923g0010	0	0.357143	0	0.694444	1.98529	0	0	1.04895
ID=MA_101720g0010	8.74025	8.40236	11.6615	8.08451	11.1786	11.0172	8.96208	7.52746
ID=MA_10172789g0010	18.0325	21.2217	15.0237	14.6612	20.1665	33.0673	22.7424	16.0158
ID=MA_101730g0010	1.96376	2.29382	0.887458	2.43369	9.00868	9.56779	4.36391	2.1756
ID=MA_10173312g0010	0.292398	0	0.925926	0.505051	5.11752	1.16959	1.26984	0.793651
ID=MA_10173398g0010	11.8279	9.88421	7.92412	0.688312	0.673401	0	6.40093	3.4965
ID=MA_10174007g0010	1.89436	6.15848	4.38557	3.27467	11.2519	10.0951	8.49347	9.43217
ID=MA_10174497g0010	7.75097	7.07098	6.03539	5.37063	6.28821	4.97566	5.28713	5.96388
ID=MA_10174633g0010	0	0	0	0	0	0	0	0
ID=MA_10174788g0010	0.31671	0.148073	0.215969	0.26672	0.613387	0.567815	0.10989	1.1508
ID=MA_101756g0010	0.895401	0.800885	0.811802	0.679575	1.89014	2.31358	2.05525	2.02088
ID=MA_10176251g0010	1.14943	0	0	0	0	0	0	5.55556
ID=MA_10176420g0010	85.2311	84.5842	94.1674	94.309	78.783	80.2129	33.9035	30.5293
ID=MA_10176945g0010	0	0	0	0.609756	20.3283	2.27273	0	0
ID=MA_10177437g0010	1.35133	1.01204	0.878721	0.874261	1.54167	1.96782	1.78369	1.03544
ID=MA_10177682g0010	9.13821	8.98572	7.79071	8.55752	9.0484	8.08428	9.42762	8.14959
ID=MA_101776g0010	2.99758	2.25873	2.59925	1.85122	3.72176	3.41487	4.53764	2.55434
ID=MA_10177719g0010	13.1658	11.3591	8.18694	10.3897	15.0885	14.7954	6.62833	9.30338
ID=MA_101777g0010	49.5702	49.6706	49.0599	49.4301	49.0301	48.5387	51.4464	49.1188
ID=MA_10177821g0020	0	3.22581	0	57.1429	0	0	0	0
ID=MA_10178158g0010	23.4551	21.422	21.8517	17.3703	16.0468	38.447	46.8315	22.6364
ID=MA_10178474g0010	0.738347	0.396177	0.71441	0.247416	0.715135	0.816244	0.840854	0.629093
ID=MA_10178643g0010	61.3194	62.3328	56.404	59.1404	59.5922	60.9216	61.2311	63.1001
ID=MA_101786g0010	34.4712	32.2107	34.8838	32.7108	30.8923	29.7362	35.1132	34.3755
ID=MA_101790g0010	0.466761	0.288457	0.298062	0.438545	0.655982	0.754532	0.685995	0.746746
ID=MA_101793g0010	1.65916	0.76078	3.78378	6.02564	1.72101	0	2.05195	1.5
ID=MA_10179878g0010	0	0	0	0	1	0	0	0
ID=MA_101803g0010	18.0892	15.918	22.3978	24.7842	22.3399	19.6074	10.0716	10.423
ID=MA_10180837g0010	8.2816	3.78851	3.59469	4.74205	4.17811	6.36714	1.02784	1.0267
ID=MA_10180966g0010	31.25	30.6452	15.2174	38.6364	0	0	0	0
ID=MA_10181125g0010	3.52279	2.76866	5.37608	6.60208	0.543001	6.49651	4.62061	4.37916
ID=MA_10181246g0010	37.549	38.3686	39.3012	38.0613	35.8139	36.7635	37.412	38.5485
ID=MA_10181288g0010	6.71037	6.60917	6.82877	6.87961	11.2813	7.33471	6.75676	7.13884
ID=MA_101812g0010	8.38073	6.77858	6.2707	6.17355	3.66996	3.71205	8.44315	6.1903
ID=MA_10181547g0010	6.3333	5.4066	3.28323	2.21226	13.366	11.9458	13.6615	13.9723
ID=MA_10182116g0010	0.109352	1.11448	1.26811	1.82636	0.21645	0.578231	1.43793	1.56867
ID=MA_10182290g0010	6.89147	5.47489	6.26453	8.37724	3.20513	2.00535	4.51848	4.78534
ID=MA_10182631g0010	3.12087	3.46919	3.32041	2.88938	5.60174	4.28527	3.09049	2.26335
ID=MA_101835g0010	1.63934	1.36986	0	1.13636	11.7647	2.32558	0	0
ID=MA_101842g0010	11.7522	13.2731	7.5404	7.89156	10.5189	27.607	21.6682	25.9155
ID=MA_10184540g0010	15.5029	10.0331	4.54861	6.48714	6.63291	8.43553	10.4261	4.46203
ID=MA_10184926g0010	32.1562	29.4376	20.83	19.4288	16.582	19.0495	10.9953	12.3265
ID=MA_10184993g0010	5.90434	7.4086	5.92905	6.56925	5.27386	5.69141	4.68975	7.15178
ID=MA_101849g0010	0.616575	0.517633	0.609976	0.508566	1.98371	0.438596	1.61317	1.06973
ID=MA_10185064g0010	0	0	0	0	2.5641	0	0	0
ID=MA_10185385g0010	2.23005	1.55979	0.676304	1.24279	1.29987	1.10622	1.52092	1.34505
ID=MA_101855g0020	15.1991	10.744	13.6272	10.266	12.7427	34.4444	8.56643	29.2618
ID=MA_10185829g0010	4.40301	3.01573	4.37308	5.07454	4.26455	3.58244	4.112	3.24813
ID=MA_10186551g0010	0.0496524	0.266892	1.21772	0.55148	0.963956	0.292829	3.82626	2.91624
ID=MA_10186573g0010	52.5011	52.8565	49.9627	54.6831	52.255	51.7173	49.1711	50.6124
ID=MA_10186862g0010	53.9734	60.1826	57.6399	62.9778	68.0225	59.4897	56.7633	50.3701
ID=MA_10186926g0010	23.442	21.8021	24.5967	25.3497	12.9403	23.7822	22.1504	11.5051
ID=MA_10187060g0010	4.8973	3.2409	4.10238	2.75633	2.78555	2.1384	2.82694	4.16725
ID=MA_10187354g0010	14.1837	14.1891	7.28752	7.55057	11.8284	2.99145	13.9752	15
ID=MA_101873g0010	0	0	1.73826	0	2.02381	0.78125	4.26136	0.833333
ID=MA_101877g0010	0	0	0	0	0	0	0	0
ID=MA_101879g0010	69.8723	73.5512	82.3161	70.113	74.3909	59.4099	69.8013	71.7103
ID=MA_10188586g0010	19.1787	18.5404	35.3421	36.4878	31.6356	33.8211	11.4093	10.2903
ID=MA_10188741g0010	1.24172	1.57988	0.145312	1.20018	1.85293	1.73529	0.690242	1.1044
ID=MA_10189019g0010	38.7357	39.7571	0.966184	2.35761	19.6161	17.6768	2.0202	0.555556
ID=MA_101892g0010	0.552429	1.44862	1.16916	0.622711	0.81415	1.41704	0.462073	0.871795
ID=MA_10189381g0010	0	0	0	2.89855	0	0	0	0
ID=MA_10189662g0010	3.33333	0	2.5	8	0	7.69231	0	0
ID=MA_10189777g0010	0.806452	0	0	0	0	0	0	0
ID=MA_10190246g0010	44.5055	54.6923	69.9519	71.1538	33.3333	35	73.3333	76.1905
ID=MA_10191230g0010	1.64746	0.877368	2.08574	1.85175	1.45781	2.41132	1.81465	1.34931
ID=MA_101915g0010	63.3392	62.3075	52.5201	55.7903	51.9042	50.9434	56.0615	53.589
ID=MA_10192193g0020	0.35461	0.505051	0.537634	0	0	0	3.0303	0
ID=MA_10192333g0010	1.96078	6.66667	2.77778	1.5873	13.0303	18.4615	1.96078	8.62471
ID=MA_101924g0010	17.8284	20.6955	23.3658	20.9014	15.2828	12.9386	16.2516	20.5421
ID=MA_101924g0020	27.1363	27.5905	21.8397	22.1678	20.4074	15.3846	20.0101	14.9145
ID=MA_10192750g0010	61.1261	62.4484	63.5829	58.9571	29.0018	21.0814	56.9551	68.1612
ID=MA_10193025g0010	2.17391	0	0	0	0	0	0	0
ID=MA_101930g0010	0	0	0	0	0	3.125	0	0.961538
ID=MA_10193378g0010	6.66523	5.89027	7.51647	6.76248	10.2833	11.3358	1.52623	1.20618
ID=MA_10193541g0010	16.613	22.5398	17.109	17.7038	18.147	17.5974	9.8702	15.7663
ID=MA_10194041g0010	10.8942	8.02346	18.4357	11.4317	5.0539	10.1743	17.3466	13.4212
ID=MA_101944g0010	41.548	44.7303	42.4769	48.4526	46.7452	43.4841	47.4622	43.1898
ID=MA_10194928g0010	0.45408	0.195545	2.3218	1.3403	0.238095	4.3259	0.833333	0
ID=MA_10194g0020	2.77778	0	0	0	0	0	3.0303	0
ID=MA_10195045g0020	52.886	70.3947	45.6656	44.4409	45.4545	59.2075	58.8889	55.2083
ID=MA_10195746g0010	0	2.04518	0.500786	0.100402	1.12363	1.54046	1.32513	0.320048
ID=MA_101958g0010	0.621118	0.621118	0.714286	0	0	1.02041	4.7419	0
ID=MA_10196198g0010	0	0	0	0	0	0	0	0
ID=MA_10196316g0010	54.7619	52.6316	60.8696	58.0645	94.1176	50	52.9412	30.4348
ID=MA_10196363g0010	7.32524	5.43928	7.41065	6.74734	6.45188	9.44468	8.64646	8.6258
ID=MA_10196428g0010	53.5028	59.8605	63.5669	61.9653	57.2115	48.3364	67.8333	71.3131
ID=MA_101964g0010	47.8482	41.5456	61.1804	56.544	62.154	65.3114	40.5138	43.3026
ID=MA_101965g0010	0	0	0	0	0	0	0	0
ID=MA_10196643g0010	0.373166	0.379886	22.2375	29.3329	7.72155	8.6073	23.3161	21.4146
ID=MA_10196958g0010	56.1459	32.6238	29.8066	38.4259	32.2304	48.6243	72.9739	22.7167
ID=MA_10197194g0010	0	0	0	0	0	10	0	0
ID=MA_10197220g0010	65.2859	65.153	57.7793	61.3408	49.1816	66.4562	55.4343	65.4433
ID=MA_101972g0010	4.85375	7.73784	4.59486	14.1299	3.4763	9.37578	5.79938	23.126
ID=MA_10197498g0010	1.89912	1.67464	5.10317	4.60966	1.36054	2.31911	1.32275	6.36238
ID=MA_10197498g0020	8.98298	11.1163	6.32029	6.35377	16.4592	18.9833	5.66883	5.3046
ID=MA_10197506g0010	0	0.694444	0	0.623107	0	0.666667	0	0
ID=MA_10197892g0010	3.58355	8.6432	7.29039	11.1995	2.3569	11.3	6.52184	5.6995
ID=MA_101987g0010	18.4594	18.8112	15.6618	19.3563	13.714	20.8966	21.1478	19.0109
ID=MA_10198808g0010	75.8571	80.6977	55.9055	52.3489	70.9834	67.1139	56.0564	67.7917
ID=MA_101990g0010	57.9852	55.4215	51.6832	54.4276	46.4015	52.9443	55.0686	57.6461
ID=MA_10199247g0010	0	0.520833	0	0	0.724638	0	0	0
ID=MA_10199750g0010	1.32685	1.48381	0.763898	0.78367	0.593093	0.33215	1.4214	1.19863
ID=MA_101997g0010	1.37667	1.40697	2.02669	1.60798	2.51191	4.54423	3.58375	2.51235
ID=MA_10199816g0010	86.6721	88.1485	78.0373	82.8438	80.0974	84.8485	75.6854	70.1876
ID=MA_10199979g0010	0	0.238095	0.212766	0	1.16667	1.06667	1.33333	0
ID=MA_10200015g0010	6.50718	4.93554	3.33418	2.49293	3.80811	8.10338	1.08251	6.82204
ID=MA_10200277g0020	54.1953	52.9129	51.479	51.4643	50.1367	57.5758	44.6935	37.3611
ID=MA_10200362g0010	1	0	0.735294	0	0	0	1.47059	0
ID=MA_102003g0010	4.62667	7.80254	4.5717	5.03877	7.41204	4.83524	7.9323	8.17554
ID=MA_10200587g0010	12.3799	12.5515	34.1146	31.2622	1.06385	18.7883	20.904	27.5073
ID=MA_10201061g0010	13.8889	16.4465	15.3454	18.9542	19.9479	22.0038	18.4821	16.2393
ID=MA_10201066g0010	0.893353	1.28939	1.57815	1.648	1.62249	2.19247	1.48835	1.01643
ID=MA_10201271g0010	9.83072	3.92216	5.68278	1.70686	3.92361	7.13967	2.69231	0.654762
ID=MA_10201285g0010	2.28938	2.88863	5.06864	2.94194	5.48469	2.39538	0	6.44908
ID=MA_10201487g0010	7.80293	4.74468	9.28956	11.9313	7.1033	10.7368	6.08601	10.6519
ID=MA_10201791g0010	42.8542	40.6109	48.3313	50.4327	43.8649	47.0466	30.3221	27.9148
ID=MA_10201g0010	48.2519	47.9204	66.0755	59.2784	61.1732	66.1057	58.6696	68.4796
ID=MA_10202775g0010	67.3961	63.6806	47.0633	60.8173	38.7622	73.9575	25	40.0513
ID=MA_10202872g0010	17.4143	14.2332	9.8269	8.49917	15.1711	11.8055	3.59244	4.75921
ID=MA_10203479g0010	50.6394	61.3662	96.8421	97.7778	75.4118	90.2857	100	93.4712
ID=MA_102039g0010	4.37192	2.99908	2.57787	2.27704	2.91667	4.17391	4.1958	2.63158
ID=MA_102043g0010	4.92093	5.63873	5.77198	6.11404	10.1696	11.5534	7.28098	11.7971
ID=MA_102045g0010	32.6096	41.1404	41.8492	37.3477	63.3875	61.2121	24.3972	52.7295
ID=MA_10204720g0010	0	0	0	0	0	1.02041	0	1.98413
ID=MA_10204725g0010	2.7027	0	0	0	0	25	0	0
ID=MA_10204781g0010	2.95891	3.08353	1.05655	0.595238	2.48869	2.38095	4.33953	8.80952
ID=MA_10204888g0010	0	0	0	0	0	0	0	0
ID=MA_10205012g0010	53.8462	61.1111	50	65.625	100	100	75	43.75
ID=MA_10205229g0010	0.366154	0.550772	0.364849	0.698243	0.593883	1.36634	1.18341	0
ID=MA_10205415g0010	0.534821	0.271883	2.12294	2.62554	2.03988	2.74211	0.516342	0.914567
ID=MA_102054g0010	83.516	83.6903	86.857	84.916	67.039	61.9621	43.1222	58.5513
ID=MA_102057g0010	17.8202	18.9466	22.9551	29.5821	18.3209	9.24943	20.9543	19.806
ID=MA_102060g0010	36.9825	38.0152	42.3674	37.3289	37.431	31.1316	31.7102	30.5505
ID=MA_10206328g0010	57.0527	56.567	85.0563	83.9145	78.9302	81.4573	79.8863	82.7067
ID=MA_10206478g0010	0.529847	0.819505	0.641443	0.202478	0.719432	0.843966	1.03479	1.20473
ID=MA_10207145g0010	66.3494	66.1074	64.8257	66.7094	63.0449	59.528	69.6548	73.5079
ID=MA_102072g0010	0.468079	0.394232	0.35409	0.824074	0	0.930243	0.779399	0
ID=MA_10207823g0010	70.5665	73.3333	72.3684	73.4848	83.6538	89.0625	59.4932	74.256
ID=MA_10207985g0010	0	0	0	0	0	0	0	0
ID=MA_10208000g0010	0	0	0.980392	0	1.38889	0	0	0
ID=MA_10208403g0010	0.824264	1.00355	0.716845	0.888069	1.201	2.02084	1.13981	0.996341
ID=MA_10208485g0010	24.5016	25.3921	23.9627	25.9475	26.7005	26.8867	34.6697	30.8321
ID=MA_102091g0010	95.2137	92.4837	100	98.6667	100	100	97.4359	98.4127
ID=MA_10209606g0010	0.719604	0.281885	0.588222	0.863255	2.91404	0.377747	1.31591	0.718797
ID=MA_10209727g0010	0.203857	0.171328	0.350931	0.645083	1.28833	0.813752	1.6185	1.47687
ID=MA_10209801g0010	47.2934	37.6877	45.8052	46.7563	75.1443	76.187	45.3509	60.5655
ID=MA_10209922g0010	0.828132	1.13249	0.850114	0.849015	2.25575	1.26133	1.18054	3.56419
ID=MA_10210517g0010	0	0	0	0	0	0	0	0
ID=MA_102108g0010	100	78.2609	100	94.4444	92.3077	100	100	100
ID=MA_10211068g0010	1.37472	1.16547	5.12177	5.5759	4.82657	3.31996	2.59689	4.53108
ID=MA_10211095g0010	44.7974	48.9116	48.1137	48.6022	43.565	43.6616	44.8674	43.8556
ID=MA_1021120g0010	13.7745	12.6621	9.02635	11.2722	9.75229	14.2622	10.5943	8.56848
ID=MA_10211613g0010	2.76553	2.6427	3.63687	3.49273	3.14235	3.32671	2.84795	3.28701
ID=MA_10211749g0010	74.0443	72.6404	48.4503	44.817	78.7194	84.7999	60.2726	38.5611
ID=MA_10211905g0010	39.6561	35.7786	55.6061	57.1212	61.4543	31.6346	49.0476	47.2222
ID=MA_10212229g0010	13.1216	15.8121	9.82066	9.15662	8.84208	4.87343	11.992	5.0393
ID=MA_10212234g0010	3.03745	3.64816	2.73199	3.29091	3.96876	1.10382	3.22513	5.31832
ID=MA_102122g0010	52.722	54.2228	54.3859	56.845	54.1129	50.6207	57.7874	52.8934
ID=MA_10212474g0010	0	0	0	0	0	0	0	0
ID=MA_10212526g0010	1.05803	1.16458	0.645114	0.275708	0.685464	0.854167	0.616848	0.292508
ID=MA_10212729g0010	22.113	19.661	18.8703	22.6819	16.1818	18.6124	16.9148	15.5465
ID=MA_10212971g0010	0	0	0	3.57143	0	4.54545	0	0
ID=MA_10212g0010	0	1.02041	0.571429	2.76498	5.00278	0	0	0.892857
ID=MA_10213388g0010	1.29363	1.00653	1.66281	1.51957	1.42928	1.63176	1.13264	1.45697
ID=MA_10213520g0010	80.2641	55.5848	56.3016	50.6667	57.5	58.9577	61.8651	48.2456
ID=MA_10214098g0010	17.4134	16.8592	12.8144	11.7493	15.27	13.6827	11.54	9.8739
ID=MA_102140g0010	50.7878	50.2634	53.2214	53.8192	56.4101	57.7584	47.333	49.6516
ID=MA_102140g0020	0	0	26.6667	14.8148	0	0	0	0
ID=MA_10214585g0010	3.60684	3.38621	1.25326	2.11002	5.58202	5.83636	2.3817	2.89092
ID=MA_10214757g0010	48.021	47.8006	46.5437	49.5842	45.3552	43.8761	46.578	42.9284
ID=MA_102148g0010	6.03251	4.65433	3.74269	4.90576	9.35065	3.52991	6.46465	2.15909
ID=MA_102149g0010	39.002	37.2221	36.5403	39.8052	39.6357	30.7365	38.0337	31.3692
ID=MA_10215114g0010	96.5517	100	95.4545	100	94.1176	100	100	100
ID=MA_102154g0010	0.943627	0	0.189394	0.278699	0.694444	1.90972	1.28385	0.47619
ID=MA_10215772g0010	6.61337	5.37594	28.0296	5.02232	5.53161	0	12.2378	48.6765
ID=MA_102166g0020	45.1564	47.9165	45.6504	46.013	47.5073	45.0012	44.5654	42.6189
ID=MA_10217011g0010	65.4149	60.7222	61.0302	52.1718	67.795	62.6648	60.2963	61.8743
ID=MA_10217366g0010	0	0	0	0	0	0	4.7619	0
ID=MA_10217369g0010	70.3105	31.3805	70.2098	64.9591	8.30487	31.2354	79.865	69.2796
ID=MA_10217414g0010	1.3047	0.46699	0.29303	0.444848	0.32684	4.25168	0.650214	0.983521
ID=MA_10217960g0010	28.1686	23.0984	7.43348	7.32123	18.0208	11.5751	16.0552	14.1385
ID=MA_102181g0010	4.44701	1.67519	3.21442	3.10724	11.9878	12.9901	4.84486	5.27524
ID=MA_10219080g0010	0	0	0	0	0	0	0	0
ID=MA_10219509g0020	3.26046	2.46515	3.56504	4.4084	2.79744	4.73732	4.59602	2.84893
ID=MA_10219743g0010	55.8679	53.5335	49.0616	48.0648	49.5884	45.2194	43.0797	46.8876
ID=MA_10219750g0010	0	0.8	0	1.90476	12	2.10526	0	0
ID=MA_102198g0010	1.61696	0.956938	2.24739	0.181818	0.846124	0.606061	3.67024	8.2255
ID=MA_102199g0010	19.8974	17.9744	9.85866	13.4211	20.8702	21.8478	18.8259	17.4603
ID=MA_1022031g0010	79.587	78.7557	73.6913	75.3392	69.8806	70.7891	75.3287	77.2319
ID=MA_10220433g0010	69.8783	70.4122	43.1737	42.9878	66.8255	43.7809	56.1696	43.9192
ID=MA_102205g0010	4.54545	3.7037	2.5641	0.740741	5.26316	6.25	1.96078	3.6036
ID=MA_10221218g0010	5.64719	7.65495	12.0655	11.3165	10.8985	6.71504	6.07662	5.48725
ID=MA_10221733g0010	0	0	0	0	0	0	0	0
ID=MA_102223g0010	5.46284	4.8843	3.57195	7.35072	8.61111	7.40741	0	0.505051
ID=MA_10222777g0010	1.31704	1.54658	0.857085	1.09765	1.24085	1.25603	0.825199	0.864078
ID=MA_10222793g0010	1.69351	3.7265	0.858975	1.55846	2.0255	3.27054	1.47978	1.73356
ID=MA_10222884g0010	43.2283	42.4822	68.3249	71.1692	22.5376	32.967	50.0838	85.7026
ID=MA_10222942g0010	51.6909	49.1289	52.9609	50.743	51.0827	52.9495	49.6558	52.5277
ID=MA_10223011g0010	1.31404	0.797021	0.749113	0.661555	1.59671	0.78279	1.07307	2.18031
ID=MA_10223082g0010	2.27273	4.54545	0	5.55556	0	0	4.54545	13.6364
ID=MA_10223157g0010	34.079	32.823	31.2494	36.5587	37.9324	32.8443	35.5764	37.1413
ID=MA_10223525g0010	63.5199	45.7785	1.31579	0	0	0	23.1755	37.7632
ID=MA_102236g0010	10.6931	8.49205	3.07797	1.71838	6.19845	7.35763	4.07961	4.66573
ID=MA_10223g0010	2.24073	3.12949	1.4317	2.03824	1.82804	3.37683	1.78571	4.24548
ID=MA_10224286g0010	0	0	0	0	0	2.66667	0	0.555556
ID=MA_10224291g0010	2.81142	1.82512	0.913843	0.682102	2.71444	4.47059	2.38755	1.6823
ID=MA_10225049g0010	0.786539	0.57937	0.315429	1.69719	4.62729	1.78846	1.69119	1.27428
ID=MA_102253g0010	0.0649773	0.749006	0.221166	0.156101	0.16835	1.2963	0.217865	0.396825
ID=MA_10225405g0010	39.1715	36.5399	41.1817	38.0764	25.219	24.2765	36.3026	39.8573
ID=MA_10225541g0010	48.3333	50.3846	21.4286	23.0769	21.4286	33.3333	100	94.0769
ID=MA_10226199g0010	82.5266	78.5652	78.4678	74.0665	79.5072	73.6764	80.584	74.04
ID=MA_10226206g0010	1.7094	0	0.333333	0.869565	2.625	0.47619	0.454545	0
ID=MA_10226858g0010	8.95366	2.93785	0	0	4.65083	3.18471	1.11111	2.83309
ID=MA_10227167g0010	0	0	0	0.496592	0.555556	1.11111	0.512821	3.18841
ID=MA_10227187g0010	1.61423	0.903379	1.16011	0.767963	1.90747	0.50027	0.975309	0.5
ID=MA_10227380g0010	18.8811	27.7778	35.5623	29.1101	28.9926	47.6431	23.913	29.156
ID=MA_10227389g0010	0.3125	0.806452	8.16399	3.05263	0	0	4.90196	0
ID=MA_10227580g0010	2.49606	3.06714	0.931137	0.981957	5.38998	5.3962	1.68402	4.0109
ID=MA_10227622g0010	0.327662	0.258897	1.16508	1.58577	0.882567	0.707877	0.533324	0.37954
ID=MA_10227813g0010	58.7402	53.6454	58.7022	63.68	62.3536	53.6146	57.1077	56.1134
ID=MA_102279g0010	53.8751	52.0363	51.1108	53.4471	52.1534	50.4244	49.4829	45.5693
ID=MA_10228078g0010	79.7059	86.3095	75.1425	83.5082	85.2273	70.614	57.5397	76.6667
ID=MA_10228148g0010	42.3392	43.9602	30.7704	26.9152	38.7875	41.3857	37.1774	34.9598
ID=MA_10228201g0010	70	61.2343	57.1182	60.2395	59.7772	52.0604	56.6028	57.4712
ID=MA_102288g0010	5.56818	7.80729	6.53441	8.64136	5.45455	9.16378	7.49851	13.9197
ID=MA_10229399g0010	0	0	0	0	7.69231	0	0	0
ID=MA_10229470g0010	87.6063	96.5517	88.4804	97.1273	95.7516	89.1394	95.0397	95.5437
ID=MA_10229624g0010	6.35198	7.58658	8.18575	10.5961	5.96763	7.05128	7.52066	7.18997
ID=MA_102296g0010	9.84693	6.81231	11.7788	11.2736	7.80908	8.49007	11.5317	9.65186
ID=MA_10229741g0010	9.88701	20.154	7.29222	12.7563	10.9896	14.9188	8.4375	5.0871
ID=MA_102298g0010	12.2955	8.23577	10.7205	11.8803	16.4374	15.2324	8.35774	13.7898
ID=MA_10230413g0010	12.0112	12.5727	14.7875	12.0602	8.4258	9.16475	13.5837	17.485
ID=MA_10230764g0010	0	0	0	0	0	0	0	0
ID=MA_10230g0010	21.2963	28.7356	44.6421	34.6263	27.2727	21.2121	31.8182	21.2121
ID=MA_102312g0010	4.64427	2.4741	24.1785	25.0945	3.11728	4.39815	7.55819	22.4872
ID=MA_10231744g0010	0	0	0	0	5.88235	0	0	1.51515
ID=MA_10231919g0010	1.74951	1.88043	1.94213	1.30962	2.56952	7.47179	0.821458	1.92573
ID=MA_10232070g0010	6.85438	1.99466	0.990922	1.32865	1.17006	1.47542	2.14192	3.50154
ID=MA_10233389g0010	70.6897	74.359	86.0465	81.6667	73.3333	78.5714	64.5161	86.1111
ID=MA_10234164g0010	0	0	3.84615	0	0	0	0	0
ID=MA_10234279g0010	2.1234	0	4.07328	4.18333	6.81818	5.20833	4.29487	4.9794
ID=MA_10234723g0010	74.4611	72.7431	69.7136	75.8731	70.8471	76.0775	78.566	80.9606
ID=MA_102349g0010	0	0.574713	0.757576	0	1.28205	0	0	0
ID=MA_10235107g0010	1.65368	0.968013	0.977081	1.14663	1.38306	1.21931	1.02049	1.11153
ID=MA_102352g0010	56.1147	51.6507	71.6961	68.5189	43.3511	38.2576	65.6784	49.6326
ID=MA_10236276g0010	49.8176	52.4113	53.8166	57.3868	44.342	57.3927	54.2662	48.6174
ID=MA_10236360g0010	1.65351	0.872844	0.830705	0.841062	2.00205	1.54977	1.66448	1.84963
ID=MA_10236378g0010	0.411318	0.535431	4.80252	6.52873	1.43782	1.34667	0.636337	1.45256
ID=MA_10236470g0010	1.72414	4.34783	0	4.66531	0	4.16667	0	0
ID=MA_10236943g0010	2.41402	1.22738	0.540558	0.516588	1.73824	1.50766	1.09426	0.896728
ID=MA_10237190g0010	0.26455	10.0973	4.39223	0.37037	0.584795	1.0101	0.988142	0
ID=MA_10237752g0010	5.22349	3.79438	5.72673	5.70868	9.38299	12.5247	6.47508	7.60871
ID=MA_10237903g0010	69.3103	71.8876	79.7153	82.8467	83.8095	77.0701	63.2653	67.9012
ID=MA_10238024g0010	0.142045	0.456998	0.861482	0.384595	0	2.55401	1.67749	0.252525
ID=MA_10238123g0010	11.6582	3.65148	8.88951	11.7895	10.8907	8.19788	17.4417	23.0376
ID=MA_102384g0010	46.2521	48.1556	44.4474	46.7283	46.3677	44.8202	50.1348	49.0514
ID=MA_10238540g0010	2.4212	3.56364	0.119617	0.762206	0.813628	1.2076	3.22658	2.74263
ID=MA_10239279g0010	55.8848	56.859	52.4789	56.5179	60.9188	60.8186	49.3104	40.9043
ID=MA_10240168g0010	20.0284	14.359	16.4286	17.199	18.8596	27.619	9.34783	6.94118
ID=MA_102403g0010	34.5772	30.8251	32.8065	34.4376	42.1879	44.0833	31.5704	34.5439
ID=MA_10240445g0010	33.4501	39.7153	35.7837	34.5891	36.3055	43.3314	35.4271	40.3896
ID=MA_10240520g0010	87.798	78.4023	94.303	92.5926	93.6937	78.8889	85.0607	87.7717
ID=MA_10240941g0010	86.438	89.4182	89.5487	83.9007	87.959	89.1244	91.1647	83.9621
ID=MA_10241185g0020	0	1.73913	0	0	0	0	0	0
ID=MA_10241233g0010	0	0	6.59698	11.9138	1.75439	0	17.7778	12.6566
ID=MA_10241557g0010	0	0	0	0	0	0.277778	4.0625	0.367647
ID=MA_10241770g0010	49.803	52.6483	39.7251	41.7551	49.25	48.2299	39.4582	39.0121
ID=MA_10241783g0010	0.222222	0.231481	0.292398	0.222222	0.925926	1.30277	0.808348	0.458287
ID=MA_10241916g0010	3.7037	2.62897	0	0	3.0303	2.22222	0	0
ID=MA_102427g0010	0	0	0	0.37037	3.87097	2.77778	0	0
ID=MA_10243352g0010	5.13761	5.39179	4.80571	5.06146	5.04666	5.22092	5.61274	5.52389
ID=MA_10243441g0010	50.6244	53.7275	59.0824	56.759	52.8026	52.2698	48.1137	52.8378
ID=MA_10243490g0010	2.23694	4.58384	4.72492	5.59267	11.3175	6.7402	4.52381	9.12879
ID=MA_10243939g0010	17.8618	16.7601	25.4944	25.8013	17.7944	20.2042	17.4891	17.4514
ID=MA_10244600g0010	2.34281	1.99961	2.36917	0.983268	0.76771	2.35	3.6688	1.94608
ID=MA_102449g0020	34.4929	31.9624	64.4286	62.9036	33.3859	42.0482	56.2002	52.9855
ID=MA_10245227g0010	61.8921	59.6916	67.3698	59.0023	69.7893	56.906	65.6638	57.0076
ID=MA_10245438g0010	0.757576	1.04167	3.05829	3.04912	0.297619	0	1.40562	0.208333
ID=MA_10245665g0010	53.3343	53.242	62.036	59.288	72.6814	73.5819	43.0556	42.3736
ID=MA_10245708g0010	70.4793	69.1642	67.1257	77.4235	74.3226	62.1598	67.6285	66.3492
ID=MA_102457g0010	1.96459	0	0	0.595238	1.91327	2.38095	0	0
ID=MA_10245933g0010	65.5691	68.5808	65.001	66.4921	67.4488	64.4218	65.6182	61.9161
ID=MA_10245g0010	3.29749	0	0	0	0	2.5641	0	0
ID=MA_10246558g0010	6.42835	6.92138	4.38198	5.24721	3.6997	3.43768	6.03924	7.51146
ID=MA_10246817g0010	0.238095	0	0	0.274725	0.793651	1.36412	0.952381	0.414166
ID=MA_102478g0010	14.4844	13.4329	7.82844	7.48844	8.0408	9.2947	14.0013	14.7725
ID=MA_10247978g0010	1.54492	1.48201	0.625064	1.76409	0.341763	1.63265	0	0.10582
ID=MA_10248111g0010	0.644018	0.403247	0	0.349399	0.90123	0.310559	0	0.649351
ID=MA_10248217g0010	0	8.57143	0	5.88235	6.25	0	0	0
ID=MA_10248435g0010	0.663178	0.617365	0.324817	0.138889	0.790598	0.784314	1.5012	0.341667
ID=MA_10248752g0010	4.02861	5.22709	0.953631	1.68739	7.51631	6.79118	3.94358	3.84132
ID=MA_10249055g0010	10.8006	9.82858	4.44233	6.50272	8.45873	6.15383	12.2025	5.69875
ID=MA_10249530g0010	21.1254	28.4331	17.3406	18.4991	12.4358	14.2491	7.46532	21.0843
ID=MA_10249831g0010	1.26582	0	0	3.27869	1	6.15385	0	3.0303
ID=MA_10249g0010	0	0	0	0	0	0	0	0
ID=MA_10250029g0010	40.424	32.673	49.8226	57.5805	32.3713	40.837	52.3776	44.928
ID=MA_10250029g0020	2.26527	3.43611	3.87221	3.23343	4.13608	4.9553	1.06994	2.0769
ID=MA_10250077g0010	62.5479	64.9111	83.4923	80.9674	89.9899	87.3735	79.6011	81.2563
ID=MA_10250264g0010	94.3458	94.3599	96.2067	92.8928	96.1422	98.559	94.2895	94.6987
ID=MA_10250564g0010	0	0	0	9.375	0	0	0	0
ID=MA_10250686g0010	1.08801	0.716419	0.65648	2.56738	3.42313	0.920988	2.76587	6.46043
ID=MA_10250723g0010	2.71713	0	1.14693	2.82982	1.08729	3.35295	4.68803	5.62172
ID=MA_10251013g0010	0	0.445303	1.04348	3.41435	0.694444	5.06579	2.10598	1.86765
ID=MA_10251095g0010	59.0909	65.1072	91.0354	98.5294	100	100	97.619	100
ID=MA_1025152g0020	77.7384	70.6946	76.8737	72.3062	75.7179	73.3522	76.2702	76.1311
ID=MA_10251635g0010	72.2692	78.0441	75.8052	77.5212	69.4272	76.4441	70.3524	72.1304
ID=MA_10251995g0010	27.9735	26.1408	26.8553	24.1105	27.5436	28.6703	26.1489	27.4889
ID=MA_10251997g0010	36.3185	25.9828	26.33	28.962	39.484	44.4132	47.1762	40.59
ID=MA_102522g0010	1.67686	1.02388	0.428943	0.844656	0.689425	1.68885	2.61918	2.50055
ID=MA_10252326g0010	65.6907	58.9392	62.8048	63.3801	56.1566	53.9787	51.2334	61.2943
ID=MA_10252915g0010	63.2628	62.1212	47.5324	49.3162	40.6001	31.3564	38.6715	45.9967
ID=MA_102531g0010	1.27914	1.04426	0.996154	0.867079	1.24017	1.97797	1.61176	1.46039
ID=MA_10253390g0010	4.26872	3.57114	2.24401	2.3773	3.68671	3.11429	4.21736	3.57407
ID=MA_102534g0010	12.1951	6	22.449	20	50	9.52381	3.33333	29.1667
ID=MA_102534g0030	1.7998	6.16146	14.8902	13.6125	4.94993	8.0303	27.86	13.5606
ID=MA_102538g0010	0	0.26455	0.737849	0.553289	1.04993	0.952381	1.57638	0.198413
ID=MA_1025429g0010	57.0241	51.0493	53.7788	57.3171	60.4783	64.699	56.0141	45.1217
ID=MA_10254376g0010	53.8462	36.6667	100	100	75	60	0	0
ID=MA_10254896g0010	0.184911	0.610788	0.500234	1.3695	2.07395	2.56166	1.60096	1.24358
ID=MA_10254985g0010	34.944	26.912	15.9916	16.9647	32.752	32.2643	29.6164	25.8634
ID=MA_10254g0020	1.20794	0.822592	1.85766	2.66831	0.599797	2.53307	0.727609	1.26159
ID=MA_102552g0010	1.10677	0.705929	1.662	1.64807	0.7018	1.01202	1.78605	4.3128
[truncated: 20,506 more rows]

## Sheet: PROBES_CG
Probes CpG mean percent methylation	65Minus	65Plus	67Minus	67Plus	68Minus	68Plus	72Minus	72Plus
[truncated: 48,901 more rows]

[truncated: 4 more sheets: GENE_CHG, PROBES_CHG, GENE_CHH, PROBES_CHH]
