# Supplementary material for: Detection of somatic epigenetic variation in Norway spruce via targeted bisulfite sequencing
Source: Ecol Evol. 2018 Sep 5;8(19):9672–82. doi: 10.1002/ece3.4374 (PMC6202725; doi:10.1002/ece3.4374)
Supplement: Supplementary file 3 [file ECE3-8-9672-s003.xlsx]

## Sheet: Info
Supp. Table 1
The data sheets provide information on the DMPs identified with MethylKit, and on the subset for which the methylation differed consistently by at least 10% between ortet and ramet
For each context, we provide a table where for each DMPs the coverage, C count, T count and percent methylation for each library. In addition, we list the p and q values from MethylKit, the percentage difference between each ortet-ramet pair and indicate whether the threshold of 10% was passed for all ortet-ramet pairs.

## Sheet: CG
				65_ortet				67_ortet				68_ortet				72_ortet				65_ramet				67_ramet				68_ramet				72_ramet
chr	start	end	strand	coverage	numC	numT	proportion_C_T	coverage	numC	numT	proportion_C_T	coverage	numC	numT	proportion_C_T	coverage	numC	numT	proportion_C_T	coverage	numC	numT	proportion_C_T	coverage	numC	numT	proportion_C_T	coverage	numC	numT	proportion_C_T	coverage	numC	numT	proportion_C_T	pvalue(MethylKit)	qvalue(MethylKit)	meth.diff(MethylKit)	meth_change_65	meth_change_67	meth_change_68	meth_change_72	Threshold_0.1fold
MA_100058g0010	3922	3922	-	28	0	28	0	18	12	6	0.666667	8	5	3	0.625	10	6	4	0.6	12	3	9	0.25	25	21	4	0.84	20	20	0	1	18	13	5	0.722222	1.41756e-06	0.000770761	40.0625	-0.25	-0.173333	-0.375	-0.122222	x
MA_100606g0010	2128	2128	+	24	0	24	0	23	0	23	0	31	4	27	0.129032	22	0	22	0	19	0	19	0	27	27	0	1	24	0	24	0	8	0	8	0	3.50342e-08	3.7428e-05	30.6154	0	-1	0.129032	0
MA_100875g0010	5852	5852	+	34	5	29	0.147059	26	0	26	0	16	1	15	0.0625	30	2	28	0.0666667	29	9	20	0.310345	21	0	21	0	10	7	3	0.7	16	10	6	0.625	4.79234e-06	0.00198339	26.6634	-0.163286	0	-0.6375	-0.558333
MA_101025g0010	3227	3227	+	23	6	17	0.26087	22	3	19	0.136364	20	0	20	0	20	0	20	0	23	14	9	0.608696	15	4	11	0.266667	11	2	9	0.181818	29	12	17	0.413793	5.00637e-06	0.00205705	30.4374	-0.347826	-0.130303	-0.181818	-0.413793	x
MA_10105635g0010	3887	3887	+	51	26	25	0.509804	51	21	30	0.411765	24	1	23	0.0416667	35	12	23	0.342857	44	12	32	0.272727	44	0	44	0	40	0	40	0	26	6	20	0.230769	7.6557e-08	7.18722e-05	-25.5788	0.237077	0.411765	0.0416667	0.112088	x
MA_101460g0010	5213	5213	-	26	3	23	0.115385	17	0	17	0	16	1	15	0.0625	15	0	15	0	35	24	11	0.685714	14	0	14	0	17	0	17	0	12	0	12	0	2.4349e-05	0.00648744	25.3638	-0.57033	0	0.0625	0
MA_10186573g0010	1686	1686	+	58	45	13	0.775862	26	17	9	0.653846	23	18	5	0.782609	25	16	9	0.64	29	16	13	0.551724	20	11	9	0.55	34	13	21	0.382353	27	10	17	0.37037	1.44836e-05	0.00446558	-27.2727	0.224138	0.103846	0.400256	0.26963	x
MA_10204781g0010	1043	1043	+	20	0	20	0	8	0	8	0	11	1	10	0.0909091	16	15	1	0.9375	14	0	14	0	13	0	13	0	16	0	16	0	10	1	9	0.1	2.47058e-05	0.00655032	-27.2041	0	0	0.0909091	0.8375
MA_10214757g0010	3738	3738	-	26	25	1	0.961538	40	37	3	0.925	9	7	2	0.777778	31	31	0	1	20	5	15	0.25	26	25	1	0.961538	25	14	11	0.56	14	13	1	0.928571	5.55335e-07	0.000364599	-27.2808	0.711538	-0.0365385	0.217778	0.0714286
MA_10238123g0010	985	985	+	73	0	73	0	28	0	28	0	8	0	8	0	20	0	20	0	64	28	36	0.4375	25	0	25	0	18	0	18	0	8	7	1	0.875	1.34337e-14	9.37096e-11	30.4348	-0.4375	0	0	-0.875
MA_10261151g0010	3079	3079	-	35	0	35	0	31	0	31	0	14	0	14	0	13	0	13	0	52	31	21	0.596154	30	0	30	0	25	0	25	0	11	0	11	0	2.28533e-10	5.04632e-07	26.2712	-0.596154	0	0	0
MA_10265726g0010	1322	1322	-	24	16	8	0.666667	25	15	10	0.6	13	10	3	0.769231	28	24	4	0.857143	24	15	9	0.625	19	6	13	0.315789	16	3	13	0.1875	16	4	12	0.25	5.6564e-06	0.00225471	-34.8889	0.0416667	0.284211	0.581731	0.607143
MA_102869g0010	11338	11338	+	8	4	4	0.5	10	8	2	0.8	16	13	3	0.8125	20	20	0	1	13	2	11	0.153846	14	5	9	0.357143	25	14	11	0.56	16	8	8	0.5	2.59957e-06	0.0012368	-40.6863	0.346154	0.442857	0.2525	0.5	x
MA_102915g0010	780	780	+	15	10	5	0.666667	18	16	2	0.888889	20	7	13	0.35	21	12	9	0.571429	24	5	19	0.208333	28	11	17	0.392857	19	4	15	0.210526	21	5	16	0.238095	1.11682e-05	0.00367601	-33.6369	0.458333	0.496032	0.139474	0.333333	x
MA_10296869g0010	238	238	+	15	5	10	0.333333	12	1	11	0.0833333	12	5	7	0.416667	13	11	2	0.846154	16	2	14	0.125	11	0	11	0	13	0	13	0	8	1	7	0.125	1.19491e-05	0.0038728	-36.0577	0.208333	0.0833333	0.416667	0.721154	x
MA_10336774g0010	3496	3496	-	16	10	6	0.625	20	12	8	0.6	9	6	3	0.666667	15	9	6	0.6	25	3	22	0.12	17	5	12	0.294118	8	3	5	0.375	15	3	12	0.2	3.69024e-06	0.00162971	-40.1282	0.505	0.305882	0.291667	0.4	x
MA_10346363g0010	579	579	+	81	19	62	0.234568	35	33	2	0.942857	15	1	14	0.0666667	32	8	24	0.25	73	49	24	0.671233	44	38	6	0.863636	21	7	14	0.333333	14	10	4	0.714286	2.80839e-08	3.1288e-05	30.9977	-0.436665	0.0792208	-0.266667	-0.464286
MA_10346363g0010	617	617	+	87	23	64	0.264368	41	41	0	1	26	4	22	0.153846	48	9	39	0.1875	83	42	41	0.506024	50	48	2	0.96	34	14	20	0.411765	23	17	6	0.73913	3.61483e-07	0.000257724	25.5654	-0.241656	0.04	-0.257919	-0.55163
MA_103473g0010	3751	3751	+	11	0	11	0	14	0	14	0	16	9	7	0.5625	26	26	0	1	24	0	24	0	31	0	31	0	11	4	7	0.363636	10	9	1	0.9	6.95163e-06	0.0026116	-35.1335	0	0	0.198864	0.1
MA_10388485g0010	2328	2328	-	24	6	18	0.25	11	8	3	0.727273	15	5	10	0.333333	52	0	52	0	34	18	16	0.529412	15	4	11	0.266667	19	16	3	0.842105	31	9	22	0.290323	1.0594e-05	0.003544	28.8473	-0.279412	0.460606	-0.508772	-0.290323
MA_10388485g0010	2201	2201	+	37	0	37	0	9	0	9	0	17	7	10	0.411765	41	7	34	0.170732	42	1	41	0.0238095	12	7	5	0.583333	36	27	9	0.75	29	14	15	0.482759	2.60109e-06	0.0012368	27.7149	-0.0238095	-0.583333	-0.338235	-0.312027
MA_10425784g0010	22568	22568	-	27	11	16	0.407407	32	17	15	0.53125	18	7	11	0.388889	17	12	5	0.705882	19	6	13	0.315789	15	2	13	0.133333	31	3	28	0.0967742	23	7	16	0.304348	2.50708e-05	0.00661084	-29.5455	0.0916179	0.397917	0.292115	0.401535
MA_10426093g0020	4468	4468	+	28	5	23	0.178571	17	4	13	0.235294	13	0	13	0	21	0	21	0	21	11	10	0.52381	34	11	23	0.323529	35	16	19	0.457143	26	14	12	0.538462	2.34904e-07	0.00018184	33.4352	-0.345238	-0.0882353	-0.457143	-0.538462
MA_10426192g0010	2641	2641	+	18	11	7	0.611111	8	2	6	0.25	16	14	2	0.875	23	15	8	0.652174	17	3	14	0.176471	26	6	20	0.230769	19	6	13	0.315789	11	4	7	0.363636	3.99366e-06	0.00173255	-38.588	0.434641	0.0192308	0.559211	0.288538
MA_10426205g0010	5680	5680	-	25	6	19	0.24	34	12	22	0.352941	22	2	20	0.0909091	29	3	26	0.103448	31	24	7	0.774194	28	16	12	0.571429	16	15	1	0.9375	17	3	14	0.176471	6.90273e-10	1.32503e-06	42.1344	-0.534194	-0.218487	-0.846591	-0.0730223
MA_10426294g0010	5232	5232	-	18	0	18	0	10	9	1	0.9	12	4	8	0.333333	16	14	2	0.875	20	11	9	0.55	19	17	2	0.894737	22	19	3	0.863636	19	19	0	1	2.25816e-05	0.0061609	34.2857	-0.55	0.00526316	-0.530303	-0.125
MA_10426319g0010	1303	1303	+	15	9	6	0.6	13	12	1	0.923077	8	4	4	0.5	20	16	4	0.8	31	8	23	0.258065	21	9	12	0.428571	16	5	11	0.3125	11	7	4	0.636364	2.1949e-05	0.00605557	-36.5054	0.341935	0.494505	0.1875	0.163636	x
MA_10426449g0010	9080	9080	+	50	41	9	0.82	45	33	12	0.733333	29	18	11	0.62069	32	27	5	0.84375	48	28	20	0.583333	35	20	15	0.571429	37	13	24	0.351351	27	10	17	0.37037	3.92196e-07	0.000274208	-27.9827	0.236667	0.161905	0.269338	0.47338	x
MA_10426496g0010	13515	13515	-	22	8	14	0.363636	59	38	21	0.644068	22	9	13	0.409091	37	16	21	0.432432	27	4	23	0.148148	45	17	28	0.377778	11	2	9	0.181818	21	3	18	0.142857	3.90167e-05	0.00903125	-25.7143	0.215488	0.26629	0.227273	0.289575	x
MA_10426793g0010	3413	3413	+	22	13	9	0.590909	22	9	13	0.409091	23	15	8	0.652174	33	24	9	0.727273	26	8	18	0.307692	40	7	33	0.175	35	10	25	0.285714	37	15	22	0.405405	7.18796e-07	0.000447053	-32.0145	0.283217	0.234091	0.36646	0.321867	x
MA_10426840g0010	13414	13414	+	29	19	10	0.655172	35	21	14	0.6	15	3	12	0.2	24	11	13	0.458333	24	10	14	0.416667	26	5	21	0.192308	29	4	25	0.137931	13	2	11	0.153846	1.73101e-05	0.00508423	-29.6011	0.238506	0.407692	0.062069	0.304487
MA_10426906g0010	3830	3830	-	24	23	1	0.958333	20	13	7	0.65	11	10	1	0.909091	10	0	10	0	12	12	0	1	21	3	18	0.142857	9	3	6	0.333333	13	0	13	0	2.54634e-05	0.00669709	-38.042	-0.0416667	0.507143	0.575758	0
MA_10427299g0010	11360	11360	+	13	11	2	0.846154	15	10	5	0.666667	14	14	0	1	20	14	6	0.7	14	6	8	0.428571	10	4	6	0.4	15	5	10	0.333333	10	5	5	0.5	3.18981e-05	0.00786071	-38.2159	0.417582	0.266667	0.666667	0.2	x
MA_10427308g0010	6975	6975	+	22	0	22	0	31	0	31	0	19	0	19	0	49	0	49	0	43	30	13	0.697674	33	0	33	0	28	9	19	0.321429	29	0	29	0	4.58522e-14	2.73271e-10	29.3233	-0.697674	0	-0.321429	0
MA_10427364g0010	24510	24510	-	28	9	19	0.321429	28	12	16	0.428571	21	1	20	0.047619	37	11	26	0.297297	28	13	15	0.464286	23	16	7	0.695652	27	15	12	0.555556	12	10	2	0.833333	7.53978e-06	0.00277149	31.0526	-0.142857	-0.267081	-0.507937	-0.536036	x
MA_10427364g0010	18349	18349	-	33	18	15	0.545455	44	25	19	0.568182	30	17	13	0.566667	50	39	11	0.78	40	13	27	0.325	30	13	17	0.433333	39	11	28	0.282051	23	13	10	0.565217	1.80262e-05	0.00520579	-25.1785	0.220455	0.134848	0.284615	0.214783	x
MA_10427527g0010	13426	13426	+	20	9	11	0.45	13	2	11	0.153846	18	5	13	0.277778	16	2	14	0.125	15	11	4	0.733333	15	6	9	0.4	26	22	4	0.846154	14	6	8	0.428571	8.53013e-06	0.00303555	37.42	-0.283333	-0.246154	-0.568376	-0.303571	x
MA_10427723g0010	8792	8792	+	33	31	2	0.939394	22	15	7	0.681818	12	11	1	0.916667	29	29	0	1	15	13	2	0.866667	29	13	16	0.448276	8	4	4	0.5	22	14	8	0.636364	3.6782e-06	0.00162674	-30.1239	0.0727273	0.233542	0.416667	0.363636
MA_10428099g0010	448	448	+	32	6	26	0.1875	16	0	16	0	35	15	20	0.428571	34	21	13	0.617647	47	5	42	0.106383	14	0	14	0	22	0	22	0	10	4	6	0.4	4.76392e-06	0.0019746	-26.22	0.081117	0	0.428571	0.217647
MA_10428641g0010	2933	2933	-	26	17	9	0.653846	24	0	24	0	20	6	14	0.3	20	0	20	0	37	0	37	0	30	0	30	0	9	0	9	0	26	0	26	0	5.65927e-10	1.10991e-06	-25.5556	0.653846	0	0.3	0
MA_10428711g0010	4515	4515	-	28	7	21	0.25	20	5	15	0.25	57	8	49	0.140351	40	9	31	0.225	24	12	12	0.5	26	14	12	0.538462	50	18	32	0.36	49	25	24	0.510204	1.30992e-06	0.000722095	26.3087	-0.25	-0.288462	-0.219649	-0.285204	x
MA_10428769g0010	29106	29106	-	54	22	32	0.407407	56	0	56	0	11	10	1	0.909091	19	14	5	0.736842	26	16	10	0.615385	26	0	26	0	31	29	2	0.935484	20	16	4	0.8	4.04193e-05	0.00922717	26.3662	-0.207977	0	-0.026393	-0.0631579
MA_10429339g0020	3071	3071	-	27	13	14	0.481481	16	5	11	0.3125	14	7	7	0.5	23	21	2	0.913043	22	12	10	0.545455	38	5	33	0.131579	20	3	17	0.15	16	6	10	0.375	3.94867e-05	0.00909547	-30.4167	-0.0639731	0.180921	0.35	0.538043
MA_10429339g0020	3064	3064	-	30	7	23	0.233333	19	6	13	0.315789	12	7	5	0.583333	20	18	2	0.9	25	6	19	0.24	42	6	36	0.142857	21	3	18	0.142857	20	4	16	0.2	1.33668e-05	0.00421221	-29.321	-0.00666667	0.172932	0.440476	0.7
MA_10429414g0020	2032	2032	-	14	12	2	0.857143	19	19	0	1	8	4	4	0.5	15	15	0	1	24	21	3	0.875	18	15	3	0.833333	18	4	14	0.222222	19	5	14	0.263158	2.25522e-05	0.00615559	-32.3237	-0.0178571	0.166667	0.277778	0.736842
MA_10429518g0010	3169	3169	+	51	26	25	0.509804	30	20	10	0.666667	16	9	7	0.5625	55	31	24	0.563636	38	7	31	0.184211	46	17	29	0.369565	39	19	20	0.487179	37	5	32	0.135135	1.85092e-06	0.000939795	-26.5789	0.325593	0.297101	0.0753205	0.428501
MA_10429520g0010	10959	10959	+	14	7	7	0.5	9	5	4	0.555556	8	0	8	0	20	7	13	0.35	10	8	2	0.8	19	15	4	0.789474	18	14	4	0.777778	19	14	5	0.736842	9.80853e-06	0.00337505	40.0178	-0.3	-0.233918	-0.777778	-0.386842	x
MA_10429574g0010	3336	3336	+	40	5	35	0.125	28	5	23	0.178571	12	2	10	0.166667	31	6	25	0.193548	29	7	22	0.241379	44	22	22	0.5	29	12	17	0.413793	26	17	9	0.653846	8.69358e-07	0.00052423	29.0963	-0.116379	-0.321429	-0.247126	-0.460298	x
MA_10429753g0010	6132	6132	+	13	0	13	0	14	0	14	0	9	1	8	0.111111	17	2	15	0.117647	14	6	8	0.428571	18	4	14	0.222222	13	7	6	0.538462	10	7	3	0.7	1.57468e-06	0.000837642	37.976	-0.428571	-0.222222	-0.42735	-0.582353	x
MA_10429797g0010	1069	1069	-	36	13	23	0.361111	58	5	53	0.0862069	25	5	20	0.2	19	5	14	0.263158	40	17	23	0.425	48	30	18	0.625	20	3	17	0.15	24	13	11	0.541667	1.49346e-06	0.000802082	27.4374	-0.0638889	-0.538793	0.05	-0.278509
MA_10430016g0010	537	537	-	13	0	13	0	13	0	13	0	8	0	8	0	20	15	5	0.75	15	0	15	0	11	0	11	0	10	0	10	0	9	0	9	0	6.26973e-06	0.00242365	-27.7778	0	0	0	0.75
MA_10430017g0010	2488	2488	-	29	18	11	0.62069	28	15	13	0.535714	15	14	1	0.933333	48	40	8	0.833333	32	8	24	0.25	39	14	25	0.358974	24	15	9	0.625	26	17	9	0.653846	9.62184e-06	0.00332385	-27.8719	0.37069	0.17674	0.308333	0.179487	x
MA_10430049g0010	5642	5642	-	31	17	14	0.548387	28	20	8	0.714286	25	16	9	0.64	28	4	24	0.142857	21	19	2	0.904762	36	29	7	0.805556	16	11	5	0.6875	22	17	5	0.772727	9.52015e-06	0.00329614	29.1071	-0.356375	-0.0912698	-0.0475	-0.62987
MA_10430049g0010	3382	3382	+	54	27	27	0.5	44	37	7	0.840909	8	0	8	0	21	12	9	0.571429	44	10	34	0.227273	25	12	13	0.48	13	0	13	0	9	6	3	0.666667	1.87773e-05	0.00537625	-29.0733	0.272727	0.360909	0	-0.0952381
MA_10430049g0010	3358	3358	+	57	34	23	0.596491	34	27	7	0.794118	8	0	8	0	17	11	6	0.647059	45	9	36	0.2	21	9	12	0.428571	13	0	13	0	13	7	6	0.538462	3.81565e-07	0.000268919	-34.8951	0.396491	0.365546	0	0.108597
MA_10430080g0010	15555	15555	+	24	2	22	0.0833333	20	6	14	0.3	28	4	24	0.142857	10	2	8	0.2	22	9	13	0.409091	33	18	15	0.545455	15	7	8	0.466667	8	7	1	0.875	1.58975e-06	0.000843466	35.4909	-0.325758	-0.245455	-0.32381	-0.675	x
MA_10430153g0010	1063	1063	+	28	27	1	0.964286	16	0	16	0	21	20	1	0.952381	17	17	0	1	22	7	15	0.318182	34	0	34	0	22	22	0	1	14	14	0	1	1.71875e-05	0.00505788	-31.3097	0.646104	0	-0.047619	0
MA_10430207g0010	4551	4551	-	31	23	8	0.741935	22	11	11	0.5	13	9	4	0.692308	37	24	13	0.648649	18	6	12	0.333333	17	5	12	0.294118	17	6	11	0.352941	20	7	13	0.35	3.10669e-05	0.00770485	-31.7152	0.408602	0.205882	0.339367	0.298649	x
MA_10430251g0010	1198	1198	+	30	21	9	0.7	37	36	1	0.972973	26	14	12	0.538462	18	2	16	0.111111	30	26	4	0.866667	48	48	0	1	35	34	1	0.971429	20	19	1	0.95	4.88633e-10	9.73876e-07	29.723	-0.166667	-0.027027	-0.432967	-0.838889
MA_10430292g0010	3849	3849	+	41	3	38	0.0731707	21	0	21	0	14	4	10	0.285714	18	0	18	0	30	7	23	0.233333	23	2	21	0.0869565	14	7	7	0.5	20	13	7	0.65	7.71331e-06	0.00281754	25.8865	-0.160163	-0.0869565	-0.214286	-0.65
MA_10430435g0020	2224	2224	-	14	12	2	0.857143	11	8	3	0.727273	9	9	0	1	16	12	4	0.75	9	2	7	0.222222	11	1	10	0.0909091	8	7	1	0.875	8	4	4	0.5	3.39883e-05	0.00820454	-43.1111	0.634921	0.636364	0.125	0.25	x
MA_10430541g0010	5382	5382	+	16	4	12	0.25	26	8	18	0.307692	20	5	15	0.25	33	4	29	0.121212	29	13	16	0.448276	22	16	6	0.727273	20	10	10	0.5	14	7	7	0.5	7.65131e-06	0.00280242	32.0124	-0.198276	-0.41958	-0.25	-0.378788	x
MA_10430695g0010	700	700	-	82	44	38	0.536585	133	16	117	0.120301	90	18	72	0.2	175	18	157	0.102857	147	123	24	0.836735	121	36	85	0.297521	66	22	44	0.333333	63	32	31	0.507937	0	0	33.6524	-0.300149	-0.17722	-0.133333	-0.405079	x
MA_10430809g0020	49015	49015	+	37	6	31	0.162162	31	13	18	0.419355	24	2	22	0.0833333	21	9	12	0.428571	17	2	15	0.117647	30	15	15	0.5	16	15	1	0.9375	19	14	5	0.736842	2.83835e-05	0.00721174	29.5489	0.0445151	-0.0806452	-0.854167	-0.308271
MA_10430917g0010	6013	6013	-	27	25	2	0.925926	10	8	2	0.8	18	15	3	0.833333	16	15	1	0.9375	23	18	5	0.782609	10	5	5	0.5	10	6	4	0.6	17	4	13	0.235294	1.0053e-05	0.00342272	-33.7324	0.143317	0.3	0.233333	0.702206	x
MA_10430934g0010	30770	30770	+	29	21	8	0.724138	20	12	8	0.6	11	11	0	1	28	21	7	0.75	21	7	14	0.333333	31	11	20	0.354839	8	7	1	0.875	11	3	8	0.272727	1.02111e-05	0.00345545	-34.427	0.390805	0.245161	0.125	0.477273	x
MA_10430996g0010	11637	11637	+	36	34	2	0.944444	28	27	1	0.964286	12	10	2	0.833333	18	18	0	1	22	17	5	0.772727	22	14	8	0.636364	22	14	8	0.636364	19	14	5	0.736842	4.02262e-06	0.0017402	-25.2691	0.171717	0.327922	0.19697	0.263158	x
MA_10431116g0010	3198	3198	+	36	25	11	0.694444	31	21	10	0.677419	23	6	17	0.26087	16	12	4	0.75	30	24	6	0.8	22	21	1	0.954545	21	18	3	0.857143	22	21	1	0.954545	3.63309e-06	0.00161376	28.0437	-0.105556	-0.277126	-0.596273	-0.204545	x
MA_10431256g0010	3034	3034	+	29	13	16	0.448276	12	12	0	1	11	1	10	0.0909091	12	2	10	0.166667	12	10	2	0.833333	22	20	2	0.909091	13	10	3	0.769231	18	12	6	0.666667	1.66689e-05	0.00493604	36.25	-0.385057	0.0909091	-0.678322	-0.5
MA_10431343g0010	11420	11420	+	29	2	27	0.0689655	20	14	6	0.7	15	15	0	1	8	1	7	0.125	18	13	5	0.722222	20	18	2	0.9	11	7	4	0.636364	18	16	2	0.888889	8.02141e-06	0.00289309	36.1526	-0.653257	-0.2	0.363636	-0.763889
MA_10431343g0010	6898	6898	+	12	7	5	0.583333	18	17	1	0.944444	19	15	4	0.789474	31	22	9	0.709677	17	10	7	0.588235	23	12	11	0.521739	40	13	27	0.325	13	7	6	0.538462	2.54129e-05	0.00669241	-31.0887	-0.00490196	0.422705	0.464474	0.171216
MA_10431856g0010	10209	10209	-	11	8	3	0.727273	11	5	6	0.454545	14	9	5	0.642857	31	14	17	0.451613	12	11	1	0.916667	11	8	3	0.727273	26	24	2	0.923077	11	9	2	0.818182	3.68859e-05	0.00867876	32.9353	-0.189394	-0.272727	-0.28022	-0.366569	x
MA_10432078g0010	3539	3539	+	13	6	7	0.461538	11	0	11	0	9	8	1	0.888889	16	15	1	0.9375	18	0	18	0	9	0	9	0	15	0	15	0	10	6	4	0.6	2.15773e-07	0.000170032	-47.6452	0.461538	0	0.888889	0.3375
MA_10432078g0010	3549	3549	+	11	6	5	0.545455	13	0	13	0	8	8	0	1	12	11	1	0.916667	14	0	14	0	9	0	9	0	17	1	16	0.0588235	10	7	3	0.7	2.58612e-05	0.00676118	-40.8182	0.545455	0	0.941176	0.216667
MA_10432078g0010	3478	3478	-	9	7	2	0.777778	14	0	14	0	10	5	5	0.5	12	10	2	0.833333	9	0	9	0	18	0	18	0	17	2	15	0.117647	13	4	9	0.307692	1.19714e-05	0.00387595	-38.3626	0.777778	0	0.382353	0.525641
MA_10432137g0030	7088	7088	-	38	8	30	0.210526	18	1	17	0.0555556	13	0	13	0	21	12	9	0.571429	36	19	17	0.527778	30	8	22	0.266667	17	7	10	0.411765	27	26	1	0.962963	5.5901e-06	0.00223408	31.2121	-0.317251	-0.211111	-0.411765	-0.391534	x
MA_10432148g0010	2041	2041	-	20	0	20	0	30	15	15	0.5	33	6	27	0.181818	41	6	35	0.146341	12	0	12	0	18	13	5	0.722222	26	20	6	0.769231	18	4	14	0.222222	4.49704e-05	0.00995786	28.2258	0	-0.222222	-0.587413	-0.0758808
MA_10432206g0010	14305	14305	-	24	0	24	0	28	18	10	0.642857	18	13	5	0.722222	35	23	12	0.657143	43	0	43	0	28	8	20	0.285714	20	8	12	0.4	20	7	13	0.35	1.95008e-06	0.000982823	-30.7079	0	0.357143	0.322222	0.307143
MA_10432245g0010	34656	34656	-	25	25	0	1	9	6	3	0.666667	10	8	2	0.8	14	13	1	0.928571	11	11	0	1	12	7	5	0.583333	18	8	10	0.444444	11	3	8	0.272727	3.88374e-05	0.00900724	-33.8859	0	0.0833333	0.355556	0.655844
MA_10432489g0010	797	797	+	17	11	6	0.647059	18	15	3	0.833333	19	12	7	0.631579	21	4	17	0.190476	19	1	18	0.0526316	14	6	8	0.428571	10	2	8	0.2	11	2	9	0.181818	3.31802e-05	0.00807617	-35.6296	0.594427	0.404762	0.431579	0.00865801
MA_10432646g0010	14856	14856	-	25	8	17	0.32	28	0	28	0	22	0	22	0	15	2	13	0.133333	23	23	0	1	25	0	25	0	12	0	12	0	16	6	10	0.375	3.44609e-05	0.0082828	27.0468	-0.68	0	0	-0.241667
MA_10432952g0010	6939	6939	+	23	3	20	0.130435	12	1	11	0.0833333	10	3	7	0.3	18	3	15	0.166667	22	5	17	0.227273	27	18	9	0.666667	25	7	18	0.28	20	17	3	0.85	6.70607e-06	0.00254112	34.127	-0.0968379	-0.583333	0.02	-0.683333
MA_10433042g0010	3940	3940	-	32	32	0	1	15	8	7	0.533333	15	15	0	1	18	14	4	0.777778	20	19	1	0.95	25	8	17	0.32	22	21	1	0.954545	21	3	18	0.142857	3.36866e-05	0.00815416	-28.2955	0.05	0.213333	0.0454545	0.634921
MA_10433141g0010	6845	6845	+	45	22	23	0.488889	36	19	17	0.527778	28	14	14	0.5	22	4	18	0.181818	45	6	39	0.133333	34	9	25	0.264706	23	2	21	0.0869565	27	8	19	0.296296	7.74422e-06	0.0028213	-25.6583	0.355556	0.263072	0.413043	-0.114478
MA_10433391g0020	2862	2862	+	39	27	12	0.692308	82	4	78	0.0487805	22	9	13	0.409091	34	0	34	0	26	16	10	0.615385	47	35	12	0.744681	26	8	18	0.307692	17	9	8	0.529412	3.83974e-10	8.04463e-07	36.0218	0.0769231	-0.6959	0.101399	-0.529412
MA_10433402g0010	14806	14806	+	19	19	0	1	13	12	1	0.923077	8	8	0	1	18	0	18	0	9	9	0	1	17	17	0	1	15	15	0	1	8	7	1	0.875	7.90762e-06	0.00286383	30.7178	0	-0.0769231	0	-0.875
MA_10433463g0010	243	243	+	20	2	18	0.1	14	4	10	0.285714	20	0	20	0	18	2	16	0.111111	22	6	16	0.272727	12	5	7	0.416667	29	19	10	0.655172	12	3	9	0.25	4.82913e-06	0.00199624	32.8889	-0.172727	-0.130952	-0.655172	-0.138889	x
MA_10433499g0020	5864	5864	-	27	13	14	0.481481	23	9	14	0.391304	17	9	8	0.529412	15	12	3	0.8	26	6	20	0.230769	41	11	30	0.268293	15	5	10	0.333333	24	2	22	0.0833333	2.19682e-05	0.00605815	-29.7975	0.250712	0.123012	0.196078	0.716667	x
MA_10433605g0010	18075	18075	+	11	7	4	0.636364	29	20	9	0.689655	22	19	3	0.863636	16	14	2	0.875	15	6	9	0.4	23	12	11	0.521739	23	10	13	0.434783	12	2	10	0.166667	5.71222e-06	0.0022722	-35.8272	0.236364	0.167916	0.428854	0.708333	x
MA_10433727g0010	3540	3540	-	25	9	16	0.36	27	5	22	0.185185	9	2	7	0.222222	11	1	10	0.0909091	36	16	20	0.444444	39	23	16	0.589744	22	16	6	0.727273	32	16	16	0.5	1.11475e-05	0.00367312	31.4276	-0.0844444	-0.404558	-0.505051	-0.409091
MA_10434020g0010	10962	10962	-	34	29	5	0.852941	22	21	1	0.954545	11	10	1	0.909091	28	26	2	0.928571	22	15	7	0.681818	24	17	7	0.708333	22	17	5	0.772727	32	16	16	0.5	1.16825e-05	0.00380245	-25.5263	0.171123	0.246212	0.136364	0.428571	x
MA_10434304g0010	42210	42210	-	21	4	17	0.190476	11	11	0	1	8	8	0	1	23	16	7	0.695652	13	10	3	0.769231	30	30	0	1	20	20	0	1	9	8	1	0.888889	1.45371e-06	0.000785545	32.5397	-0.578755	0	0	-0.193237
MA_10434717g0010	12357	12357	-	25	14	11	0.56	17	6	11	0.352941	18	0	18	0	8	2	6	0.25	31	18	13	0.580645	14	12	2	0.857143	15	11	4	0.733333	10	6	4	0.6	3.6337e-05	0.00859574	34.7899	-0.0206452	-0.504202	-0.733333	-0.35
MA_10434774g0010	2039	2039	-	20	0	20	0	12	0	12	0	20	7	13	0.35	48	3	45	0.0625	30	15	15	0.5	15	3	12	0.2	19	11	8	0.578947	21	7	14	0.333333	2.42926e-07	0.000187279	32.3529	-0.5	-0.2	-0.228947	-0.270833	x
MA_10435104g0010	16875	16875	+	12	8	4	0.666667	14	10	4	0.714286	15	12	3	0.8	29	19	10	0.655172	15	7	8	0.466667	10	3	7	0.3	20	5	15	0.25	19	7	12	0.368421	3.03204e-05	0.00757022	-35.625	0.2	0.414286	0.55	0.286751	x
MA_10435209g0010	7242	7242	+	24	11	13	0.458333	17	7	10	0.411765	34	20	14	0.588235	40	38	2	0.95	27	15	12	0.555556	20	3	17	0.15	31	9	22	0.290323	24	11	13	0.458333	1.92504e-05	0.00545856	-28.8321	-0.0972222	0.261765	0.297913	0.491667
MA_10435408g0010	179	179	+	24	0	24	0	24	0	24	0	10	0	10	0	18	0	18	0	34	15	19	0.441176	19	0	19	0	21	0	21	0	25	17	8	0.68	9.62295e-11	2.38629e-07	32.3232	-0.441176	0	0	-0.68
MA_10435430g0020	2937	2937	+	34	22	12	0.647059	32	1	31	0.03125	11	1	10	0.0909091	11	0	11	0	25	0	25	0	23	0	23	0	19	0	19	0	13	0	13	0	3.9032e-09	5.87261e-06	-27.2727	0.647059	0.03125	0.0909091	0
MA_10435474g0010	23718	23718	+	17	15	2	0.882353	14	12	2	0.857143	12	11	1	0.916667	18	16	2	0.888889	14	7	7	0.5	13	10	3	0.769231	15	10	5	0.666667	12	2	10	0.166667	2.25261e-05	0.00615395	-34.8209	0.382353	0.0879121	0.25	0.722222
MA_10435520g0010	9875	9875	+	20	19	1	0.95	36	36	0	1	10	10	0	1	12	7	5	0.583333	23	8	15	0.347826	20	19	1	0.95	9	9	0	1	18	7	11	0.388889	3.69969e-06	0.00163271	-30.8791	0.602174	0.05	0	0.194444
MA_10435590g0010	2236	2236	+	39	17	22	0.435897	17	4	13	0.235294	16	3	13	0.1875	20	5	15	0.25	40	31	9	0.775	25	12	13	0.48	10	5	5	0.5	12	9	3	0.75	4.32848e-06	0.00182995	33.9955	-0.339103	-0.244706	-0.3125	-0.5	x
MA_10435710g0010	7884	7884	-	35	33	2	0.942857	24	23	1	0.958333	11	9	2	0.818182	11	11	0	1	23	5	18	0.217391	17	17	0	1	13	12	1	0.923077	27	21	6	0.777778	2.29189e-05	0.00621973	-25.0772	0.725466	-0.0416667	-0.104895	0.222222
MA_10435760g0030	2952	2952	+	39	9	30	0.230769	33	8	25	0.242424	15	3	12	0.2	31	7	24	0.225806	53	24	29	0.45283	42	18	24	0.428571	18	8	10	0.444444	12	10	2	0.833333	3.76152e-05	0.00880983	25.1186	-0.222061	-0.186147	-0.244444	-0.607527	x
MA_10435839g0010	4165	4165	+	16	9	7	0.5625	24	18	6	0.75	8	6	2	0.75	17	8	9	0.470588	10	2	8	0.2	13	5	8	0.384615	15	3	12	0.2	12	2	10	0.166667	2.20912e-05	0.00608934	-39.0769	0.3625	0.365385	0.55	0.303922	x
MA_10435850g0020	1019	1019	+	29	0	29	0	47	0	47	0	17	0	17	0	28	0	28	0	44	30	14	0.681818	28	0	28	0	18	0	18	0	21	0	21	0	2.3942e-12	9.54355e-09	27.027	-0.681818	0	0	0
MA_10435903g0010	4191	4191	-	9	9	0	1	27	12	15	0.444444	8	2	6	0.25	15	2	13	0.133333	21	18	3	0.857143	26	16	10	0.615385	22	22	0	1	12	10	2	0.833333	1.42464e-06	0.000772555	39.1086	0.142857	-0.17094	-0.75	-0.7
MA_10435943g0010	22576	22576	-	12	7	5	0.583333	15	4	11	0.266667	13	5	8	0.384615	27	11	16	0.407407	21	15	6	0.714286	28	20	8	0.714286	11	8	3	0.727273	21	17	4	0.809524	2.83186e-05	0.00720657	33.7756	-0.130952	-0.447619	-0.342657	-0.402116	x
MA_10436018g0010	8516	8516	+	10	2	8	0.2	19	9	10	0.473684	18	1	17	0.0555556	35	2	33	0.0571429	17	11	6	0.647059	12	5	7	0.416667	30	18	12	0.6	21	11	10	0.52381	1.29609e-07	0.000113498	39.1768	-0.447059	0.0570175	-0.544444	-0.466667
MA_10436085g0010	2939	2939	-	20	12	8	0.6	20	16	4	0.8	12	3	9	0.25	16	13	3	0.8125	15	2	13	0.133333	16	8	8	0.5	30	2	28	0.0666667	11	9	2	0.818182	2.0473e-05	0.00572666	-35.5392	0.466667	0.3	0.183333	-0.00568182
MA_10436131g0020	1338	1338	+	14	7	7	0.5	8	4	4	0.5	9	2	7	0.222222	8	0	8	0	10	7	3	0.7	9	6	3	0.666667	21	20	1	0.952381	11	6	5	0.545455	3.22378e-05	0.00791584	43.1373	-0.2	-0.166667	-0.730159	-0.545455	x
MA_10436143g0010	7725	7725	-	22	15	7	0.681818	23	16	7	0.695652	18	16	2	0.888889	30	25	5	0.833333	23	16	7	0.695652	18	8	10	0.444444	27	8	19	0.296296	18	9	9	0.5	3.24061e-05	0.00794445	-29.7449	-0.013834	0.251208	0.592593	0.333333
MA_10436299g0010	9009	9009	-	21	12	9	0.571429	25	8	17	0.32	19	9	10	0.473684	23	11	12	0.478261	23	15	8	0.652174	18	16	2	0.888889	22	18	4	0.818182	22	16	6	0.727273	2.40599e-05	0.0064531	31.016	-0.0807453	-0.568889	-0.344498	-0.249012
MA_10436317g0020	8548	8548	+	16	7	9	0.4375	19	9	10	0.473684	10	4	6	0.4	13	4	9	0.307692	15	8	7	0.533333	15	8	7	0.533333	22	20	2	0.909091	19	19	0	1	2.43687e-05	0.00648983	36.0855	-0.0958333	-0.0596491	-0.509091	-0.692308
MA_10436350g0010	5310	5310	+	36	18	18	0.5	35	10	25	0.285714	20	3	17	0.15	24	17	7	0.708333	41	13	28	0.317073	75	8	67	0.106667	22	8	14	0.363636	38	0	38	0	2.10137e-06	0.00104789	-25.2619	0.182927	0.179048	-0.213636	0.708333
MA_10436480g0020	16782	16782	-	39	22	17	0.564103	33	18	15	0.545455	16	7	9	0.4375	27	11	16	0.407407	47	41	6	0.87234	22	15	7	0.681818	25	22	3	0.88	10	7	3	0.7	7.58956e-07	0.000467652	31.296	-0.308238	-0.136364	-0.4425	-0.292593	x
MA_10436507g0010	16048	16048	-	8	1	7	0.125	11	4	7	0.363636	11	8	3	0.727273	8	0	8	0	20	16	4	0.8	28	20	8	0.714286	23	18	5	0.782609	8	6	2	0.75	1.34462e-05	0.00422762	41.7388	-0.675	-0.350649	-0.055336	-0.75
MA_10436537g0010	16428	16428	+	25	22	3	0.88	24	15	9	0.625	18	9	9	0.5	24	18	6	0.75	26	11	15	0.423077	22	9	13	0.409091	20	6	14	0.3	18	4	14	0.222222	1.80766e-06	0.000925483	-35.4459	0.456923	0.215909	0.2	0.527778	x
MA_10436580g0010	3062	3062	-	31	14	17	0.451613	32	9	23	0.28125	35	8	27	0.228571	46	13	33	0.282609	17	11	6	0.647059	18	6	12	0.333333	39	17	22	0.435897	40	33	7	0.825	4.96642e-06	0.00204266	28.2164	-0.195446	-0.0520833	-0.207326	-0.542391
MA_10436597g0010	24813	24813	+	36	16	20	0.444444	34	34	0	1	14	11	3	0.785714	34	19	15	0.558824	29	4	25	0.137931	18	17	1	0.944444	9	0	9	0	19	6	13	0.315789	1.34062e-05	0.00422244	-31.7966	0.306513	0.0555556	0.785714	0.243034
MA_10436663g0010	9870	9870	-	27	27	0	1	24	20	4	0.833333	9	8	1	0.888889	24	3	21	0.125	36	36	0	1	33	32	1	0.969697	9	7	2	0.777778	8	6	2	0.75	1.06949e-05	0.00356611	25.1384	0	-0.136364	0.111111	-0.625
MA_10436726g0010	3375	3375	-	54	54	0	1	22	0	22	0	13	0	13	0	28	20	8	0.714286	24	21	3	0.875	40	0	40	0	10	0	10	0	9	6	3	0.666667	1.57703e-05	0.00475015	-30.7177	0.125	0	0	0.047619
MA_10436733g0010	30060	30060	-	28	19	9	0.678571	45	23	22	0.511111	27	17	10	0.62963	39	34	5	0.871795	32	11	21	0.34375	19	4	15	0.210526	22	11	11	0.5	22	11	11	0.5	2.2143e-05	0.00609267	-27.9591	0.334821	0.300585	0.12963	0.371795	x
MA_10436758g0010	30016	30016	-	42	10	32	0.238095	30	19	11	0.633333	12	7	5	0.583333	22	17	5	0.772727	32	2	30	0.0625	22	6	16	0.272727	11	3	8	0.272727	15	6	9	0.4	4.49913e-05	0.00995786	-28.75	0.175595	0.360606	0.310606	0.372727	x
MA_10436810g0020	1127	1127	-	37	0	37	0	11	0	11	0	25	5	20	0.2	48	2	46	0.0416667	11	6	5	0.545455	20	0	20	0	21	14	7	0.666667	22	3	19	0.136364	2.42121e-06	0.00116792	25.296	-0.545455	0	-0.466667	-0.094697
MA_10436837g0010	7374	7374	-	21	21	0	1	19	0	19	0	10	0	10	0	19	0	19	0	19	0	19	0	15	0	15	0	8	0	8	0	16	0	16	0	6.86295e-08	6.60331e-05	-30.4348	1	0	0	0
MA_10436883g0010	10949	10949	-	25	16	9	0.64	24	9	15	0.375	19	8	11	0.421053	25	18	7	0.72	19	15	4	0.789474	25	21	4	0.84	25	22	3	0.88	12	10	2	0.833333	2.58473e-05	0.00676042	29.1119	-0.149474	-0.465	-0.458947	-0.113333	x
MA_10436897g0010	8220	8220	-	15	11	4	0.733333	14	14	0	1	8	2	6	0.25	12	6	6	0.5	16	16	0	1	17	17	0	1	8	7	1	0.875	9	9	0	1	1.2453e-05	0.00399603	30.6531	-0.266667	0	-0.625	-0.5
MA_10436904g0010	4096	4096	-	19	13	6	0.684211	25	22	3	0.88	8	4	4	0.5	23	19	4	0.826087	21	12	9	0.571429	12	8	4	0.666667	13	5	8	0.384615	20	3	17	0.15	1.84893e-05	0.00530864	-34.9091	0.112782	0.213333	0.115385	0.676087	x
MA_10436924g0010	1442	1442	-	118	30	88	0.254237	273	165	108	0.604396	68	28	40	0.411765	172	46	126	0.267442	157	115	42	0.732484	214	128	86	0.598131	60	44	16	0.733333	90	75	15	0.833333	0	0	26.851	-0.478247	0.00626476	-0.321569	-0.565891
MA_10436924g0010	1466	1466	+	48	17	31	0.354167	94	27	67	0.287234	32	12	20	0.375	71	9	62	0.126761	51	29	22	0.568627	101	49	52	0.485149	25	5	20	0.2	67	49	18	0.731343	3.77156e-10	7.95609e-07	27.5677	-0.214461	-0.197914	0.175	-0.604583
MA_10436927g0010	20724	20724	+	13	13	0	1	22	22	0	1	13	13	0	1	10	9	1	0.9	8	8	0	1	17	16	1	0.941176	8	8	0	1	26	11	15	0.423077	2.30569e-05	0.00624008	-25.3945	0	0.0588235	0	0.476923
MA_10436965g0010	4463	4463	+	8	5	3	0.625	20	16	4	0.8	12	11	1	0.916667	11	9	2	0.818182	16	5	11	0.3125	12	5	7	0.416667	20	7	13	0.35	9	4	5	0.444444	2.97203e-06	0.00136866	-43.5501	0.3125	0.383333	0.566667	0.373737	x
MA_10436970g0010	24111	24111	+	30	0	30	0	28	11	17	0.392857	10	9	1	0.9	36	34	2	0.944444	13	0	13	0	29	18	11	0.62069	35	35	0	1	43	43	0	1	7.31938e-06	0.00271814	28.0769	0	-0.227833	-0.1	-0.0555556
MA_10437021g0010	6363	6363	+	13	11	2	0.846154	20	6	14	0.3	12	9	3	0.75	15	14	1	0.933333	14	4	10	0.285714	15	2	13	0.133333	11	4	7	0.363636	10	1	9	0.1	1.76287e-06	0.000907094	-44.6667	0.56044	0.166667	0.386364	0.833333	x
MA_10437077g0010	26234	26234	-	50	18	32	0.36	49	20	29	0.408163	20	8	12	0.4	52	35	17	0.673077	49	7	42	0.142857	40	6	34	0.15	30	10	20	0.333333	18	1	17	0.0555556	1.96667e-08	2.30835e-05	-29.8502	0.217143	0.258163	0.0666667	0.617521
MA_10437165g0010	10144	10144	+	22	21	1	0.954545	19	19	0	1	13	13	0	1	30	27	3	0.9	14	9	5	0.642857	22	14	8	0.636364	27	20	7	0.740741	26	19	7	0.730769	3.97519e-06	0.00172576	-25.5752	0.311688	0.363636	0.259259	0.169231	x
MA_10437180g0010	4953	4953	-	9	5	4	0.555556	9	7	2	0.777778	10	0	10	0	13	8	5	0.615385	11	9	2	0.818182	12	12	0	1	9	9	0	1	8	6	2	0.75	3.19646e-05	0.00787395	41.2195	-0.262626	-0.222222	-1	-0.134615	x
MA_10437183g0010	27210	27210	-	18	6	12	0.333333	10	2	8	0.2	33	14	19	0.424242	15	9	6	0.6	28	5	23	0.178571	18	1	17	0.0555556	27	4	23	0.148148	19	2	17	0.105263	3.54896e-05	0.0084572	-27.746	0.154762	0.144444	0.276094	0.494737	x
MA_10437278g0030	1663	1663	+	19	2	17	0.105263	17	13	4	0.764706	11	0	11	0	31	0	31	0	13	8	5	0.615385	17	15	2	0.882353	13	4	9	0.307692	28	11	17	0.392857	9.92598e-06	0.00339643	34.2904	-0.510121	-0.117647	-0.307692	-0.392857	x
MA_10437280g0010	8297	8297	+	32	9	23	0.28125	8	3	5	0.375	8	4	4	0.5	12	7	5	0.583333	21	16	5	0.761905	9	3	6	0.333333	16	16	0	1	14	10	4	0.714286	4.03529e-05	0.00921888	36.6667	-0.480655	0.0416667	-0.5	-0.130952
MA_106435g0010	472	472	-	14	1	13	0.0714286	26	1	25	0.0384615	14	3	11	0.214286	14	1	13	0.0714286	13	5	8	0.384615	21	6	15	0.285714	15	5	10	0.333333	10	7	3	0.7	3.78524e-05	0.00883842	30.1595	-0.313187	-0.247253	-0.119048	-0.628571	x
MA_10761g0010	16238	16238	+	18	5	13	0.277778	43	0	43	0	16	0	16	0	12	4	8	0.333333	28	11	17	0.392857	22	1	21	0.0454545	22	4	18	0.181818	37	24	13	0.648649	7.82727e-06	0.00284144	26.5849	-0.115079	-0.0454545	-0.181818	-0.315315
MA_107903g0010	7020	7020	-	18	12	6	0.666667	33	25	8	0.757576	17	6	11	0.352941	21	13	8	0.619048	20	20	0	1	28	26	2	0.928571	11	6	5	0.545455	17	17	0	1	1.54369e-05	0.00466344	27.8681	-0.333333	-0.170996	-0.192513	-0.380952	x
MA_108407g0010	1289	1289	-	26	0	26	0	10	0	10	0	10	0	10	0	12	0	12	0	14	0	14	0	9	2	7	0.222222	19	0	19	0	22	18	4	0.818182	6.01572e-08	5.89909e-05	31.25	0	-0.222222	0	-0.818182
MA_108407g0010	1292	1292	-	26	0	26	0	11	0	11	0	11	0	11	0	13	0	13	0	15	0	15	0	12	0	12	0	18	0	18	0	23	18	5	0.782609	4.06095e-07	0.000281362	26.4706	0	0	0	-0.782609
MA_1090407g0010	1325	1325	-	54	8	46	0.148148	42	4	38	0.0952381	16	1	15	0.0625	30	3	27	0.1	36	9	27	0.25	37	2	35	0.0540541	37	24	13	0.648649	25	15	10	0.6	3.03555e-07	0.000221308	25.7694	-0.101852	0.041184	-0.586149	-0.5
MA_111188g0010	9497	9497	-	35	4	31	0.114286	40	9	31	0.225	15	4	11	0.266667	23	2	21	0.0869565	29	14	15	0.482759	25	13	12	0.52	13	8	5	0.615385	13	5	8	0.384615	7.97934e-07	0.000488357	33.1858	-0.368473	-0.295	-0.348718	-0.297659	x
MA_113413g0020	3415	3415	+	16	10	6	0.625	17	12	5	0.705882	15	13	2	0.866667	18	10	8	0.555556	16	15	1	0.9375	20	18	2	0.9	19	19	0	1	12	12	0	1	1.69238e-05	0.00499707	27.3406	-0.3125	-0.194118	-0.133333	-0.444444	x
MA_1139643g0020	405	405	-	22	13	9	0.590909	25	17	8	0.68	27	14	13	0.518519	21	10	11	0.47619	20	18	2	0.9	10	10	0	1	13	10	3	0.769231	8	8	0	1	1.109e-05	0.00366203	33.354	-0.309091	-0.32	-0.250712	-0.52381	x
MA_114206g0010	1301	1301	-	40	0	40	0	63	63	0	1	24	10	14	0.416667	33	18	15	0.545455	39	0	39	0	48	19	29	0.395833	14	6	8	0.428571	30	13	17	0.433333	1.53217e-06	0.000818803	-27.8674	0	0.604167	-0.0119048	0.112121
MA_114351g0010	1575	1575	-	15	3	12	0.2	17	15	2	0.882353	12	12	0	1	12	3	9	0.25	15	1	14	0.0666667	13	5	8	0.384615	11	2	9	0.181818	13	2	11	0.153846	1.73851e-05	0.00509406	-39.6978	0.133333	0.497738	0.818182	0.0961538
MA_117698g0010	3934	3934	+	14	13	1	0.928571	23	4	19	0.173913	14	8	6	0.571429	30	2	28	0.0666667	24	23	1	0.958333	13	8	5	0.615385	10	10	0	1	12	0	12	0	1.91855e-05	0.00544487	36.1582	-0.0297619	-0.441472	-0.428571	0.0666667
MA_117808g0010	2822	2822	-	29	19	10	0.655172	43	0	43	0	20	12	8	0.6	16	16	0	1	24	22	2	0.916667	18	0	18	0	27	26	1	0.962963	24	22	2	0.916667	4.0073e-06	0.00173601	31.7503	-0.261494	0	-0.362963	0.0833333
MA_118371g0010	3948	3948	-	23	4	19	0.173913	25	3	22	0.12	10	3	7	0.3	17	0	17	0	16	6	10	0.375	20	8	12	0.4	9	4	5	0.444444	10	8	2	0.8	1.76953e-05	0.00514566	33.9394	-0.201087	-0.28	-0.144444	-0.8	x
MA_118767g0010	1371	1371	+	16	0	16	0	19	0	19	0	12	0	12	0	20	17	3	0.85	17	0	17	0	9	0	9	0	15	0	15	0	8	0	8	0	5.17154e-06	0.00210798	-25.3731	0	0	0	0.85
MA_12023g0010	2885	2885	+	82	0	82	0	75	29	46	0.386667	46	26	20	0.565217	71	15	56	0.211268	70	0	70	0	63	37	26	0.587302	55	31	24	0.563636	60	59	1	0.983333	1.26366e-09	2.26155e-06	25.6622	0	-0.200635	0.00158103	-0.772066
MA_12129g0010	2095	2095	+	22	13	9	0.590909	49	37	12	0.755102	35	0	35	0	18	8	10	0.444444	17	15	2	0.882353	46	41	5	0.891304	13	8	5	0.615385	10	8	2	0.8	2.20656e-08	2.5461e-05	36.9467	-0.291444	-0.136202	-0.615385	-0.355556	x
MA_123269g0010	2366	2366	+	23	14	9	0.608696	21	6	15	0.285714	24	2	22	0.0833333	20	5	15	0.25	21	11	10	0.52381	14	8	6	0.571429	21	19	2	0.904762	15	7	8	0.466667	3.33926e-05	0.00810217	32.6985	0.0848861	-0.285714	-0.821429	-0.216667
MA_124463g0010	2577	2577	-	28	0	28	0	24	0	24	0	13	0	13	0	40	32	8	0.8	23	0	23	0	13	0	13	0	13	0	13	0	12	1	11	0.0833333	2.99208e-07	0.000219441	-28.8368	0	0	0	0.716667
MA_124463g0010	2584	2584	-	27	0	27	0	21	0	21	0	11	0	11	0	36	29	7	0.805556	19	0	19	0	9	0	9	0	13	0	13	0	11	0	11	0	6.86156e-08	6.60331e-05	-30.5263	0	0	0	0.805556
MA_12503g0010	2598	2598	-	37	0	37	0	56	12	44	0.214286	16	16	0	1	19	5	14	0.263158	20	0	20	0	29	16	13	0.551724	35	35	0	1	23	9	14	0.391304	1.97109e-06	0.000992601	30.2935	0	-0.337438	0	-0.128146
MA_131377g0010	1658	1658	+	49	0	49	0	25	11	14	0.44	13	3	10	0.230769	19	9	10	0.473684	15	0	15	0	38	24	14	0.631579	36	24	12	0.666667	14	10	4	0.714286	1.98955e-07	0.000159804	34.6126	0	-0.191579	-0.435897	-0.240602
MA_132099g0010	696	696	-	12	9	3	0.75	22	18	4	0.818182	12	10	2	0.833333	17	14	3	0.823529	15	11	4	0.733333	17	8	9	0.470588	15	3	12	0.2	14	1	13	0.0714286	5.62242e-07	0.000367965	-43.2475	0.0166667	0.347594	0.633333	0.752101
MA_132593g0020	4940	4940	+	29	13	16	0.448276	38	11	27	0.289474	31	28	3	0.903226	12	8	4	0.666667	46	41	5	0.891304	22	16	6	0.727273	19	19	0	1	23	20	3	0.869565	4.63258e-08	4.73172e-05	32.7273	-0.443028	-0.437799	-0.0967742	-0.202899
MA_13356g0010	2346	2346	-	32	7	25	0.21875	31	6	25	0.193548	18	8	10	0.444444	10	7	3	0.7	26	3	23	0.115385	24	0	24	0	12	0	12	0	12	1	11	0.0833333	1.40517e-05	0.00437194	-25.3638	0.103365	0.193548	0.444444	0.616667	x
MA_13396g0010	1143	1143	-	63	33	30	0.52381	50	0	50	0	20	0	20	0	61	29	32	0.47541	66	0	66	0	41	0	41	0	36	0	36	0	31	10	21	0.322581	3.0131e-11	8.72634e-08	-26.2116	0.52381	0	0	0.152829
MA_135547g0010	419	419	+	42	24	18	0.571429	47	13	34	0.276596	17	14	3	0.823529	23	3	20	0.130435	44	28	16	0.636364	45	25	20	0.555556	46	45	1	0.978261	30	14	16	0.466667	7.42776e-06	0.00275007	26.0183	-0.0649351	-0.27896	-0.154731	-0.336232
MA_14556g0010	4063	4063	-	22	0	22	0	16	0	16	0	13	0	13	0	10	0	10	0	17	13	4	0.764706	16	0	16	0	8	0	8	0	9	0	9	0	1.73543e-06	0.000896733	26	-0.764706	0	0	0
MA_151459g0020	498	498	+	26	9	17	0.346154	20	9	11	0.45	12	2	10	0.166667	14	7	7	0.5	19	15	4	0.789474	19	16	3	0.842105	21	16	5	0.761905	11	7	4	0.636364	1.24513e-06	0.000695484	39.6429	-0.44332	-0.392105	-0.595238	-0.136364	x
MA_15237g0010	7072	7072	-	14	4	10	0.285714	9	7	2	0.777778	13	0	13	0	23	0	23	0	17	8	9	0.470588	23	22	1	0.956522	13	0	13	0	18	11	7	0.611111	3.52573e-06	0.00157599	39.1024	-0.184874	-0.178744	0	-0.611111
MA_154743g0010	2102	2102	-	27	9	18	0.333333	25	6	19	0.24	14	3	11	0.214286	15	6	9	0.4	26	16	10	0.615385	43	26	17	0.604651	25	19	6	0.76	38	17	21	0.447368	2.38879e-05	0.00641746	29.4613	-0.282051	-0.364651	-0.545714	-0.0473684
MA_16582g0010	24994	24994	-	30	21	9	0.7	37	27	10	0.72973	37	14	23	0.378378	42	24	18	0.571429	40	34	6	0.85	42	35	7	0.833333	60	52	8	0.866667	45	37	8	0.822222	1.54513e-07	0.000131189	25.5879	-0.15	-0.103604	-0.488288	-0.250794	x
MA_169329g0010	1954	1954	-	29	21	8	0.724138	56	50	6	0.892857	8	8	0	1	41	38	3	0.926829	35	15	20	0.428571	40	28	12	0.7	24	18	6	0.75	27	17	10	0.62963	1.61161e-06	0.000851531	-25.4087	0.295567	0.192857	0.25	0.2972	x
MA_170004g0010	3032	3032	-	17	0	17	0	19	0	19	0	10	2	8	0.2	28	21	7	0.75	31	0	31	0	29	1	28	0.0344828	19	0	19	0	15	0	15	0	3.29623e-09	5.08401e-06	-30.0173	0	-0.0344828	0.2	0.75
MA_171278g0010	1474	1474	+	38	32	6	0.842105	30	19	11	0.633333	19	17	2	0.894737	20	20	0	1	35	16	19	0.457143	33	19	14	0.575758	16	11	5	0.6875	8	4	4	0.5	1.82978e-05	0.0052586	-27.8952	0.384962	0.0575758	0.207237	0.5
MA_176258g0020	1534	1534	+	17	7	10	0.411765	15	6	9	0.4	24	9	15	0.375	17	8	9	0.470588	22	18	4	0.818182	14	10	4	0.714286	13	8	5	0.615385	13	11	2	0.846154	3.76672e-05	0.00881529	34.7106	-0.406417	-0.314286	-0.240385	-0.375566	x
MA_178860g0010	1562	1562	-	17	0	17	0	12	0	12	0	9	0	9	0	8	0	8	0	21	15	6	0.714286	14	0	14	0	9	0	9	0	8	0	8	0	3.71866e-06	0.00163871	28.8462	-0.714286	0	0	0
MA_180850g0010	1913	1913	-	26	25	1	0.961538	23	16	7	0.695652	30	27	3	0.9	14	13	1	0.928571	21	13	8	0.619048	16	6	10	0.375	38	17	21	0.447368	9	5	4	0.555556	2.05368e-08	2.40128e-05	-38.2873	0.342491	0.320652	0.452632	0.373016	x
MA_181514g0010	2960	2960	-	35	0	35	0	14	9	5	0.642857	15	0	15	0	29	25	4	0.862069	41	0	41	0	12	7	5	0.583333	20	0	20	0	23	0	23	0	4.57252e-07	0.000311186	-29.2675	0	0.0595238	0	0.862069
MA_181514g0010	1443	1443	+	38	22	16	0.578947	10	0	10	0	11	1	10	0.0909091	14	0	14	0	18	4	14	0.222222	21	0	21	0	21	0	21	0	23	0	23	0	5.33856e-06	0.00216313	-26.6876	0.356725	0	0.0909091	0
MA_18178g0010	21102	21102	+	28	23	5	0.821429	23	21	2	0.913043	9	8	1	0.888889	25	19	6	0.76	24	8	16	0.333333	8	4	4	0.5	8	7	1	0.875	18	10	8	0.555556	1.77684e-05	0.00515543	-33.5294	0.488095	0.413043	0.0138889	0.204444
MA_18280g0010	6369	6369	+	28	23	5	0.821429	19	16	3	0.842105	28	14	14	0.5	48	41	7	0.854167	17	8	9	0.470588	23	17	6	0.73913	32	7	25	0.21875	25	16	9	0.64	3.22625e-05	0.00791873	-26.9382	0.35084	0.102975	0.28125	0.214167	x
MA_183086g0010	2375	2375	-	24	9	15	0.375	17	0	17	0	9	2	7	0.222222	18	3	15	0.166667	20	19	1	0.95	16	0	16	0	12	7	5	0.583333	8	6	2	0.75	2.31191e-05	0.00624922	36.5546	-0.575	0	-0.361111	-0.583333
MA_1830g0010	6707	6707	+	56	31	25	0.553571	40	20	20	0.5	28	21	7	0.75	75	53	22	0.706667	62	19	43	0.306452	46	25	21	0.543478	49	14	35	0.285714	30	8	22	0.266667	5.32686e-08	5.31701e-05	-27.52	0.24712	-0.0434783	0.464286	0.44
MA_1830g0010	6728	6728	+	51	24	27	0.470588	37	18	19	0.486486	26	21	5	0.807692	65	44	21	0.676923	60	0	60	0	44	23	21	0.522727	36	14	22	0.388889	30	8	22	0.266667	2.23911e-10	4.96212e-07	-33.3059	0.470588	-0.0362408	0.418803	0.410256
MA_183667g0010	713	713	-	20	0	20	0	20	6	14	0.3	11	0	11	0	19	0	19	0	21	13	8	0.619048	27	14	13	0.518519	10	0	10	0	20	7	13	0.35	5.9525e-07	0.000385038	35.0183	-0.619048	-0.218519	0	-0.35
MA_183667g0010	1045	1045	-	18	0	18	0	42	4	38	0.0952381	11	3	8	0.272727	29	0	29	0	13	2	11	0.153846	39	20	19	0.512821	12	7	5	0.583333	24	2	22	0.0833333	8.11219e-07	0.000493535	28.2273	-0.153846	-0.417582	-0.310606	-0.0833333
MA_18403g0010	8618	8618	-	24	2	22	0.0833333	10	3	7	0.3	20	4	16	0.2	33	4	29	0.121212	22	10	12	0.454545	24	13	11	0.541667	10	2	8	0.2	22	11	11	0.5	9.13616e-06	0.00319019	31.2113	-0.371212	-0.241667	0	-0.378788
MA_184831g0020	313	313	-	20	6	14	0.3	13	2	11	0.153846	15	8	7	0.533333	8	3	5	0.375	21	14	7	0.666667	9	8	1	0.888889	19	13	6	0.684211	15	12	3	0.8	1.10738e-05	0.00365866	39.5089	-0.366667	-0.735043	-0.150877	-0.425	x
MA_18779g0010	4432	4432	+	29	13	16	0.448276	16	15	1	0.9375	11	11	0	1	12	7	5	0.583333	8	5	3	0.625	25	25	0	1	25	25	0	1	19	18	1	0.947368	1.09413e-05	0.00362465	27.1581	-0.176724	-0.0625	0	-0.364035
MA_188065g0010	898	898	-	26	6	20	0.230769	28	10	18	0.357143	27	11	16	0.407407	22	2	20	0.0909091	33	1	32	0.030303	43	0	43	0	13	1	12	0.0769231	20	0	20	0	5.44312e-09	7.69891e-06	-26.3205	0.200466	0.357143	0.330484	0.0909091
MA_19015g0010	5581	5581	-	12	2	10	0.166667	28	3	25	0.107143	13	3	10	0.230769	12	1	11	0.0833333	21	12	9	0.571429	16	1	15	0.0625	12	5	7	0.416667	13	11	2	0.846154	3.7051e-05	0.00869656	32.928	-0.404762	0.0446429	-0.185897	-0.762821
MA_190249g0010	1333	1333	+	28	15	13	0.535714	16	11	5	0.6875	23	6	17	0.26087	52	9	43	0.173077	40	12	28	0.3	21	14	7	0.666667	44	39	5	0.886364	21	13	8	0.619048	1.52261e-05	0.00462479	27.451	0.235714	0.0208333	-0.625494	-0.445971
MA_19724g0010	1291	1291	-	18	12	6	0.666667	28	17	11	0.607143	10	5	5	0.5	16	6	10	0.375	13	12	1	0.923077	18	17	1	0.944444	8	8	0	1	16	15	1	0.9375	1.71356e-07	0.000142726	38.9899	-0.25641	-0.337302	-0.5	-0.5625	x
MA_198335g0010	1306	1306	+	10	1	9	0.1	25	1	24	0.04	15	3	12	0.2	15	0	15	0	20	6	14	0.3	15	3	12	0.2	24	16	8	0.666667	8	2	6	0.25	5.59878e-06	0.0022361	32.6062	-0.2	-0.16	-0.466667	-0.25	x
MA_19913g0010	26513	26513	+	18	18	0	1	35	34	1	0.971429	14	13	1	0.928571	20	20	0	1	8	8	0	1	13	13	0	1	20	1	19	0.05	15	15	0	1	9.20202e-08	8.44361e-05	-31.6297	0	-0.0285714	0.878571	0
MA_19913g0010	50607	50607	-	19	6	13	0.315789	17	8	9	0.470588	15	7	8	0.466667	27	17	10	0.62963	17	2	15	0.117647	26	2	24	0.0769231	22	1	21	0.0454545	22	9	13	0.409091	5.10893e-06	0.002088	-32.626	0.198142	0.393665	0.421212	0.220539	x
MA_19913g0010	47463	47463	-	15	10	5	0.666667	17	11	6	0.647059	9	7	2	0.777778	13	11	2	0.846154	20	3	17	0.15	9	4	5	0.444444	10	5	5	0.5	11	3	8	0.272727	1.22537e-05	0.00395027	-42.2222	0.516667	0.202614	0.277778	0.573427	x
MA_199195g0010	4760	4760	-	36	0	36	0	32	0	32	0	12	12	0	1	18	2	16	0.111111	33	0	33	0	15	0	15	0	35	35	0	1	14	8	6	0.571429	2.67483e-06	0.00126869	30.0442	0	0	0	-0.460317
MA_20216g0010	2195	2195	+	28	0	28	0	21	0	21	0	18	0	18	0	23	0	23	0	25	14	11	0.56	26	0	26	0	22	2	20	0.0909091	17	12	5	0.705882	3.27753e-11	9.35793e-08	31.1111	-0.56	0	-0.0909091	-0.705882
MA_20223g0020	4224	4224	-	26	0	26	0	50	0	50	0	31	0	31	0	21	0	21	0	49	23	26	0.469388	41	0	41	0	16	0	16	0	23	10	13	0.434783	1.29885e-12	5.57563e-09	25.5814	-0.469388	0	0	-0.434783
MA_20288g0010	11031	11031	+	22	11	11	0.5	26	15	11	0.576923	15	8	7	0.533333	15	6	9	0.4	20	16	4	0.8	16	12	4	0.75	16	13	3	0.8125	19	18	1	0.947368	2.80303e-05	0.0071516	31.8165	-0.3	-0.173077	-0.279167	-0.547368	x
MA_20304g0010	26009	26009	-	22	10	12	0.454545	31	24	7	0.774194	21	18	3	0.857143	22	18	4	0.818182	16	10	6	0.625	26	12	14	0.461538	55	26	29	0.472727	27	6	21	0.222222	1.03988e-05	0.00349778	-29.3683	-0.170455	0.312655	0.384416	0.59596
MA_20409g0010	4881	4881	-	51	0	51	0	40	25	15	0.625	26	4	22	0.153846	38	12	26	0.315789	58	21	37	0.362069	19	16	3	0.842105	21	7	14	0.333333	27	24	3	0.888889	1.701e-06	0.000886399	27.9484	-0.362069	-0.217105	-0.179487	-0.573099	x
MA_210082g0010	4765	4765	+	9	0	9	0	26	0	26	0	8	0	8	0	9	0	9	0	31	13	18	0.419355	22	0	22	0	24	14	10	0.583333	21	0	21	0	3.3439e-07	0.000240362	27.551	-0.419355	0	-0.583333	0
MA_2314g0010	7245	7245	+	22	5	17	0.227273	32	7	25	0.21875	24	4	20	0.166667	44	8	36	0.181818	17	12	5	0.705882	15	5	10	0.333333	31	16	15	0.516129	24	8	16	0.333333	2.43057e-05	0.00648744	27.4543	-0.47861	-0.114583	-0.349462	-0.151515	x
MA_240507g0010	1660	1660	+	31	0	31	0	28	2	26	0.0714286	10	3	7	0.3	24	0	24	0	30	21	9	0.7	28	2	26	0.0714286	11	4	7	0.363636	22	9	13	0.409091	5.24692e-09	7.49044e-06	34.1841	-0.7	0	-0.0636364	-0.409091
MA_240507g0010	1633	1633	+	35	1	34	0.0285714	23	13	10	0.565217	10	2	8	0.2	28	0	28	0	36	24	12	0.666667	34	22	12	0.647059	10	0	10	0	23	2	21	0.0869565	4.23789e-06	0.00180533	29.9353	-0.638095	-0.0818414	0.2	-0.0869565
MA_245850g0010	1843	1843	+	21	7	14	0.333333	34	0	34	0	13	13	0	1	28	26	2	0.928571	34	0	34	0	27	1	26	0.037037	23	0	23	0	14	0	14	0	0	0	-46.8963	0.333333	-0.037037	1	0.928571
MA_245850g0010	1830	1830	+	20	7	13	0.35	33	0	33	0	14	11	3	0.785714	27	24	3	0.888889	40	0	40	0	30	0	30	0	22	0	22	0	18	0	18	0	0	0	-44.6809	0.35	0	0.785714	0.888889
MA_25086g0010	13313	13313	+	22	17	5	0.772727	21	16	5	0.761905	16	12	4	0.75	11	10	1	0.909091	27	11	16	0.407407	17	3	14	0.176471	26	13	13	0.5	12	7	5	0.583333	2.416e-06	0.00116779	-37.108	0.36532	0.585434	0.25	0.325758	x
MA_25591g0010	2789	2789	+	39	22	17	0.564103	48	21	27	0.4375	38	31	7	0.815789	45	39	6	0.866667	37	11	26	0.297297	37	11	26	0.297297	39	21	18	0.538462	24	6	18	0.25	6.83324e-08	6.59539e-05	-30.7042	0.266805	0.140203	0.277328	0.616667	x
MA_25631g0010	1312	1312	-	33	7	26	0.212121	22	6	16	0.272727	10	7	3	0.7	15	8	7	0.533333	18	0	18	0	28	1	27	0.0357143	16	2	14	0.125	25	2	23	0.08	8.88284e-07	0.000532818	-29.2529	0.212121	0.237013	0.575	0.453333	x
MA_26994g0010	11080	11080	+	26	21	5	0.807692	17	15	2	0.882353	17	16	1	0.941176	15	8	7	0.533333	18	8	10	0.444444	15	8	7	0.533333	11	8	3	0.727273	19	2	17	0.105263	2.23861e-06	0.00109848	-38.7302	0.363248	0.34902	0.213904	0.42807	x
MA_27968g0010	10779	10779	-	23	10	13	0.434783	14	9	5	0.642857	16	10	6	0.625	32	22	10	0.6875	23	7	16	0.304348	10	5	5	0.5	23	4	19	0.173913	14	2	12	0.142857	1.46025e-05	0.00449544	-34.2857	0.130435	0.142857	0.451087	0.544643	x
MA_2905927g0010	111	111	-	31	0	31	0	18	0	18	0	8	2	6	0.25	17	0	17	0	33	22	11	0.666667	16	6	10	0.375	32	22	10	0.6875	19	0	19	0	1.07692e-13	5.95566e-10	47.2973	-0.666667	-0.375	-0.4375	0
MA_30025g0010	1065	1065	+	32	31	1	0.96875	21	0	21	0	11	5	6	0.454545	19	0	19	0	11	11	0	1	42	0	42	0	14	0	14	0	18	0	18	0	7.50099e-06	0.00276679	-30.4323	-0.03125	0	0.454545	0
MA_30192g0010	5680	5680	+	37	36	1	0.972973	17	0	17	0	12	0	12	0	29	29	0	1	17	17	0	1	27	0	27	0	27	0	27	0	12	12	0	1	6.65553e-06	0.00252977	-33.4813	-0.027027	0	0	0
MA_3139g0010	4656	4656	-	37	30	7	0.810811	28	20	8	0.714286	12	7	5	0.583333	15	11	4	0.733333	27	12	15	0.444444	20	11	9	0.55	25	5	20	0.2	16	9	7	0.5625	1.21283e-05	0.00391849	-31.8676	0.366366	0.164286	0.383333	0.170833	x
MA_32288g0010	1457	1457	+	39	19	20	0.487179	19	0	19	0	17	0	17	0	28	12	16	0.428571	49	0	49	0	38	0	38	0	34	0	34	0	25	0	25	0	5.32907e-15	3.98941e-11	-30.0971	0.487179	0	0	0.428571
MA_3228g0010	23260	23260	-	26	25	1	0.961538	21	21	0	1	9	6	3	0.666667	15	15	0	1	9	9	0	1	14	12	2	0.857143	24	5	19	0.208333	14	12	2	0.857143	2.54248e-06	0.00121647	-32.0711	-0.0384615	0.142857	0.458333	0.142857
MA_323386g0010	2339	2339	-	32	12	20	0.375	17	8	9	0.470588	9	1	8	0.111111	21	5	16	0.238095	30	20	10	0.666667	26	18	8	0.692308	12	2	10	0.166667	19	17	2	0.894737	2.2849e-05	0.006209	32.6058	-0.291667	-0.221719	-0.0555556	-0.656642
MA_32647g0010	1284	1284	+	13	6	7	0.461538	18	6	12	0.333333	9	7	2	0.777778	15	12	3	0.8	11	9	2	0.818182	14	14	0	1	15	14	1	0.933333	8	7	1	0.875	2.67141e-05	0.0069281	35.303	-0.356643	-0.666667	-0.155556	-0.075
MA_3438679g0010	310	310	-	12	1	11	0.0833333	71	0	71	0	15	0	15	0	25	0	25	0	23	2	21	0.0869565	69	38	31	0.550725	15	0	15	0	16	0	16	0	1.26787e-13	6.88762e-10	31.7073	-0.00362319	-0.550725	0	0
MA_352470g0010	217	217	+	30	6	24	0.2	27	2	25	0.0740741	9	0	9	0	29	0	29	0	28	11	17	0.392857	19	0	19	0	13	8	5	0.615385	11	5	6	0.454545	3.7102e-05	0.00870291	25.3818	-0.192857	0.0740741	-0.615385	-0.454545
MA_36643g0010	3263	3263	+	27	1	26	0.037037	57	44	13	0.77193	28	2	26	0.0714286	52	40	12	0.769231	30	0	30	0	40	17	23	0.425	51	0	51	0	40	25	15	0.625	5.51399e-07	0.000363179	-26.9618	0.037037	0.34693	0.0714286	0.144231
MA_37416g0010	5815	5815	+	29	10	19	0.344828	48	21	27	0.4375	10	7	3	0.7	36	19	17	0.527778	47	2	45	0.0425532	36	9	27	0.25	17	7	10	0.411765	30	1	29	0.0333333	2.26036e-08	2.59841e-05	-31.7261	0.302274	0.1875	0.288235	0.494444	x
MA_3776609g0010	234	234	+	22	6	16	0.272727	34	18	16	0.529412	14	12	2	0.857143	26	20	6	0.769231	39	10	29	0.25641	23	7	16	0.304348	14	7	7	0.5	17	3	14	0.176471	4.27605e-05	0.00960098	-29.3011	0.016317	0.225064	0.357143	0.59276
MA_381604g0010	5332	5332	-	28	1	27	0.0357143	43	0	43	0	17	0	17	0	18	1	17	0.0555556	38	23	15	0.605263	29	2	27	0.0689655	19	3	16	0.157895	21	1	20	0.047619	1.65184e-08	2e-05	25.216	-0.569549	-0.0689655	-0.157895	0.00793651
MA_3907g0010	2850	2850	+	18	14	4	0.777778	33	26	7	0.787879	14	12	2	0.857143	32	23	9	0.71875	19	9	10	0.473684	25	13	12	0.52	30	18	12	0.6	24	7	17	0.291667	1.8642e-05	0.00534499	-29.3604	0.304094	0.267879	0.257143	0.427083	x
MA_4008g0010	2842	2842	-	13	10	3	0.769231	25	11	14	0.44	35	14	21	0.4	22	15	7	0.681818	13	0	13	0	43	18	25	0.418605	29	0	29	0	22	0	22	0	5.10463e-08	5.12017e-05	-35.8091	0.769231	0.0213953	0.4	0.681818
MA_4040g0010	115	115	+	14	4	10	0.285714	17	5	12	0.294118	13	3	10	0.230769	16	1	15	0.0625	19	9	10	0.473684	17	12	5	0.705882	20	11	9	0.55	11	6	5	0.545455	4.33689e-05	0.00970423	35.0498	-0.18797	-0.411765	-0.319231	-0.482955	x
MA_406287g0010	2818	2818	+	37	18	19	0.486486	57	35	22	0.614035	33	20	13	0.606061	43	24	19	0.55814	29	15	14	0.517241	49	12	37	0.244898	45	13	32	0.288889	37	9	28	0.243243	1.13778e-06	0.000652139	-26.4338	-0.0307549	0.369137	0.317172	0.314896
MA_41101g0010	10172	10172	+	34	11	23	0.323529	26	10	16	0.384615	37	6	31	0.162162	29	4	25	0.137931	35	22	13	0.628571	41	14	27	0.341463	32	18	14	0.5625	26	15	11	0.576923	6.89719e-06	0.00259432	26.8894	-0.305042	0.043152	-0.400338	-0.438992
MA_41383g0010	7297	7297	+	16	7	9	0.4375	18	12	6	0.666667	24	10	14	0.416667	15	6	9	0.4	13	8	5	0.615385	21	17	4	0.809524	20	19	1	0.95	14	11	3	0.785714	3.53792e-05	0.00844401	32.9371	-0.177885	-0.142857	-0.533333	-0.385714	x
MA_41847g0010	15408	15408	-	24	19	5	0.791667	29	14	15	0.482759	15	9	6	0.6	11	4	7	0.363636	27	24	3	0.888889	22	19	3	0.863636	20	17	3	0.85	9	8	1	0.888889	3.30356e-05	0.00805695	28.9516	-0.0972222	-0.380878	-0.25	-0.525253
MA_41847g0010	32677	32677	-	25	25	0	1	8	1	7	0.125	8	8	0	1	14	12	2	0.857143	12	12	0	1	28	0	28	0	14	12	2	0.857143	14	8	6	0.571429	1.70175e-05	0.00501749	-36.5775	0	0.125	0.142857	0.285714
MA_42440g0010	9420	9420	-	15	0	15	0	17	1	16	0.0588235	11	0	11	0	29	0	29	0	12	0	12	0	29	19	10	0.655172	16	0	16	0	11	0	11	0	1.11002e-06	0.000640412	26.5523	0	-0.596349	0	0
MA_4299g0010	19661	19661	-	47	38	9	0.808511	23	19	4	0.826087	8	6	2	0.75	20	18	2	0.9	23	16	7	0.695652	18	9	9	0.5	20	8	12	0.4	20	9	11	0.45	8.39794e-06	0.00299848	-30.8012	0.112858	0.326087	0.35	0.45	x
MA_451961g0010	979	979	+	75	61	14	0.813333	41	7	34	0.170732	12	0	12	0	12	5	7	0.416667	72	31	41	0.430556	47	3	44	0.0638298	31	6	25	0.193548	12	3	9	0.25	4.6492e-06	0.00193752	-25.5996	0.382778	0.106902	-0.193548	0.166667
MA_45208g0010	3507	3507	+	23	0	23	0	29	0	29	0	18	0	18	0	26	0	26	0	40	20	20	0.5	22	0	22	0	9	0	9	0	8	0	8	0	3.31409e-09	5.09874e-06	25.3165	-0.5	0	0	0
MA_45861g0010	24842	24842	+	27	7	20	0.259259	51	0	51	0	11	11	0	1	35	0	35	0	37	19	18	0.513514	25	0	25	0	28	28	0	1	12	0	12	0	1.4181e-07	0.000121922	31.5623	-0.254254	0	0	0
MA_465411g0010	5046	5046	+	22	0	22	0	14	4	10	0.285714	12	0	12	0	13	0	13	0	21	0	21	0	33	18	15	0.545455	16	12	4	0.75	9	0	9	0	5.13213e-06	0.00209469	31.4173	0	-0.25974	-0.75	0
MA_4689024g0010	15	15	+	12	7	5	0.583333	16	8	8	0.5	33	5	28	0.151515	27	11	16	0.407407	13	3	10	0.230769	18	6	12	0.333333	50	1	49	0.02	17	0	17	0	2.98838e-05	0.00748453	-25.0232	0.352564	0.166667	0.131515	0.407407	x
MA_470392g0020	1351	1351	+	57	2	55	0.0350877	54	1	53	0.0185185	47	0	47	0	83	61	22	0.73494	43	0	43	0	33	1	32	0.030303	86	0	86	0	37	0	37	0	0	0	-26.0535	0.0350877	-0.0117845	0	0.73494
MA_475393g0010	893	893	-	38	4	34	0.105263	32	19	13	0.59375	14	6	8	0.428571	37	3	34	0.0810811	33	19	14	0.575758	31	20	11	0.645161	16	10	6	0.625	32	11	21	0.34375	2.05834e-05	0.00574086	27.1251	-0.470494	-0.0514113	-0.196429	-0.262669
MA_47978g0010	4698	4698	-	35	28	7	0.8	30	7	23	0.233333	12	10	2	0.833333	22	15	7	0.681818	30	13	17	0.433333	45	6	39	0.133333	11	7	4	0.636364	15	6	9	0.4	3.57928e-05	0.00850822	-28.9229	0.366667	0.1	0.19697	0.281818
MA_491526g0010	671	671	-	23	4	19	0.173913	42	12	30	0.285714	23	9	14	0.391304	27	0	27	0	33	20	13	0.606061	46	20	26	0.434783	21	15	6	0.714286	8	2	6	0.25	1.22648e-06	0.000688829	31.0386	-0.432148	-0.149068	-0.322981	-0.25	x
MA_491886g0010	1134	1134	-	30	15	15	0.5	41	0	41	0	18	8	10	0.444444	25	15	10	0.6	17	2	15	0.117647	27	0	27	0	15	1	14	0.0666667	14	2	12	0.142857	7.42576e-06	0.00275007	-26.484	0.382353	0	0.377778	0.457143
MA_49629g0010	2481	2481	-	57	0	57	0	60	0	60	0	13	10	3	0.769231	39	0	39	0	34	0	34	0	36	17	19	0.472222	30	27	3	0.9	25	0	25	0	7.76375e-11	1.99409e-07	29.2828	0	-0.472222	-0.130769	0
MA_52771g0010	1166	1166	+	35	10	25	0.285714	27	12	15	0.444444	21	16	5	0.761905	20	9	11	0.45	26	4	22	0.153846	28	5	23	0.178571	25	5	20	0.2	17	2	15	0.117647	7.95124e-06	0.00287623	-28.9644	0.131868	0.265873	0.561905	0.332353	x
MA_567674g0010	153	153	-	10	4	6	0.4	10	0	10	0	11	0	11	0	13	0	13	0	16	10	6	0.625	10	4	6	0.4	10	6	4	0.6	9	3	6	0.333333	7.47203e-06	0.00275981	42.0202	-0.225	-0.4	-0.6	-0.333333	x
MA_577g0010	38913	38913	+	19	4	15	0.210526	18	6	12	0.333333	12	1	11	0.0833333	14	0	14	0	27	16	11	0.592593	15	9	6	0.6	13	5	8	0.384615	17	10	7	0.588235	3.14442e-06	0.00143504	38.0952	-0.382066	-0.266667	-0.301282	-0.588235	x
MA_58851g0010	3226	3226	+	17	0	17	0	15	3	12	0.2	12	2	10	0.166667	37	2	35	0.0540541	26	19	7	0.730769	19	2	17	0.105263	17	10	7	0.588235	15	1	14	0.0666667	7.84668e-07	0.000481197	32.9165	-0.730769	0.0947368	-0.421569	-0.0126126
MA_5912150g0010	607	607	-	25	3	22	0.12	12	2	10	0.166667	19	6	13	0.315789	27	5	22	0.185185	35	30	5	0.857143	10	4	6	0.4	10	3	7	0.3	11	2	9	0.181818	4.30483e-07	0.000296253	39.8138	-0.737143	-0.233333	0.0157895	0.003367
MA_6055039g0010	259	259	+	21	0	21	0	152	93	59	0.611842	22	0	22	0	12	0	12	0	15	0	15	0	76	2	74	0.0263158	65	0	65	0	10	0	10	0	0	0	-43.7227	0	0.585526	0	0
MA_6055039g0010	235	235	+	35	9	26	0.257143	185	133	52	0.718919	32	4	28	0.125	19	0	19	0	33	0	33	0	122	78	44	0.639344	111	2	109	0.018018	14	0	14	0	1.25901e-09	2.26155e-06	-25.3031	0.257143	0.0795747	0.106982	0
MA_6089g0010	3137	3137	+	26	0	26	0	16	1	15	0.0625	9	0	9	0	9	0	9	0	23	11	12	0.478261	15	2	13	0.133333	8	3	5	0.375	11	3	8	0.272727	8.28279e-07	0.000501925	31.6667	-0.478261	-0.0708333	-0.375	-0.272727
MA_61728g0010	2326	2326	-	51	12	39	0.235294	38	31	7	0.815789	20	5	15	0.25	44	16	28	0.363636	51	28	23	0.54902	40	28	12	0.7	25	25	0	1	22	21	1	0.954545	2.32542e-08	2.65827e-05	32.083	-0.313725	0.115789	-0.75	-0.590909
MA_622231g0010	1986	1986	+	29	0	29	0	27	0	27	0	10	0	10	0	16	0	16	0	25	18	7	0.72	23	0	23	0	15	1	14	0.0666667	14	2	12	0.142857	5.85317e-09	8.1846e-06	27.2727	-0.72	0	-0.0666667	-0.142857
MA_62819g0010	4614	4614	-	8	0	8	0	12	1	11	0.0833333	8	0	8	0	30	27	3	0.9	16	0	16	0	16	0	16	0	12	0	12	0	8	6	2	0.75	1.68804e-05	0.00498666	-36.7374	0	0.0833333	0	0.15
MA_630122g0010	2474	2474	+	42	23	19	0.547619	27	11	16	0.407407	15	2	13	0.133333	25	0	25	0	34	0	34	0	20	7	13	0.35	17	0	17	0	18	0	18	0	8.14819e-06	0.00291824	-25.1624	0.547619	0.0574074	0.133333	0
MA_6352g0010	2342	2342	-	15	1	14	0.0666667	31	0	31	0	19	0	19	0	33	0	33	0	43	23	20	0.534884	31	1	30	0.0322581	15	1	14	0.0666667	16	10	6	0.625	2.06232e-11	6.34479e-08	32.3129	-0.468217	-0.0322581	-0.0666667	-0.625
MA_63700g0010	1488	1488	+	13	5	8	0.384615	31	19	12	0.612903	13	7	6	0.538462	8	4	4	0.5	31	6	25	0.193548	32	7	25	0.21875	15	0	15	0	9	1	8	0.111111	6.99811e-07	0.000437947	-37.7542	0.191067	0.394153	0.538462	0.388889	x
MA_6511g0010	1300	1300	-	31	0	31	0	30	0	30	0	17	0	17	0	32	0	32	0	19	0	19	0	25	0	25	0	16	10	6	0.625	20	17	3	0.85	3.2796e-13	1.5978e-09	33.75	0	0	-0.625	-0.85
MA_6634g0010	7354	7354	-	56	0	56	0	39	0	39	0	15	0	15	0	50	45	5	0.9	63	0	63	0	33	0	33	0	19	0	19	0	27	0	27	0	1.11022e-15	9.33595e-12	-28.125	0	0	0	0.9
MA_66417g0010	2720	2720	+	29	0	29	0	23	0	23	0	8	6	2	0.75	18	5	13	0.277778	18	0	18	0	26	0	26	0	27	27	0	1	25	19	6	0.76	1.1182e-06	0.000643472	33.8141	0	0	-0.25	-0.482222
MA_68670g0010	1304	1304	+	48	9	39	0.1875	50	41	9	0.82	12	9	3	0.75	21	10	11	0.47619	39	34	5	0.871795	32	22	10	0.6875	17	15	2	0.882353	26	25	1	0.961538	7.8008e-08	7.29972e-05	31.5388	-0.684295	0.1325	-0.132353	-0.485348
MA_68670g0010	1028	1028	+	34	13	21	0.382353	47	23	24	0.489362	32	12	20	0.375	36	19	17	0.527778	51	46	5	0.901961	38	15	23	0.394737	17	16	1	0.941176	21	16	5	0.761905	1.65407e-06	0.000868583	28.2619	-0.519608	0.0946249	-0.566176	-0.234127
MA_69267g0010	4547	4547	+	40	0	40	0	30	12	18	0.4	11	6	5	0.545455	25	0	25	0	39	19	20	0.487179	37	19	18	0.513514	22	17	5	0.772727	15	0	15	0	4.12025e-07	0.000285149	31.6914	-0.487179	-0.113514	-0.227273	0
MA_70081g0010	1812	1812	-	40	24	16	0.6	22	13	9	0.590909	25	12	13	0.48	40	18	22	0.45	18	4	14	0.222222	28	8	20	0.285714	21	4	17	0.190476	20	4	16	0.2	9.23761e-06	0.00321864	-29.7674	0.377778	0.305195	0.289524	0.25	x
MA_7119239g0010	116	116	+	34	0	34	0	14	0	14	0	30	0	30	0	18	0	18	0	41	23	18	0.560976	30	0	30	0	33	5	28	0.151515	17	14	3	0.823529	4.37428e-14	2.63255e-10	34.7107	-0.560976	0	-0.151515	-0.823529
MA_726480g0010	721	721	+	17	16	1	0.941176	13	4	9	0.307692	13	0	13	0	13	0	13	0	24	22	2	0.916667	16	12	4	0.75	9	9	0	1	9	0	9	0	2.92085e-05	0.00737856	38.4236	0.0245098	-0.442308	-1	0
MA_729913g0010	1404	1404	-	37	34	3	0.918919	45	4	41	0.0888889	19	17	2	0.894737	27	10	17	0.37037	49	48	1	0.979592	18	1	17	0.0555556	23	22	1	0.956522	31	23	8	0.741935	8.01982e-06	0.00289309	26.9047	-0.0606729	0.0333333	-0.0617849	-0.371565
MA_7383g0010	9729	9729	-	36	12	24	0.333333	31	28	3	0.903226	20	3	17	0.15	11	6	5	0.545455	24	8	16	0.333333	33	31	2	0.939394	21	16	5	0.761905	34	33	1	0.970588	1.26634e-05	0.00404874	28.5714	0	-0.0361681	-0.611905	-0.425134
MA_73g0010	13326	13326	-	55	27	28	0.490909	34	14	20	0.411765	22	7	15	0.318182	23	7	16	0.304348	49	30	19	0.612245	40	30	10	0.75	22	14	8	0.636364	19	12	7	0.631579	3.92091e-05	0.00905448	25.1091	-0.121336	-0.338235	-0.318182	-0.327231	x
MA_755410g0010	1971	1971	-	16	1	15	0.0625	28	5	23	0.178571	17	11	6	0.647059	22	8	14	0.363636	27	0	27	0	21	2	19	0.0952381	9	0	9	0	17	1	16	0.0588235	5.82654e-06	0.00230875	-26.0664	0.0625	0.0833333	0.647059	0.304813
MA_755410g0010	2019	2019	-	11	4	7	0.363636	22	3	19	0.136364	11	7	4	0.636364	8	4	4	0.5	23	1	22	0.0434783	9	1	8	0.111111	10	0	10	0	15	0	15	0	1.00852e-05	0.00343174	-31.1066	0.320158	0.0252525	0.636364	0.5
MA_7569g0010	1620	1620	+	80	60	20	0.75	68	43	25	0.632353	33	20	13	0.606061	50	19	31	0.38	82	37	45	0.45122	50	18	32	0.36	17	4	13	0.235294	50	12	38	0.24	8.06869e-08	7.51533e-05	-25.7935	0.29878	0.272353	0.370766	0.14	x
MA_7584530g0010	623	623	+	64	2	62	0.03125	35	6	29	0.171429	11	0	11	0	31	0	31	0	70	19	51	0.271429	32	14	18	0.4375	20	0	20	0	42	28	14	0.666667	3.78442e-12	1.42522e-08	31.5214	-0.240179	-0.266071	0	-0.666667
MA_7623015g0010	1420	1420	-	47	26	21	0.553191	42	40	2	0.952381	11	0	11	0	34	25	9	0.735294	60	22	38	0.366667	44	15	29	0.340909	30	0	30	0	9	8	1	0.888889	8.63322e-10	1.60594e-06	-36.4419	0.186525	0.611472	0	-0.153595
MA_76618g0010	6556	6556	+	47	17	30	0.361702	30	16	14	0.533333	12	3	9	0.25	25	24	1	0.96	40	0	40	0	28	16	12	0.571429	22	0	22	0	32	8	24	0.25	8.94815e-08	8.23529e-05	-32.9594	0.361702	-0.0380952	0.25	0.71
MA_7675g0010	8949	8949	-	19	5	14	0.263158	17	1	16	0.0588235	16	6	10	0.375	40	20	20	0.5	14	3	11	0.214286	15	0	15	0	12	0	12	0	16	1	15	0.0625	3.88699e-05	0.00900724	-27.7651	0.0488722	0.0588235	0.375	0.4375
MA_7698099g0010	500	500	-	19	0	19	0	10	0	10	0	13	0	13	0	36	1	35	0.0277778	17	12	5	0.705882	26	1	25	0.0384615	14	1	13	0.0714286	24	13	11	0.541667	4.99711e-09	7.21774e-06	32.0513	-0.705882	-0.0384615	-0.0714286	-0.513889
MA_778985g0010	2346	2346	-	28	13	15	0.464286	26	15	11	0.576923	31	0	31	0	95	1	94	0.0105263	29	10	19	0.344828	36	26	10	0.722222	27	0	27	0	25	15	10	0.6	2.18025e-07	0.000171587	27.4786	0.119458	-0.145299	0	-0.589474
MA_787g0010	15907	15907	-	17	6	11	0.352941	14	3	11	0.214286	13	4	9	0.307692	13	2	11	0.153846	20	12	8	0.6	11	7	4	0.636364	16	7	9	0.4375	15	14	1	0.933333	2.28318e-05	0.00620707	38.2003	-0.247059	-0.422078	-0.129808	-0.779487	x
MA_793231g0010	3137	3137	-	44	2	42	0.0454545	49	15	34	0.306122	31	22	9	0.709677	37	28	9	0.756757	35	0	35	0	53	4	49	0.0754717	30	5	25	0.166667	30	13	17	0.433333	1.23746e-07	0.00010883	-26.75	0.0454545	0.230651	0.543011	0.323423
MA_80165g0010	12916	12916	-	19	11	8	0.578947	22	13	9	0.590909	12	3	9	0.25	17	5	12	0.294118	11	9	2	0.818182	18	14	4	0.777778	15	12	3	0.8	11	10	1	0.909091	2.43317e-05	0.00648744	36.1039	-0.239234	-0.186869	-0.55	-0.614973	x
MA_804676g0010	458	458	-	24	1	23	0.0416667	28	14	14	0.5	28	10	18	0.357143	36	26	10	0.722222	19	1	18	0.0526316	27	3	24	0.111111	51	1	50	0.0196078	25	7	18	0.28	8.97084e-10	1.65869e-06	-34.1295	-0.0109649	0.388889	0.337535	0.442222
MA_8212g0010	3163	3163	+	43	41	2	0.953488	30	13	17	0.433333	13	4	9	0.307692	29	5	24	0.172414	46	16	30	0.347826	31	8	23	0.258065	24	6	18	0.25	17	0	17	0	3.9437e-06	0.00171451	-29.3589	0.605662	0.175269	0.0576923	0.172414
MA_822231g0010	542	542	+	24	11	13	0.458333	31	6	25	0.193548	15	4	11	0.266667	40	2	38	0.05	44	33	11	0.75	25	6	19	0.24	28	8	20	0.285714	29	11	18	0.37931	3.9766e-05	0.00913922	25.1227	-0.291667	-0.0464516	-0.0190476	-0.32931
MA_8321978g0010	1759	1759	+	42	7	35	0.166667	45	2	43	0.0444444	9	0	9	0	42	6	36	0.142857	50	30	20	0.6	52	1	51	0.0192308	35	19	16	0.542857	20	7	13	0.35	1.76527e-07	0.000146239	25.4362	-0.433333	0.0252137	-0.542857	-0.207143
MA_83662g0010	1443	1443	+	35	6	29	0.171429	20	10	10	0.5	16	5	11	0.3125	24	0	24	0	18	12	6	0.666667	29	13	16	0.448276	42	29	13	0.690476	29	13	16	0.448276	1.98345e-07	0.000159786	34.6744	-0.495238	0.0517241	-0.377976	-0.448276
MA_83662g0010	1444	1444	-	67	33	34	0.492537	76	41	35	0.539474	29	22	7	0.758621	55	0	55	0	88	83	5	0.943182	68	30	38	0.441176	78	60	18	0.769231	42	15	27	0.357143	5.33193e-09	7.59413e-06	25.8252	-0.450645	0.0982972	-0.0106101	-0.357143
MA_84366g0010	2037	2037	+	18	0	18	0	32	0	32	0	10	1	9	0.1	24	0	24	0	21	9	12	0.428571	42	0	42	0	16	14	2	0.875	38	25	13	0.657895	1.99063e-13	1.04442e-09	39.8352	-0.428571	0	-0.775	-0.657895
MA_8608675g0010	430	430	+	26	4	22	0.153846	58	4	54	0.0689655	22	0	22	0	13	1	12	0.0769231	66	45	21	0.681818	62	10	52	0.16129	48	4	44	0.0833333	15	5	10	0.333333	2.549e-08	2.87635e-05	25.9448	-0.527972	-0.0923248	-0.0833333	-0.25641
MA_879270g0010	1971	1971	-	16	1	15	0.0625	25	1	24	0.04	10	0	10	0	17	0	17	0	37	24	13	0.648649	39	3	36	0.0769231	24	3	21	0.125	12	7	5	0.583333	1.21458e-07	0.000107278	30.0945	-0.586149	-0.0369231	-0.125	-0.583333
MA_8855g0010	5779	5779	-	33	0	33	0	24	0	24	0	12	0	12	0	14	3	11	0.214286	21	8	13	0.380952	22	0	22	0	11	1	10	0.0909091	15	15	0	1	1.80265e-07	0.000148335	31.1682	-0.380952	0	-0.0909091	-0.785714
MA_8855g0010	5746	5746	-	39	0	39	0	24	0	24	0	26	0	26	0	18	6	12	0.333333	23	0	23	0	20	0	20	0	18	8	10	0.444444	16	16	0	1	2.92568e-06	0.00135209	25.5614	0	0	-0.444444	-0.666667
MA_90810g0010	5334	5334	-	29	2	27	0.0689655	27	2	25	0.0740741	15	1	14	0.0666667	18	3	15	0.166667	18	3	15	0.166667	30	12	18	0.4	26	8	18	0.307692	14	7	7	0.5	3.05513e-05	0.00761132	25.1021	-0.0977011	-0.325926	-0.241026	-0.333333
MA_9152101g0010	221	221	-	22	18	4	0.818182	27	19	8	0.703704	17	8	9	0.470588	15	10	5	0.666667	18	17	1	0.944444	30	28	2	0.933333	9	9	0	1	9	8	1	0.888889	3.91092e-05	0.00904427	26.0382	-0.126263	-0.22963	-0.529412	-0.222222	x
MA_9172180g0010	2534	2534	+	9	0	9	0	46	0	46	0	46	0	46	0	15	0	15	0	12	0	12	0	25	0	25	0	32	20	12	0.625	8	0	8	0	2.15444e-10	4.80407e-07	25.974	0	0	-0.625	0
MA_9211546g0010	488	488	+	27	27	0	1	27	14	13	0.518519	16	12	4	0.75	33	17	16	0.515152	30	10	20	0.333333	20	9	11	0.45	20	6	14	0.3	12	4	8	0.333333	8.56686e-06	0.00304157	-32.5953	0.666667	0.0685185	0.45	0.181818
MA_9296268g0010	1526	1526	-	63	48	15	0.761905	132	59	73	0.44697	36	13	23	0.361111	32	4	28	0.125	66	11	55	0.166667	96	31	65	0.322917	63	8	55	0.126984	40	0	40	0	2.6491e-12	1.03579e-08	-28.2804	0.595238	0.124053	0.234127	0.125	x
MA_9310555g0010	958	958	+	57	31	26	0.54386	45	29	16	0.644444	19	10	9	0.526316	35	23	12	0.657143	39	10	29	0.25641	34	21	13	0.617647	31	6	25	0.193548	55	15	40	0.272727	1.42762e-06	0.000773488	-26.911	0.287449	0.0267974	0.332767	0.384416
MA_93155g0010	1528	1528	+	33	33	0	1	46	45	1	0.978261	11	0	11	0	26	26	0	1	27	9	18	0.333333	28	27	1	0.964286	11	1	10	0.0909091	15	15	0	1	1.54258e-05	0.00466239	-25.4576	0.666667	0.0139752	-0.0909091	0
MA_9446650g0010	2662	2662	+	22	7	15	0.318182	27	0	27	0	12	9	3	0.75	12	6	6	0.5	13	3	10	0.230769	28	0	28	0	14	0	14	0	12	0	12	0	2.83316e-05	0.00720657	-25.6594	0.0874126	0	0.75	0.5
MA_9461044g0010	1338	1338	-	32	6	26	0.1875	14	2	12	0.142857	16	2	14	0.125	17	2	15	0.117647	28	8	20	0.285714	8	3	5	0.375	18	15	3	0.833333	9	4	5	0.444444	2.25979e-05	0.00616158	32.4292	-0.0982143	-0.232143	-0.708333	-0.326797
MA_9461044g0010	1335	1335	-	35	6	29	0.171429	14	2	12	0.142857	19	2	17	0.105263	17	2	15	0.117647	33	8	25	0.242424	13	3	10	0.230769	20	17	3	0.85	9	4	5	0.444444	4.48267e-05	0.00993768	28.549	-0.0709957	-0.0879121	-0.744737	-0.326797
MA_947607g0010	3450	3450	+	92	0	92	0	71	58	13	0.816901	62	0	62	0	110	3	107	0.0272727	66	34	32	0.515152	40	32	8	0.8	57	24	33	0.421053	33	0	33	0	1.38115e-11	4.34788e-08	27.7094	-0.515152	0.0169014	-0.421053	0.0272727
MA_947607g0010	3451	3451	-	21	0	21	0	15	7	8	0.466667	17	0	17	0	17	0	17	0	22	9	13	0.409091	16	11	5	0.6875	23	12	11	0.521739	18	0	18	0	1.20894e-05	0.00390797	30.5063	-0.409091	-0.220833	-0.521739	0
MA_9490851g0010	687	687	-	20	11	9	0.55	16	13	3	0.8125	11	4	7	0.363636	21	4	17	0.190476	16	15	1	0.9375	23	15	8	0.652174	19	19	0	1	11	7	4	0.636364	2.38531e-05	0.00641371	34.1006	-0.3875	0.160326	-0.636364	-0.445887
MA_951659g0010	2564	2564	+	16	16	0	1	10	7	3	0.7	9	9	0	1	16	16	0	1	12	12	0	1	21	2	19	0.0952381	11	5	6	0.454545	9	9	0	1	5.62861e-07	0.000367965	-41.2875	0	0.604762	0.545455	0
MA_9556g0010	70517	70517	-	22	9	13	0.409091	28	19	9	0.678571	14	12	2	0.857143	21	17	4	0.809524	27	6	21	0.222222	30	12	18	0.4	14	8	6	0.571429	14	4	10	0.285714	2.92757e-05	0.0073895	-31.7647	0.186869	0.278571	0.285714	0.52381	x
MA_957334g0010	7489	7489	-	43	38	5	0.883721	44	36	8	0.818182	18	9	9	0.5	15	14	1	0.933333	31	22	9	0.709677	23	15	8	0.652174	36	13	23	0.361111	22	12	10	0.545455	2.56004e-05	0.00671874	-25.4762	0.174044	0.166008	0.138889	0.387879	x
MA_962270g0010	3210	3210	-	36	0	36	0	48	1	47	0.0208333	29	3	26	0.103448	76	47	29	0.618421	41	0	41	0	34	0	34	0	40	0	40	0	30	1	29	0.0333333	5.56222e-14	3.25184e-10	-26.2945	0	0.0208333	0.103448	0.585088
MA_9641858g0010	1539	1539	+	25	7	18	0.28	31	24	7	0.774194	11	0	11	0	23	5	18	0.217391	21	20	1	0.952381	26	23	3	0.884615	13	12	1	0.923077	23	8	15	0.347826	1.31705e-06	0.000722509	35.9036	-0.672381	-0.110422	-0.923077	-0.130435	x
MA_96461g0010	1879	1879	+	33	14	19	0.424242	45	39	6	0.866667	17	11	6	0.647059	16	11	5	0.6875	23	6	17	0.26087	30	18	12	0.6	19	11	8	0.578947	32	6	26	0.1875	3.12021e-05	0.00772641	-28.1445	0.163373	0.266667	0.0681115	0.5
MA_97411g0010	152	152	-	48	8	40	0.166667	41	8	33	0.195122	10	0	10	0	37	9	28	0.243243	39	19	20	0.487179	32	13	19	0.40625	23	11	12	0.478261	28	10	18	0.357143	1.05455e-05	0.00353473	25.0603	-0.320513	-0.211128	-0.478261	-0.1139	x
MA_9805710g0010	695	695	+	45	5	40	0.111111	20	20	0	1	16	8	8	0.5	51	38	13	0.745098	96	7	89	0.0729167	13	11	2	0.846154	33	13	20	0.393939	18	8	10	0.444444	2.13037e-07	0.000168961	-29.4129	0.0381944	0.153846	0.106061	0.300654
MA_98243g0010	21821	21821	-	33	11	22	0.333333	27	9	18	0.333333	24	7	17	0.291667	43	19	24	0.44186	35	17	18	0.485714	25	19	6	0.76	29	20	9	0.689655	25	18	7	0.72	7.49016e-06	0.00276484	28.6918	-0.152381	-0.426667	-0.397989	-0.27814	x
MA_9898952g0010	1370	1370	+	26	13	13	0.5	47	17	30	0.361702	10	0	10	0	21	0	21	0	40	0	40	0	38	0	38	0	27	0	27	0	9	1	8	0.111111	9.73193e-11	2.39922e-07	-27.969	0.5	0.361702	0	-0.111111
MA_9925847g0010	1464	1464	-	26	0	26	0	23	0	23	0	11	5	6	0.454545	34	4	30	0.117647	20	0	20	0	29	0	29	0	29	18	11	0.62069	33	24	9	0.727273	1.30011e-06	0.000719	28.2634	0	0	-0.166144	-0.609626
MA_99871g0010	4839	4839	-	20	4	16	0.2	22	2	20	0.0909091	36	7	29	0.194444	16	3	13	0.1875	20	8	12	0.4	18	9	9	0.5	28	15	13	0.535714	26	9	17	0.346154	3.70205e-05	0.00869656	27.5439	-0.2	-0.409091	-0.34127	-0.158654	x

## Sheet: CHG
				65_ortet				67_ortet				68_ortet				72_ortet				65_ramet				67_ramet				68_ramet				72_ramet
chr	start	end	strand	coverage	numC	numT	proportion_C_T	coverage	numC	numT	proportion_C_T	coverage	numC	numT	proportion_C_T	coverage	numC	numT	proportion_C_T	coverage	numC	numT	proportion_C_T	coverage	numC	numT	proportion_C_T	coverage	numC	numT	proportion_C_T	coverage	numC	numT	proportion_C_T	pvalue(MethylKit)	qvalue(MethylKit)	meth.diff(MethylKit)	meth_change_65	meth_change_67	meth_change_68	meth_change_72	Threshold_0.1fold
MA_10077253g0010	1673	1673	-	45	34	11	0.755556	32	0	32	0	20	10	10	0.5	16	8	8	0.5	25	3	22	0.12	32	0	32	0	12	0	12	0	20	0	20	0	1.65645e-13	1.85855e-09	-42.6469	0.635556	0	0.5	0.5
MA_100776g0010	23937	23937	-	12	0	12	0	18	3	15	0.166667	14	2	12	0.142857	11	0	11	0	18	7	11	0.388889	14	12	2	0.857143	11	0	11	0	12	8	4	0.666667	1.69411e-06	0.0020141	40	-0.388889	-0.690476	0.142857	-0.666667
MA_100776g0010	24205	24205	-	29	10	19	0.344828	23	9	14	0.391304	21	0	21	0	28	25	3	0.892857	20	16	4	0.8	12	9	3	0.75	21	17	4	0.809524	25	23	2	0.92	2.64001e-08	7.48179e-05	39.769	-0.455172	-0.358696	-0.809524	-0.0271429
MA_101266g0010	2727	2727	+	27	0	27	0	19	4	15	0.210526	12	1	11	0.0833333	33	0	33	0	30	5	25	0.166667	17	7	10	0.411765	17	8	9	0.470588	8	4	4	0.5	2.3986e-06	0.00262255	27.8388	-0.166667	-0.201238	-0.387255	-0.5	x
MA_101292g0010	6273	6273	-	21	2	19	0.0952381	22	6	16	0.272727	12	1	11	0.0833333	23	2	21	0.0869565	25	4	21	0.16	23	8	15	0.347826	20	16	4	0.8	27	19	8	0.703704	4.32946e-07	0.000718041	35.3711	-0.0647619	-0.0750988	-0.716667	-0.616747
MA_10156251g0010	3433	3433	+	15	6	9	0.4	29	7	22	0.241379	11	0	11	0	25	5	20	0.2	19	13	6	0.684211	28	12	16	0.428571	24	15	9	0.625	11	7	4	0.636364	4.60002e-06	0.00415671	34.8171	-0.284211	-0.187192	-0.625	-0.436364	x
MA_10181246g0010	2994	2994	-	13	0	13	0	19	2	17	0.105263	18	2	16	0.111111	17	0	17	0	16	15	1	0.9375	15	10	5	0.666667	10	3	7	0.3	11	0	11	0	1.54757e-09	6.89567e-06	47.876	-0.9375	-0.561404	-0.188889	0
MA_10243441g0010	1905	1905	-	32	14	18	0.4375	13	0	13	0	10	0	10	0	14	5	9	0.357143	30	0	30	0	14	0	14	0	12	0	12	0	14	0	14	0	5.09227e-08	0.000124996	-27.5362	0.4375	0	0	0.357143
MA_10285g0010	5045	5045	+	22	10	12	0.454545	32	6	26	0.1875	9	0	9	0	26	14	12	0.538462	22	1	21	0.0454545	16	0	16	0	11	1	10	0.0909091	19	0	19	0	2.06253e-07	0.000391075	-30.7667	0.409091	0.1875	-0.0909091	0.538462
MA_10285g0010	5063	5063	+	28	26	2	0.928571	42	19	23	0.452381	11	7	4	0.636364	37	28	9	0.756757	25	2	23	0.08	18	2	16	0.111111	19	6	13	0.315789	22	0	22	0	1.11022e-16	1.96041e-12	-55.8918	0.848571	0.34127	0.320574	0.756757	x
MA_102869g0010	11144	11144	+	24	11	13	0.458333	25	12	13	0.48	18	12	6	0.666667	36	27	9	0.75	17	5	12	0.294118	23	10	13	0.434783	26	3	23	0.115385	20	6	14	0.3	7.10269e-06	0.00553982	-32.2872	0.164216	0.0452174	0.551282	0.45
MA_10302367g0010	2686	2686	-	29	10	19	0.344828	25	7	18	0.28	15	6	9	0.4	32	26	6	0.8125	28	1	27	0.0357143	27	2	25	0.0740741	32	15	17	0.46875	19	1	18	0.0526316	2.11265e-06	0.00239284	-30.5903	0.309113	0.205926	-0.06875	0.759868
MA_10305389g0010	1190	1190	-	56	14	42	0.25	69	14	55	0.202899	30	6	24	0.2	47	12	35	0.255319	53	30	23	0.566038	52	18	34	0.346154	39	26	13	0.666667	46	19	27	0.413043	4.96944e-08	0.000123709	26.1751	-0.316038	-0.143255	-0.466667	-0.157724	x
MA_10316909g0020	1301	1301	+	55	19	36	0.345455	46	9	37	0.195652	53	6	47	0.113208	33	0	33	0	60	31	29	0.516667	48	18	30	0.375	38	20	18	0.526316	26	12	14	0.461538	3.15788e-09	1.30231e-05	28.9112	-0.171212	-0.179348	-0.413108	-0.461538	x
MA_10316948g0010	2164	2164	+	26	6	20	0.230769	21	0	21	0	13	11	2	0.846154	38	25	13	0.657895	36	2	34	0.0555556	42	0	42	0	17	7	10	0.411765	38	4	34	0.105263	4.08288e-09	1.5934e-05	-33.0827	0.175214	0	0.434389	0.552632
MA_10316948g0010	2171	2171	+	25	3	22	0.12	23	0	23	0	17	12	5	0.705882	36	19	17	0.527778	36	1	35	0.0277778	45	1	44	0.0222222	19	5	14	0.263158	40	2	38	0.05	3.86904e-08	0.000101645	-27.2348	0.0922222	-0.0222222	0.442724	0.477778
MA_10316948g0010	2178	2178	+	25	3	22	0.12	24	0	24	0	16	11	5	0.6875	36	23	13	0.638889	36	3	33	0.0833333	44	5	39	0.113636	19	7	12	0.368421	43	1	42	0.0232558	2.44476e-06	0.0026439	-25.3661	0.0366667	-0.113636	0.319079	0.615633
MA_10316948g0010	2180	2180	-	18	9	9	0.5	18	2	16	0.111111	8	3	5	0.375	8	8	0	1	34	4	30	0.117647	45	6	39	0.133333	19	1	18	0.0526316	9	0	9	0	5.45489e-06	0.00469298	-32.0273	0.382353	-0.0222222	0.322368	1
MA_10316948g0010	2331	2331	+	110	87	23	0.790909	147	75	72	0.510204	87	80	7	0.91954	94	73	21	0.776596	190	89	101	0.468421	192	71	121	0.369792	113	23	90	0.20354	68	9	59	0.132353	0	0	-37.8148	0.322488	0.140412	0.716	0.644243	x
MA_10316948g0010	2333	2333	-	11	11	0	1	16	10	6	0.625	9	8	1	0.888889	11	6	5	0.545455	17	6	11	0.352941	14	3	11	0.214286	16	3	13	0.1875	9	0	9	0	3.50404e-08	9.31924e-05	-53.0395	0.647059	0.410714	0.701389	0.545455	x
MA_10316948g0010	2339	2339	+	116	93	23	0.801724	144	71	73	0.493056	85	68	17	0.8	103	86	17	0.834951	184	82	102	0.445652	181	52	129	0.287293	105	24	81	0.228571	67	7	60	0.104478	0	0	-40.2559	0.356072	0.205763	0.571429	0.730474	x
MA_10316948g0010	2354	2354	+	104	78	26	0.75	143	65	78	0.454545	86	62	24	0.72093	106	75	31	0.707547	181	64	117	0.353591	176	53	123	0.301136	101	13	88	0.128713	69	3	66	0.0434783	0	0	-38.5441	0.396409	0.153409	0.592217	0.664069	x
MA_10316948g0010	2449	2449	+	118	80	38	0.677966	171	90	81	0.526316	88	64	24	0.727273	106	73	33	0.688679	227	61	166	0.268722	255	67	188	0.262745	140	21	119	0.15	116	15	101	0.12931	0	0	-41.3389	0.409244	0.263571	0.577273	0.559369	x
MA_10316948g0010	2451	2451	-	33	25	8	0.757576	55	25	30	0.454545	21	18	3	0.857143	15	13	2	0.866667	78	19	59	0.24359	95	29	66	0.305263	26	7	19	0.269231	22	6	16	0.272727	7.25386e-12	6.05685e-08	-37.7208	0.513986	0.149282	0.587912	0.593939	x
MA_10316948g0010	2467	2467	+	107	71	36	0.663551	154	64	90	0.415584	81	65	16	0.802469	93	72	21	0.774194	225	50	175	0.222222	233	55	178	0.236052	140	22	118	0.157143	111	13	98	0.117117	0	0	-42.7826	0.441329	0.179533	0.645326	0.657076	x
MA_10316948g0010	2469	2469	-	43	27	16	0.627907	69	30	39	0.434783	22	16	6	0.727273	16	12	4	0.75	91	20	71	0.21978	113	29	84	0.256637	32	5	27	0.15625	27	5	22	0.185185	2.79621e-12	2.48915e-08	-34.2332	0.408127	0.178145	0.571023	0.564815	x
MA_10316948g0010	2487	2487	+	87	35	52	0.402299	108	28	80	0.259259	69	38	31	0.550725	82	44	38	0.536585	180	18	162	0.1	186	31	155	0.166667	123	6	117	0.0487805	92	1	91	0.0108696	0	0	-32.269	0.302299	0.0925926	0.501944	0.525716
MA_10316948g0010	2489	2489	-	38	21	17	0.552632	69	19	50	0.275362	16	12	4	0.75	17	14	3	0.823529	84	11	73	0.130952	96	10	86	0.104167	26	0	26	0	24	0	24	0	1.11022e-16	1.96041e-12	-38.0124	0.421679	0.171196	0.75	0.823529	x
MA_10316948g0010	2537	2537	+	46	20	26	0.434783	41	11	30	0.268293	20	11	9	0.55	68	48	20	0.705882	80	7	73	0.0875	79	14	65	0.177215	65	3	62	0.0461538	57	1	56	0.0175439	0	0	-42.5318	0.347283	0.0910775	0.503846	0.688338
MA_10316948g0010	2543	2543	+	36	16	20	0.444444	31	11	20	0.354839	16	13	3	0.8125	61	37	24	0.606557	67	8	59	0.119403	66	6	60	0.0909091	56	2	54	0.0357143	46	3	43	0.0652174	0	0	-45.3871	0.325041	0.26393	0.776786	0.54134	x
MA_10316948g0010	2737	2737	+	81	22	59	0.271605	112	21	91	0.1875	65	41	24	0.630769	68	37	31	0.544118	126	14	112	0.111111	119	13	106	0.109244	96	7	89	0.0729167	64	4	60	0.0625	0	0	-27.7338	0.160494	0.0782563	0.557853	0.481618
MA_10316948g0010	2760	2760	+	81	19	62	0.234568	114	16	98	0.140351	70	37	33	0.528571	64	36	28	0.5625	130	17	113	0.130769	114	6	108	0.0526316	99	4	95	0.040404	69	1	68	0.0144928	0	0	-26.0306	0.103799	0.0877193	0.488167	0.548007
MA_10316948g0010	2765	2765	+	78	26	52	0.333333	109	21	88	0.192661	70	43	27	0.614286	65	31	34	0.476923	130	18	112	0.138462	109	3	106	0.0275229	106	6	100	0.0566038	66	0	66	0	0	0	-31.0083	0.194872	0.165138	0.557682	0.476923	x
MA_10316948g0010	3017	3017	+	298	209	89	0.701342	420	225	195	0.535714	410	321	89	0.782927	407	290	117	0.712531	491	168	323	0.342159	465	193	272	0.415054	386	123	263	0.318653	255	41	214	0.160784	0	0	-35.204	0.359183	0.120661	0.464274	0.551746	x
MA_10316948g0010	3251	3251	+	123	32	91	0.260163	157	47	110	0.299363	79	38	41	0.481013	103	50	53	0.485437	252	20	232	0.0793651	237	37	200	0.156118	137	10	127	0.0729927	108	7	101	0.0648148	0	0	-26.0654	0.180798	0.143245	0.40802	0.420622	x
MA_10316948g0010	3303	3303	+	186	83	103	0.446237	260	128	132	0.492308	121	64	57	0.528926	144	77	67	0.534722	361	76	285	0.210526	297	98	199	0.329966	206	28	178	0.135922	144	7	137	0.0486111	0	0	-28.7736	0.23571	0.162341	0.393003	0.486111	x
MA_10316948g0010	3440	3440	-	51	22	29	0.431373	40	21	19	0.525	27	22	5	0.814815	60	29	31	0.483333	108	15	93	0.138889	89	29	60	0.325843	40	4	36	0.1	47	2	45	0.0425532	2.33147e-15	3.39363e-11	-35.2034	0.292484	0.199157	0.714815	0.44078	x
MA_10316948g0010	3451	3451	-	38	18	20	0.473684	31	17	14	0.548387	15	12	3	0.8	37	24	13	0.648649	69	17	52	0.246377	68	24	44	0.352941	28	6	22	0.214286	28	2	26	0.0714286	3.43614e-09	1.3862e-05	-33.2891	0.227307	0.195446	0.585714	0.57722	x
MA_10316948g0010	3461	3461	+	30	16	14	0.533333	32	8	24	0.25	28	15	13	0.535714	48	21	27	0.4375	52	6	46	0.115385	36	3	33	0.0833333	33	10	23	0.30303	45	7	38	0.155556	6.83083e-08	0.000157552	-27.8156	0.417949	0.166667	0.232684	0.281944	x
MA_10316948g0010	3463	3463	-	29	16	13	0.551724	18	10	8	0.555556	10	9	1	0.9	32	18	14	0.5625	49	9	40	0.183673	48	22	26	0.458333	17	5	12	0.294118	19	1	18	0.0526316	2.23662e-06	0.00248207	-31.731	0.368051	0.0972222	0.605882	0.509868
MA_10317671g0010	1760	1760	-	18	9	9	0.5	14	2	12	0.142857	10	6	4	0.6	8	0	8	0	28	2	26	0.0714286	18	0	18	0	17	2	15	0.117647	22	0	22	0	6.49036e-06	0.00522367	-29.2941	0.428571	0.142857	0.482353	0
MA_10332278g0010	744	744	+	58	21	37	0.362069	79	43	36	0.544304	24	12	12	0.5	27	18	9	0.666667	36	4	32	0.111111	71	10	61	0.140845	31	4	27	0.129032	25	11	14	0.44	1.22087e-10	7.30576e-07	-32.2086	0.250958	0.403459	0.370968	0.226667	x
MA_10357640g0010	129	129	-	163	31	132	0.190184	167	28	139	0.167665	105	53	52	0.504762	303	210	93	0.693069	267	44	223	0.164794	186	42	144	0.225806	142	23	119	0.161972	182	32	150	0.175824	0	0	-25.4847	0.02539	-0.0581418	0.34279	0.517245
MA_10357640g0010	137	137	+	35	1	34	0.0285714	62	11	51	0.177419	28	16	12	0.571429	51	38	13	0.745098	74	5	69	0.0675676	62	9	53	0.145161	25	1	24	0.04	38	6	32	0.157895	3.74672e-10	2.00781e-06	-26.9472	-0.0389961	0.0322581	0.531429	0.587203
MA_10357640g0010	457	457	-	47	9	38	0.191489	75	22	53	0.293333	37	14	23	0.378378	94	50	44	0.531915	89	5	84	0.0561798	67	12	55	0.179104	15	2	13	0.133333	72	9	63	0.125	6.74572e-12	5.67656e-08	-26.0268	0.13531	0.114229	0.245045	0.406915	x
MA_10370572g0010	286	286	-	92	41	51	0.445652	112	89	23	0.794643	60	45	15	0.75	175	127	48	0.725714	135	12	123	0.0888889	152	87	65	0.572368	107	40	67	0.373832	156	74	82	0.474359	0	0	-30.0654	0.356763	0.222274	0.376168	0.251355	x
MA_10379619g0010	1680	1680	-	26	18	8	0.692308	30	21	9	0.7	49	37	12	0.755102	26	21	5	0.807692	20	11	9	0.55	16	9	7	0.5625	34	11	23	0.323529	24	12	12	0.5	1.5384e-05	0.00944728	-28.3011	0.142308	0.1375	0.431573	0.307692	x
MA_10382711g0010	1577	1577	-	16	5	11	0.3125	43	14	29	0.325581	23	3	20	0.130435	17	13	4	0.764706	27	3	24	0.111111	32	2	30	0.0625	13	1	12	0.0769231	8	0	8	0	3.71733e-06	0.00357622	-27.8535	0.201389	0.263081	0.0535117	0.764706
MA_10398276g0010	2810	2810	-	44	19	25	0.431818	54	17	37	0.314815	35	19	16	0.542857	53	2	51	0.0377358	49	29	20	0.591837	39	19	20	0.487179	29	20	9	0.689655	39	27	12	0.692308	1.66417e-08	5.2413e-05	30.2523	-0.160019	-0.172365	-0.146798	-0.654572	x
MA_10398276g0010	2815	2815	-	42	28	14	0.666667	52	24	28	0.461538	36	24	12	0.666667	53	10	43	0.188679	46	31	15	0.673913	37	27	10	0.72973	27	23	4	0.851852	37	28	9	0.756757	4.51633e-07	0.000742697	27.1551	-0.00724638	-0.268191	-0.185185	-0.568078
MA_10398276g0010	2841	2841	-	28	19	9	0.678571	41	22	19	0.536585	33	16	17	0.484848	37	3	34	0.0810811	32	24	8	0.75	29	21	8	0.724138	24	18	6	0.75	31	21	10	0.677419	2.11877e-06	0.00239473	29.2483	-0.0714286	-0.187553	-0.265152	-0.596338
MA_10425886g0010	7101	7101	+	40	28	12	0.7	44	22	22	0.5	12	2	10	0.166667	14	0	14	0	36	2	34	0.0555556	32	2	30	0.0625	14	1	13	0.0714286	23	7	16	0.304348	3.25758e-09	1.33415e-05	-35.8442	0.644444	0.4375	0.0952381	-0.304348
MA_10425924g0010	5595	5595	-	19	10	9	0.526316	22	1	21	0.0454545	12	2	10	0.166667	14	12	2	0.857143	21	1	20	0.047619	23	1	22	0.0434783	12	2	10	0.166667	16	0	16	0	1.65612e-06	0.00197986	-31.7579	0.478697	0.00197628	0	0.857143
MA_10426170g0010	3302	3302	+	52	13	39	0.25	59	3	56	0.0508475	18	1	17	0.0555556	23	3	20	0.130435	52	26	26	0.5	31	17	14	0.548387	20	3	17	0.15	18	5	13	0.277778	4.75432e-08	0.000120211	28.9909	-0.25	-0.49754	-0.0944444	-0.147343
MA_10426236g0010	14457	14457	+	33	27	6	0.818182	19	13	6	0.684211	20	18	2	0.9	31	14	17	0.451613	14	7	7	0.5	27	4	23	0.148148	24	11	13	0.458333	14	5	9	0.357143	1.30089e-06	0.00165734	-35.7257	0.318182	0.536062	0.441667	0.09447
MA_10426269g0010	8351	8351	-	18	9	9	0.5	13	13	0	1	13	13	0	1	10	9	1	0.9	13	1	12	0.0769231	23	6	17	0.26087	9	1	8	0.111111	8	3	5	0.375	7.56757e-11	4.7668e-07	-60.7268	0.423077	0.73913	0.888889	0.525	x
MA_10426269g0010	8383	8383	-	23	21	2	0.913043	15	8	7	0.533333	12	12	0	1	11	11	0	1	16	8	8	0.5	28	5	23	0.178571	10	3	7	0.3	9	8	1	0.888889	2.94222e-08	8.1469e-05	-47.1507	0.413043	0.354762	0.7	0.111111	x
MA_10426278g0010	1421	1421	-	25	5	20	0.2	23	2	21	0.0869565	19	0	19	0	18	0	18	0	14	3	11	0.214286	16	7	9	0.4375	15	8	7	0.533333	13	4	9	0.307692	1.40406e-05	0.00883382	29.6957	-0.0142857	-0.350543	-0.533333	-0.307692
MA_10426337g0010	1219	1219	-	22	20	2	0.909091	12	0	12	0	10	5	5	0.5	18	8	10	0.444444	37	14	23	0.378378	25	1	24	0.04	15	0	15	0	16	2	14	0.125	5.17063e-06	0.00450965	-34.9462	0.530713	-0.04	0.5	0.319444
MA_10426627g0010	9089	9089	+	21	1	20	0.047619	27	6	21	0.222222	16	1	15	0.0625	37	3	34	0.0810811	18	1	17	0.0555556	32	19	13	0.59375	13	1	12	0.0769231	29	17	12	0.586207	7.75967e-07	0.00113562	30.4133	-0.00793651	-0.371528	-0.0144231	-0.505126
MA_10426747g0020	7823	7823	+	27	8	19	0.296296	24	12	12	0.5	13	11	2	0.846154	12	2	10	0.166667	16	6	10	0.375	22	22	0	1	17	17	0	1	10	7	3	0.7	6.38521e-06	0.0051695	36.5789	-0.0787037	-0.5	-0.153846	-0.533333
MA_10426823g0010	6487	6487	+	9	8	1	0.888889	15	15	0	1	9	8	1	0.888889	12	12	0	1	13	9	4	0.692308	28	4	24	0.142857	23	0	23	0	8	4	4	0.5	2.22045e-16	3.62379e-12	-71.9444	0.196581	0.857143	0.888889	0.5	x
MA_10426840g0010	9973	9973	+	19	9	10	0.473684	24	1	23	0.0416667	8	1	7	0.125	12	3	9	0.25	22	13	9	0.590909	26	14	12	0.538462	14	12	2	0.857143	13	7	6	0.538462	2.5532e-06	0.00271409	39.1111	-0.117225	-0.496795	-0.732143	-0.288462	x
MA_10426952g0010	2868	2868	+	28	1	27	0.0357143	28	0	28	0	16	0	16	0	30	3	27	0.1	23	6	17	0.26087	16	9	7	0.5625	20	6	14	0.3	18	4	14	0.222222	1.3684e-07	0.000283451	28.546	-0.225155	-0.5625	-0.3	-0.122222	x
MA_10426952g0010	2875	2875	+	32	3	29	0.09375	28	7	21	0.25	16	3	13	0.1875	38	5	33	0.131579	27	11	16	0.407407	16	11	5	0.6875	23	18	5	0.782609	25	9	16	0.36	5.44236e-09	2.00757e-05	38.0567	-0.313657	-0.4375	-0.595109	-0.228421	x
MA_10426991g0010	30163	30163	-	15	4	11	0.266667	16	4	12	0.25	13	7	6	0.538462	11	2	9	0.181818	21	0	21	0	17	1	16	0.0588235	10	0	10	0	9	0	9	0	5.4803e-06	0.00471107	-29.1547	0.266667	0.191176	0.538462	0.181818	x
MA_10426997g0010	10254	10254	+	28	28	0	1	42	42	0	1	16	0	16	0	19	19	0	1	19	19	0	1	27	4	23	0.148148	19	2	17	0.105263	16	16	0	1	4.05e-07	0.000680557	-34.1446	0	0.851852	-0.105263	0
MA_10427153g0010	15638	15638	+	15	0	15	0	18	1	17	0.0555556	12	1	11	0.0833333	23	1	22	0.0434783	9	3	6	0.333333	9	5	4	0.555556	11	3	8	0.272727	12	6	6	0.5	1.13808e-06	0.0014986	37.0516	-0.333333	-0.5	-0.189394	-0.456522	x
MA_10427153g0010	15640	15640	-	30	1	29	0.0333333	21	4	17	0.190476	34	3	31	0.0882353	29	0	29	0	34	12	22	0.352941	12	10	2	0.833333	30	10	20	0.333333	10	3	7	0.3	5.39268e-09	1.99608e-05	33.6801	-0.319608	-0.642857	-0.245098	-0.3	x
MA_10427159g0010	14505	14505	-	22	10	12	0.454545	33	15	18	0.454545	8	0	8	0	10	3	7	0.3	19	0	19	0	15	1	14	0.0666667	27	6	21	0.222222	22	1	21	0.0454545	1.52467e-05	0.00938975	-28.7176	0.454545	0.387879	-0.222222	0.254545
MA_10427286g0010	10296	10296	-	25	25	0	1	21	16	5	0.761905	11	3	8	0.272727	16	3	13	0.1875	13	8	5	0.615385	31	1	30	0.0322581	10	0	10	0	14	2	12	0.142857	2.24601e-09	9.60014e-06	-48.2071	0.384615	0.729647	0.272727	0.0446429
MA_10427308g0010	3567	3567	+	24	8	16	0.333333	21	9	12	0.428571	20	11	9	0.55	19	7	12	0.368421	14	13	1	0.928571	33	19	14	0.575758	18	14	4	0.777778	27	24	3	0.888889	2.64289e-06	0.00277994	34.4203	-0.595238	-0.147186	-0.227778	-0.520468	x
MA_10427346g0010	6906	6906	-	21	19	2	0.904762	24	22	2	0.916667	10	4	6	0.4	19	7	12	0.368421	26	6	20	0.230769	33	20	13	0.606061	15	4	11	0.266667	11	0	11	0	8.48696e-06	0.00625704	-34.9762	0.673993	0.310606	0.133333	0.368421	x
MA_10427346g0010	7115	7115	-	19	9	10	0.473684	26	8	18	0.307692	10	3	7	0.3	14	10	4	0.714286	17	0	17	0	13	0	13	0	14	3	11	0.214286	15	1	14	0.0666667	7.59336e-07	0.00111431	-36.6986	0.473684	0.307692	0.0857143	0.647619
MA_10427364g0010	6265	6265	+	52	7	45	0.134615	41	20	21	0.487805	30	7	23	0.233333	36	12	24	0.333333	46	27	19	0.586957	27	21	6	0.777778	35	19	16	0.542857	44	15	29	0.340909	6.60539e-06	0.00527416	25.0166	-0.452341	-0.289973	-0.309524	-0.00757576
MA_10427612g0010	4954	4954	+	30	19	11	0.633333	30	7	23	0.233333	15	7	8	0.466667	15	6	9	0.4	30	4	26	0.133333	32	2	30	0.0625	19	3	16	0.157895	24	7	17	0.291667	1.17097e-05	0.00779859	-28.0952	0.5	0.170833	0.308772	0.108333	x
MA_10427678g0010	5903	5903	+	24	8	16	0.333333	37	24	13	0.648649	11	11	0	1	19	11	8	0.578947	24	11	13	0.458333	25	0	25	0	14	4	10	0.285714	12	2	10	0.166667	1.31442e-06	0.00166761	-36.674	-0.125	0.648649	0.714286	0.412281
MA_10427678g0010	6051	6051	+	29	14	15	0.482759	19	4	15	0.210526	16	8	8	0.5	25	5	20	0.2	24	2	22	0.0833333	17	0	17	0	16	0	16	0	8	1	7	0.125	1.44623e-06	0.00177626	-30.2161	0.399425	0.210526	0.5	0.075
MA_10427786g0010	12060	12060	-	32	12	20	0.375	53	23	30	0.433962	33	5	28	0.151515	30	3	27	0.1	23	15	8	0.652174	47	26	21	0.553191	16	14	2	0.875	26	8	18	0.307692	9.38037e-06	0.0066679	27.1959	-0.277174	-0.119229	-0.723485	-0.207692	x
MA_10427872g0010	3375	3375	-	70	38	32	0.542857	108	23	85	0.212963	31	27	4	0.870968	42	41	1	0.97619	36	35	1	0.972222	55	55	0	1	51	49	2	0.960784	58	51	7	0.87931	0	0	43.6056	-0.429365	-0.787037	-0.0898166	0.0968801
MA_10427872g0010	3384	3384	-	70	34	36	0.485714	113	25	88	0.221239	30	28	2	0.933333	44	41	3	0.931818	38	38	0	1	63	62	1	0.984127	53	50	3	0.943396	55	54	1	0.981818	0	0	47.8022	-0.514286	-0.762888	-0.0100629	-0.05
MA_10427872g0010	3391	3391	-	77	75	2	0.974026	122	27	95	0.221311	32	30	2	0.9375	43	41	2	0.953488	39	37	2	0.948718	63	61	2	0.968254	52	51	1	0.980769	56	51	5	0.910714	0	0	32.0994	0.025308	-0.746942	-0.0432692	0.0427741
MA_10427872g0010	3484	3484	-	78	3	75	0.0384615	177	42	135	0.237288	65	42	23	0.646154	97	96	1	0.989691	28	17	11	0.607143	98	66	32	0.673469	77	68	9	0.883117	98	90	8	0.918367	0	0	36.1816	-0.568681	-0.436181	-0.236963	0.0713234
MA_10427872g0010	3500	3500	-	75	21	54	0.28	180	42	138	0.233333	56	47	9	0.839286	70	70	0	1	66	54	12	0.818182	101	52	49	0.514851	79	75	4	0.949367	82	76	6	0.926829	0	0	31.1096	-0.538182	-0.281518	-0.110081	0.0731707
MA_10427872g0010	3553	3553	-	161	12	149	0.0745342	177	7	170	0.039548	77	44	33	0.571429	116	66	50	0.568966	126	79	47	0.626984	149	43	106	0.288591	133	46	87	0.345865	97	88	9	0.907216	0	0	26.3993	-0.55245	-0.249043	0.225564	-0.338251
MA_10427911g0010	5671	5671	-	20	8	12	0.4	22	2	20	0.0909091	24	0	24	0	22	0	22	0	23	10	13	0.434783	26	8	18	0.307692	35	11	24	0.314286	22	12	10	0.545455	8.91737e-06	0.00645073	27.3156	-0.0347826	-0.216783	-0.314286	-0.545455
MA_10427944g0010	2778	2778	+	15	14	1	0.933333	28	17	11	0.607143	14	2	12	0.142857	17	17	0	1	24	4	20	0.166667	23	3	20	0.130435	15	0	15	0	14	5	9	0.357143	3.51784e-11	2.44462e-07	-51.7781	0.766667	0.476708	0.142857	0.642857	x
MA_10427953g0010	902	902	-	20	19	1	0.95	9	6	3	0.666667	11	11	0	1	18	15	3	0.833333	12	7	5	0.583333	13	9	4	0.692308	16	5	11	0.3125	17	8	9	0.470588	5.75563e-06	0.00482527	-37.931	0.366667	-0.025641	0.6875	0.362745
MA_10427953g0010	1100	1100	-	34	28	6	0.823529	11	9	2	0.818182	22	18	4	0.818182	18	15	3	0.833333	43	12	31	0.27907	19	15	4	0.789474	40	16	24	0.4	26	22	4	0.846154	1.45588e-06	0.00178607	-31.5717	0.54446	0.0287081	0.418182	-0.0128205
MA_10427990g0010	5248	5248	+	22	6	16	0.272727	18	3	15	0.166667	26	13	13	0.5	39	15	24	0.384615	14	12	2	0.857143	16	13	3	0.8125	22	15	7	0.681818	30	21	9	0.7	6.43553e-08	0.000151411	39.1521	-0.584416	-0.645833	-0.181818	-0.315385	x
MA_10428046g0010	11695	11695	-	29	0	29	0	27	3	24	0.111111	14	3	11	0.214286	31	31	0	1	24	1	23	0.0416667	40	2	38	0.05	12	0	12	0	8	0	8	0	4.10278e-09	1.59539e-05	-33.0622	-0.0416667	0.0611111	0.214286	1
MA_10428098g0010	7291	7291	-	12	4	8	0.333333	29	5	24	0.172414	21	0	21	0	21	0	21	0	18	9	9	0.5	33	23	10	0.69697	15	0	15	0	22	6	16	0.272727	1.08171e-06	0.00144993	32.3384	-0.166667	-0.524556	0	-0.272727
MA_10428127g0010	8162	8162	+	33	30	3	0.909091	36	3	33	0.0833333	10	3	7	0.3	16	15	1	0.9375	25	6	19	0.24	21	8	13	0.380952	17	0	17	0	15	1	14	0.0666667	2.13752e-06	0.00240835	-34.4534	0.669091	-0.297619	0.3	0.870833
MA_10428135g0010	7566	7566	-	23	0	23	0	9	0	9	0	9	0	9	0	8	0	8	0	14	4	10	0.285714	16	0	16	0	8	2	6	0.25	15	12	3	0.8	1.89178e-07	0.00036715	33.9623	-0.285714	0	-0.25	-0.8
MA_10428135g0010	7851	7851	-	10	1	9	0.1	9	1	8	0.111111	8	0	8	0	11	0	11	0	12	7	5	0.583333	8	2	6	0.25	9	6	3	0.666667	14	6	8	0.428571	3.73035e-06	0.00357622	43.5741	-0.483333	-0.138889	-0.666667	-0.428571	x
MA_10428415g0010	1878	1878	+	19	6	13	0.315789	13	3	10	0.230769	9	5	4	0.555556	9	7	2	0.777778	14	2	12	0.142857	13	1	12	0.0769231	10	0	10	0	12	0	12	0	1.26472e-05	0.00824614	-35.8776	0.172932	0.153846	0.555556	0.777778	x
MA_10428415g0010	1884	1884	+	16	5	11	0.3125	13	2	11	0.153846	9	5	4	0.555556	9	7	2	0.777778	15	0	15	0	11	0	11	0	10	0	10	0	13	0	13	0	1.46558e-08	4.69827e-05	-40.4255	0.3125	0.153846	0.555556	0.777778	x
MA_10428471g0010	4649	4649	-	34	11	23	0.323529	25	9	16	0.36	28	22	6	0.785714	20	5	15	0.25	18	16	2	0.888889	29	21	8	0.724138	33	27	6	0.818182	20	15	5	0.75	1.52273e-07	0.000309466	35.0748	-0.565359	-0.364138	-0.0324675	-0.5
MA_10428517g0020	4797	4797	-	29	5	24	0.172414	35	5	30	0.142857	19	0	19	0	27	1	26	0.037037	32	15	17	0.46875	21	4	17	0.190476	20	10	10	0.5	18	6	12	0.333333	1.28146e-06	0.00164297	28.4615	-0.296336	-0.047619	-0.5	-0.296296
MA_10428533g0010	2429	2429	+	27	2	25	0.0740741	21	0	21	0	19	0	19	0	43	4	39	0.0930233	25	13	12	0.52	19	0	19	0	39	15	24	0.384615	25	5	20	0.2	4.96072e-07	0.00080715	25.101	-0.445926	0	-0.384615	-0.106977
MA_10428557g0010	2384	2384	-	32	23	9	0.71875	56	27	29	0.482143	18	9	9	0.5	17	6	11	0.352941	43	18	25	0.418605	33	3	30	0.0909091	27	6	21	0.222222	27	6	21	0.222222	6.38718e-06	0.0051695	-27.4609	0.300145	0.391234	0.277778	0.130719	x
MA_10428671g0010	12125	12125	-	20	14	6	0.7	22	9	13	0.409091	11	0	11	0	14	11	3	0.785714	42	11	31	0.261905	20	1	19	0.05	19	0	19	0	15	1	14	0.0666667	2.24433e-07	0.000419693	-37.2046	0.438095	0.359091	0	0.719048
MA_10428700g0020	19017	19017	-	59	3	56	0.0508475	65	22	43	0.338462	25	4	21	0.16	36	1	35	0.0277778	38	21	17	0.552632	41	26	15	0.634146	35	23	12	0.657143	31	19	12	0.612903	0	0	45.1631	-0.501784	-0.295685	-0.497143	-0.585125	x
MA_10428700g0020	19287	19287	-	86	31	55	0.360465	62	25	37	0.403226	32	14	18	0.4375	79	27	52	0.341772	50	32	18	0.64	41	32	9	0.780488	41	31	10	0.756098	29	12	17	0.413793	5.73552e-09	2.0942e-05	29.0079	-0.279535	-0.377262	-0.318598	-0.072021
MA_10428700g0020	19377	19377	-	65	19	46	0.292308	69	28	41	0.405797	34	13	21	0.382353	73	17	56	0.232877	51	27	24	0.529412	47	30	17	0.638298	32	21	11	0.65625	36	21	15	0.583333	2.74588e-08	7.72234e-05	27.6883	-0.237104	-0.232501	-0.273897	-0.350457	x
MA_10428700g0020	19493	19493	-	26	8	18	0.307692	30	23	7	0.766667	30	4	26	0.133333	52	5	47	0.0961538	15	9	6	0.6	20	16	4	0.8	9	7	2	0.777778	26	18	8	0.692308	3.94081e-09	1.54355e-05	42.4431	-0.292308	-0.0333333	-0.644444	-0.596154
MA_10428769g0010	15657	15657	-	18	15	3	0.833333	13	4	9	0.307692	19	9	10	0.473684	18	13	5	0.722222	22	6	16	0.272727	14	2	12	0.142857	8	1	7	0.125	9	0	9	0	7.74078e-07	0.00113439	-43.313	0.560606	0.164835	0.348684	0.722222	x
MA_10428795g0010	8340	8340	-	24	11	13	0.458333	15	10	5	0.666667	13	5	8	0.384615	10	1	9	0.1	26	22	4	0.846154	21	17	4	0.809524	15	12	3	0.8	21	18	3	0.857143	5.0172e-07	0.000812656	39.5841	-0.387821	-0.142857	-0.415385	-0.757143	x
MA_10428813g0010	1102	1102	-	41	16	25	0.390244	35	15	20	0.428571	33	27	6	0.818182	16	7	9	0.4375	60	5	55	0.0833333	27	10	17	0.37037	31	16	15	0.516129	8	1	7	0.125	1.29438e-05	0.00835083	-26.6032	0.306911	0.0582011	0.302053	0.3125
MA_10428860g0010	6153	6153	-	29	18	11	0.62069	39	14	25	0.358974	34	11	23	0.323529	34	21	13	0.617647	29	23	6	0.793103	40	28	12	0.7	23	19	4	0.826087	27	22	5	0.814815	5.32235e-07	0.000848837	30.2521	-0.172414	-0.341026	-0.502558	-0.197168	x
MA_10428944g0020	2416	2416	-	25	11	14	0.44	42	17	25	0.404762	11	2	9	0.181818	9	0	9	0	34	0	34	0	25	1	24	0.04	14	2	12	0.142857	17	0	17	0	1.63416e-08	5.17705e-05	-31.1494	0.44	0.364762	0.038961	0
MA_10428979g0010	10063	10063	-	37	25	12	0.675676	40	30	10	0.75	47	24	23	0.510638	51	34	17	0.666667	41	12	29	0.292683	24	11	13	0.458333	41	15	26	0.365854	34	17	17	0.5	7.12869e-06	0.00555206	-25.2857	0.382993	0.291667	0.144785	0.166667	x
MA_10429113g0010	29968	29968	-	48	15	33	0.3125	47	4	43	0.0851064	27	5	22	0.185185	25	4	21	0.16	34	19	15	0.558824	46	13	33	0.282609	42	24	18	0.571429	19	9	10	0.473684	7.16182e-07	0.0010759	27.0517	-0.246324	-0.197502	-0.386243	-0.313684	x
MA_10429130g0010	11313	11313	-	40	19	21	0.475	14	3	11	0.214286	12	0	12	0	21	2	19	0.0952381	20	2	18	0.1	24	0	24	0	13	0	13	0	24	0	24	0	1.22718e-06	0.00158873	-25.1171	0.375	0.214286	0	0.0952381
MA_10429176g0010	8661	8661	+	14	2	12	0.142857	19	8	11	0.421053	12	3	9	0.25	19	12	7	0.631579	11	0	11	0	22	0	22	0	10	0	10	0	13	0	13	0	1.07592e-09	4.95259e-06	-39.0625	0.142857	0.421053	0.25	0.631579	x
MA_10429244g0010	3253	3253	-	13	13	0	1	9	0	9	0	9	0	9	0	9	6	3	0.666667	13	1	12	0.0769231	8	0	8	0	17	0	17	0	11	1	10	0.0909091	5.1934e-07	0.000833939	-43.4184	0.923077	0	0	0.575758
MA_10429400g0010	12206	12206	-	48	28	20	0.583333	43	32	11	0.744186	42	22	20	0.52381	50	21	29	0.42	58	10	48	0.172414	41	16	25	0.390244	73	20	53	0.273973	55	14	41	0.254545	6.86394e-10	3.33033e-06	-29.8524	0.41092	0.353942	0.249837	0.165455	x
MA_10429400g0010	15404	15404	+	8	8	0	1	15	15	0	1	8	8	0	1	13	13	0	1	12	11	1	0.916667	19	4	15	0.210526	10	6	4	0.6	13	4	9	0.307692	2.56911e-11	1.82057e-07	-53.7037	0.0833333	0.789474	0.4	0.692308
MA_10429434g0010	17758	17758	-	25	0	25	0	19	4	15	0.210526	15	0	15	0	19	0	19	0	19	1	18	0.0526316	14	9	5	0.642857	12	6	6	0.5	10	3	7	0.3	7.60273e-06	0.00578735	29.4172	-0.0526316	-0.432331	-0.5	-0.3
MA_10429520g0010	3366	3366	+	30	14	16	0.466667	35	21	14	0.6	14	2	12	0.142857	17	0	17	0	24	6	18	0.25	36	0	36	0	19	1	18	0.0526316	15	0	15	0	1.33063e-07	0.000277226	-31.0949	0.216667	0.6	0.0902256	0
MA_10429532g0010	18516	18516	+	38	24	14	0.631579	25	13	12	0.52	43	18	25	0.418605	28	24	4	0.857143	38	14	24	0.368421	19	6	13	0.315789	33	2	31	0.0606061	21	7	14	0.333333	1.78853e-07	0.000349946	-32.8291	0.263158	0.204211	0.357999	0.52381	x
MA_10429573g0020	5680	5680	-	44	0	44	0	53	0	53	0	25	0	25	0	22	0	22	0	23	7	16	0.304348	35	16	19	0.457143	17	2	15	0.117647	19	0	19	0	8.96949e-13	8.54981e-09	26.5957	-0.304348	-0.457143	-0.117647	0
MA_10429573g0020	5691	5691	-	45	0	45	0	48	1	47	0.0208333	14	0	14	0	22	0	22	0	22	4	18	0.181818	37	19	18	0.513514	15	0	15	0	19	3	16	0.157895	7.37006e-11	4.6697e-07	27.1818	-0.181818	-0.49268	0	-0.157895
MA_10429580g0010	11560	11560	+	58	26	32	0.448276	52	31	21	0.596154	20	16	4	0.8	45	23	22	0.511111	42	9	33	0.214286	46	15	31	0.326087	40	10	30	0.25	21	10	11	0.47619	3.762e-06	0.00359552	-25.3269	0.23399	0.270067	0.55	0.0349206
MA_10429626g0010	823	823	+	31	15	16	0.483871	56	7	49	0.125	22	2	20	0.0909091	33	19	14	0.575758	44	0	44	0	42	1	41	0.0238095	34	0	34	0	28	3	25	0.107143	1.15097e-11	9.32135e-08	-27.579	0.483871	0.10119	0.0909091	0.468615
MA_10429753g0010	5847	5847	+	24	5	19	0.208333	36	12	24	0.333333	30	4	26	0.133333	39	11	28	0.282051	28	14	14	0.5	30	16	14	0.533333	33	19	14	0.575758	43	19	24	0.44186	1.24549e-05	0.00815535	25.9401	-0.291667	-0.2	-0.442424	-0.159809	x
MA_10429863g0010	8365	8365	-	21	18	3	0.857143	19	8	11	0.421053	13	12	1	0.923077	20	12	8	0.6	20	11	9	0.55	14	2	12	0.142857	26	5	21	0.192308	18	0	18	0	1.13563e-08	3.7522e-05	-45.4162	0.307143	0.278195	0.730769	0.6	x
MA_10429894g0010	5755	5755	-	36	14	22	0.388889	42	20	22	0.47619	21	9	12	0.428571	35	34	1	0.971429	44	17	27	0.386364	47	3	44	0.0638298	19	8	11	0.421053	27	4	23	0.148148	6.94496e-09	2.48525e-05	-34.105	0.00252525	0.412361	0.0075188	0.82328
MA_10429975g0010	5554	5554	-	40	13	27	0.325	34	22	12	0.647059	26	7	19	0.269231	17	8	9	0.470588	26	4	22	0.153846	27	3	24	0.111111	25	2	23	0.08	15	4	11	0.266667	3.36754e-06	0.00331153	-28.7565	0.171154	0.535948	0.189231	0.203922	x
MA_10430017g0010	2359	2359	-	14	14	0	1	26	12	14	0.461538	14	0	14	0	13	0	13	0	35	3	32	0.0857143	24	2	22	0.0833333	11	0	11	0	11	2	9	0.181818	8.07648e-06	0.00605808	-30.164	0.914286	0.378205	0	-0.181818
MA_10430081g0010	5046	5046	+	19	15	4	0.789474	17	5	12	0.294118	9	8	1	0.888889	11	11	0	1	36	10	26	0.277778	16	0	16	0	8	3	5	0.375	8	4	4	0.5	4.4067e-07	0.000728003	-44.6429	0.511696	0.294118	0.513889	0.5	x
MA_10430172g0010	12733	12733	+	42	13	29	0.309524	21	12	9	0.571429	18	7	11	0.388889	24	17	7	0.708333	27	21	6	0.777778	22	16	6	0.727273	12	11	1	0.916667	15	13	2	0.866667	2.94439e-06	0.00300928	33.5965	-0.468254	-0.155844	-0.527778	-0.158333	x
MA_10430172g0010	14447	14447	+	18	0	18	0	24	8	16	0.333333	19	6	13	0.315789	51	27	24	0.529412	22	0	22	0	29	6	23	0.206897	17	0	17	0	38	2	36	0.0526316	9.46225e-08	0.0002059	-29.06	0	0.126437	0.315789	0.47678
MA_10430207g0010	9259	9259	+	23	23	0	1	26	23	3	0.884615	21	11	10	0.52381	22	20	2	0.909091	16	9	7	0.5625	23	12	11	0.521739	16	6	10	0.375	14	5	9	0.357143	4.52637e-07	0.000743213	-37.3188	0.4375	0.362876	0.14881	0.551948	x
MA_10430235g0010	14307	14307	-	24	14	10	0.583333	25	21	4	0.84	30	29	1	0.966667	15	13	2	0.866667	33	17	16	0.515152	26	15	11	0.576923	15	1	14	0.0666667	16	7	9	0.4375	8.01835e-08	0.00018096	-37.4704	0.0681818	0.263077	0.9	0.429167
MA_10430252g0010	8387	8387	+	133	51	82	0.383459	81	31	50	0.382716	74	25	49	0.337838	74	23	51	0.310811	75	39	36	0.52	111	71	40	0.63964	63	45	18	0.714286	58	33	25	0.568966	5.07984e-11	3.35683e-07	25.3262	-0.136541	-0.256924	-0.376448	-0.258155	x
MA_10430380g0010	19183	19183	+	14	8	6	0.571429	57	22	35	0.385965	25	2	23	0.08	29	11	18	0.37931	51	31	20	0.607843	36	24	12	0.666667	18	5	13	0.277778	24	19	5	0.791667	1.65058e-05	0.00991569	26.8403	-0.0364146	-0.280702	-0.197778	-0.412356
MA_10430400g0010	6332	6332	-	21	21	0	1	33	1	32	0.030303	20	1	19	0.05	13	7	6	0.538462	13	5	8	0.384615	37	1	36	0.027027	33	0	33	0	12	0	12	0	8.74935e-07	0.00124166	-28.167	0.615385	0.003276	0.05	0.538462
MA_10430431g0030	5224	5224	+	48	24	24	0.5	49	35	14	0.714286	34	4	30	0.117647	45	44	1	0.977778	29	11	18	0.37931	36	16	20	0.444444	23	0	23	0	24	10	14	0.416667	3.68543e-06	0.00355706	-27.7597	0.12069	0.269841	0.117647	0.561111	x
MA_10430448g0010	4502	4502	-	12	10	2	0.833333	16	4	12	0.25	9	0	9	0	12	0	12	0	26	0	26	0	19	1	18	0.0526316	16	0	16	0	14	0	14	0	2.42814e-06	0.00263385	-27.2381	0.833333	0.197368	0	0
MA_10430555g0010	5506	5506	+	18	8	10	0.444444	26	0	26	0	10	0	10	0	23	20	3	0.869565	18	0	18	0	8	0	8	0	21	3	18	0.142857	20	0	20	0	7.18419e-07	0.00107714	-31.886	0.444444	0	-0.142857	0.869565
MA_10430620g0010	7341	7341	+	32	16	16	0.5	24	1	23	0.0416667	9	6	3	0.666667	19	10	9	0.526316	31	1	30	0.0322581	16	0	16	0	22	0	22	0	10	0	10	0	3.92525e-11	2.69299e-07	-38.0199	0.467742	0.0416667	0.666667	0.526316
MA_10430637g0010	2073	2073	-	21	4	17	0.190476	21	6	15	0.285714	10	0	10	0	29	2	27	0.0689655	19	10	9	0.526316	13	5	8	0.384615	18	5	13	0.277778	14	11	3	0.785714	9.16271e-06	0.00656555	33.6227	-0.33584	-0.0989011	-0.277778	-0.716749
MA_10430683g0010	6795	6795	-	22	12	10	0.545455	25	16	9	0.64	16	10	6	0.625	21	13	8	0.619048	30	10	20	0.333333	29	10	19	0.344828	33	10	23	0.30303	19	2	17	0.105263	7.34512e-06	0.00566238	-31.8855	0.212121	0.295172	0.32197	0.513784	x
MA_10430687g0010	1639	1639	+	56	31	25	0.553571	34	13	21	0.382353	31	18	13	0.580645	30	26	4	0.866667	57	23	34	0.403509	61	5	56	0.0819672	53	13	40	0.245283	12	4	8	0.333333	2.87432e-10	1.5877e-06	-33.688	0.150063	0.300386	0.335362	0.533333	x
MA_10430774g0010	14007	14007	-	40	33	7	0.825	73	26	47	0.356164	50	12	38	0.24	54	21	33	0.388889	50	2	48	0.04	32	12	20	0.375	28	0	28	0	26	1	25	0.0384615	5.72955e-11	3.71774e-07	-31.3669	0.785	-0.0188356	0.24	0.350427
MA_10430857g0010	2627	2627	-	25	16	9	0.64	28	18	10	0.642857	27	17	10	0.62963	29	21	8	0.724138	29	10	19	0.344828	20	11	9	0.55	26	6	20	0.230769	17	5	12	0.294118	8.35574e-06	0.00619422	-31.2724	0.295172	0.0928571	0.39886	0.43002
MA_10430956g0010	13810	13810	+	36	11	25	0.305556	38	14	24	0.368421	9	2	7	0.222222	28	4	24	0.142857	19	8	11	0.421053	41	24	17	0.585366	34	19	15	0.558824	21	14	7	0.666667	1.16363e-05	0.00776887	28.5938	-0.115497	-0.216945	-0.336601	-0.52381	x
MA_10430965g0010	6793	6793	-	23	22	1	0.956522	15	1	14	0.0666667	14	6	8	0.428571	16	0	16	0	14	2	12	0.142857	20	0	20	0	14	1	13	0.0714286	10	0	10	0	2.78782e-07	0.000504679	-37.4746	0.813665	0.0666667	0.357143	0
MA_10430973g0010	3867	3867	-	18	15	3	0.833333	19	12	7	0.631579	13	7	6	0.538462	22	19	3	0.863636	27	13	14	0.481481	17	2	15	0.117647	29	21	8	0.724138	39	6	33	0.153846	1.19081e-06	0.00155473	-36.1111	0.351852	0.513932	-0.185676	0.70979
MA_10430990g0010	6551	6551	-	20	20	0	1	15	0	15	0	13	0	13	0	17	13	4	0.764706	10	0	10	0	17	0	17	0	18	0	18	0	12	2	10	0.166667	4.65599e-10	2.42275e-06	-47.2605	1	0	0	0.598039
MA_10430990g0010	6611	6611	-	19	19	0	1	13	0	13	0	17	0	17	0	15	9	6	0.6	19	4	15	0.210526	20	0	20	0	18	2	16	0.111111	8	0	8	0	4.44556e-06	0.00406489	-34.5192	0.789474	0	-0.111111	0.6
MA_10431034g0010	4997	4997	-	36	10	26	0.277778	28	13	15	0.464286	23	8	15	0.347826	30	0	30	0	27	16	11	0.592593	30	21	9	0.7	25	8	17	0.32	19	11	8	0.578947	1.2014e-05	0.00794879	28.9498	-0.314815	-0.235714	0.0278261	-0.578947
MA_10431159g0010	5692	5692	+	21	10	11	0.47619	38	12	26	0.315789	9	1	8	0.111111	35	12	23	0.342857	23	1	22	0.0434783	17	0	17	0	13	0	13	0	17	0	17	0	4.39289e-09	1.68388e-05	-32.552	0.432712	0.315789	0.111111	0.342857	x
MA_10431232g0010	4613	4613	+	40	1	39	0.025	18	0	18	0	20	5	15	0.25	37	3	34	0.0810811	35	18	17	0.514286	33	9	24	0.272727	25	12	13	0.48	19	3	16	0.157895	3.26161e-08	8.82705e-05	29.6739	-0.489286	-0.272727	-0.23	-0.0768137
MA_10431241g0010	4540	4540	-	66	8	58	0.121212	48	11	37	0.229167	20	4	16	0.2	23	0	23	0	38	13	25	0.342105	23	6	17	0.26087	16	13	3	0.8125	23	11	12	0.478261	4.7769e-07	0.000780778	28.3503	-0.220893	-0.0317029	-0.6125	-0.478261
MA_10431241g0010	4718	4718	+	55	0	55	0	40	0	40	0	15	0	15	0	43	0	43	0	50	4	46	0.08	37	24	13	0.648649	22	11	11	0.5	28	3	25	0.107143	0	0	30.6569	-0.08	-0.648649	-0.5	-0.107143
MA_10431241g0010	4890	4890	+	163	7	156	0.0429448	129	76	53	0.589147	45	0	45	0	122	0	122	0	102	51	51	0.5	40	37	3	0.925	47	35	12	0.744681	76	30	46	0.394737	0	0	39.6531	-0.457055	-0.335853	-0.744681	-0.394737	x
MA_10431241g0010	4892	4892	-	41	0	41	0	38	14	24	0.368421	9	0	9	0	40	0	40	0	21	8	13	0.380952	23	22	1	0.956522	21	13	8	0.619048	15	0	15	0	1.55513e-11	1.188e-07	42.8125	-0.380952	-0.588101	-0.619048	0
MA_10431241g0010	5164	5164	+	24	0	24	0	25	0	25	0	22	0	22	0	12	0	12	0	20	8	12	0.4	18	9	9	0.5	18	7	11	0.388889	17	1	16	0.0588235	4.27965e-11	2.86319e-07	34.2466	-0.4	-0.5	-0.388889	-0.0588235
MA_10431309g0010	2199	2199	+	55	30	25	0.545455	54	8	46	0.148148	17	11	6	0.647059	49	47	2	0.959184	58	10	48	0.172414	41	5	36	0.121951	55	4	51	0.0727273	34	4	30	0.117647	0	0	-42.6231	0.373041	0.0261969	0.574332	0.841537
MA_10431309g0010	2434	2434	+	22	21	1	0.954545	40	40	0	1	23	23	0	1	31	22	9	0.709677	21	21	0	1	26	16	10	0.615385	53	9	44	0.169811	20	5	15	0.25	1.11022e-16	1.96041e-12	-48.8793	-0.0454545	0.384615	0.830189	0.459677
MA_10431309g0010	2439	2439	+	22	21	1	0.954545	40	40	0	1	26	26	0	1	33	18	15	0.545455	23	22	1	0.956522	28	16	12	0.571429	48	4	44	0.0833333	18	8	10	0.444444	2.49911e-13	2.63908e-09	-44.0418	-0.00197628	0.428571	0.916667	0.10101
MA_10431309g0010	2452	2452	+	26	24	2	0.923077	36	20	16	0.555556	24	8	16	0.333333	31	9	22	0.290323	21	8	13	0.380952	30	2	28	0.0666667	43	1	42	0.0232558	20	1	19	0.05	1.97753e-12	1.80513e-08	-41.6104	0.542125	0.488889	0.310078	0.240323	x
MA_10431330g0010	7458	7458	+	25	13	12	0.52	30	3	27	0.1	10	1	9	0.1	35	29	6	0.828571	22	4	18	0.181818	26	0	26	0	17	0	17	0	12	0	12	0	1.30982e-10	7.75186e-07	-40.8052	0.338182	0.1	0.1	0.828571
MA_10431330g0010	40071	40071	-	38	21	17	0.552632	48	31	17	0.645833	32	23	9	0.71875	33	24	9	0.727273	33	11	22	0.333333	34	11	23	0.323529	41	18	23	0.439024	23	11	12	0.478261	6.98027e-06	0.00548405	-26.6316	0.219298	0.322304	0.279726	0.249012	x
MA_10431343g0010	15262	15262	-	31	20	11	0.645161	64	41	23	0.640625	25	15	10	0.6	44	34	10	0.772727	28	13	15	0.464286	27	11	16	0.407407	17	3	14	0.176471	23	9	14	0.391304	4.78844e-06	0.00428386	-29.1784	0.180876	0.233218	0.423529	0.381423	x
MA_10431395g0010	6437	6437	+	17	1	16	0.0588235	17	1	16	0.0588235	8	1	7	0.125	23	1	22	0.0434783	12	9	3	0.75	23	16	7	0.695652	8	1	7	0.125	12	1	11	0.0833333	2.81338e-08	7.87108e-05	42.9371	-0.691176	-0.636829	0	-0.0398551
MA_10431457g0010	3780	3780	-	15	0	15	0	9	0	9	0	22	0	22	0	17	0	17	0	27	13	14	0.481481	8	1	7	0.125	24	5	19	0.208333	26	7	19	0.269231	9.74032e-09	3.29923e-05	30.5882	-0.481481	-0.125	-0.208333	-0.269231	x
MA_10431464g0010	2431	2431	+	15	15	0	1	11	7	4	0.636364	8	3	5	0.375	16	14	2	0.875	18	3	15	0.166667	15	2	13	0.133333	15	8	7	0.533333	9	1	8	0.111111	1.47776e-08	4.72324e-05	-53.4386	0.833333	0.50303	-0.158333	0.763889
MA_10431464g0010	2710	2710	+	9	5	4	0.555556	18	6	12	0.333333	12	2	10	0.166667	20	20	0	1	14	0	14	0	21	3	18	0.142857	12	3	9	0.25	12	0	12	0	4.3322e-08	0.000111144	-45.7627	0.555556	0.190476	-0.0833333	1
MA_10431464g0010	2730	2730	+	9	4	5	0.444444	17	4	13	0.235294	8	2	6	0.25	15	14	1	0.933333	15	3	12	0.2	20	1	19	0.05	11	1	10	0.0909091	17	1	16	0.0588235	1.9579e-06	0.0022507	-39.4558	0.244444	0.185294	0.159091	0.87451	x
MA_10431488g0010	14526	14526	+	26	12	14	0.461538	30	19	11	0.633333	12	1	11	0.0833333	17	9	8	0.529412	30	6	24	0.2	30	1	29	0.0333333	17	4	13	0.235294	22	5	17	0.227273	2.15402e-06	0.0024244	-32.0737	0.261538	0.6	-0.151961	0.302139
MA_10431670g0010	10146	10146	-	18	3	15	0.166667	72	3	69	0.0416667	8	1	7	0.125	25	11	14	0.44	31	13	18	0.419355	34	8	26	0.235294	24	18	6	0.75	21	12	9	0.571429	8.03054e-08	0.00018096	31.7295	-0.252688	-0.193627	-0.625	-0.131429	x
MA_10431697g0010	4734	4734	-	29	28	1	0.965517	42	42	0	1	13	11	2	0.846154	27	27	0	1	17	13	4	0.764706	27	11	16	0.407407	27	13	14	0.481481	26	19	7	0.730769	1.25122e-13	1.44917e-09	-39.5653	0.200811	0.592593	0.364672	0.269231	x
MA_10431810g0010	16095	16095	-	16	13	3	0.8125	32	27	5	0.84375	16	15	1	0.9375	18	15	3	0.833333	18	7	11	0.388889	24	12	12	0.5	11	6	5	0.545455	13	8	5	0.615385	2.65536e-06	0.00278497	-35.3659	0.423611	0.34375	0.392045	0.217949	x
MA_10431899g0010	1833	1833	-	33	29	4	0.878788	28	9	19	0.321429	10	10	0	1	26	0	26	0	46	41	5	0.891304	49	41	8	0.836735	9	5	4	0.555556	13	11	2	0.846154	6.18386e-08	0.000146714	34.2761	-0.0125165	-0.515306	0.444444	-0.846154
MA_10431899g0010	1884	1884	-	46	26	20	0.565217	46	3	43	0.0652174	9	5	4	0.555556	38	12	26	0.315789	36	29	7	0.805556	39	24	15	0.615385	21	14	7	0.666667	11	8	3	0.727273	5.73347e-09	2.0942e-05	36.9999	-0.240338	-0.550167	-0.111111	-0.411483	x
MA_10431949g0010	5527	5527	+	12	8	4	0.666667	37	0	37	0	16	13	3	0.8125	10	6	4	0.6	22	1	21	0.0454545	30	2	28	0.0666667	14	1	13	0.0714286	11	0	11	0	8.20195e-07	0.00118109	-30.8052	0.621212	-0.0666667	0.741071	0.6
MA_10431971g0010	1183	1183	+	38	14	24	0.368421	17	7	10	0.411765	30	20	10	0.666667	23	14	9	0.608696	36	6	30	0.166667	27	5	22	0.185185	30	11	19	0.366667	32	3	29	0.09375	5.84625e-07	0.000907498	-30.9259	0.201754	0.22658	0.3	0.514946	x
MA_10431971g0010	3909	3909	+	25	10	15	0.4	38	8	30	0.210526	28	14	14	0.5	45	18	27	0.4	22	6	16	0.272727	29	1	28	0.0344828	67	7	60	0.104478	22	2	20	0.0909091	5.05588e-07	0.000816466	-25.3361	0.127273	0.176044	0.395522	0.309091	x
MA_10432010g0030	22669	22669	-	13	12	1	0.923077	13	9	4	0.692308	14	8	6	0.571429	10	10	0	1	17	17	0	1	24	0	24	0	31	0	31	0	20	4	16	0.2	9.5956e-11	5.94476e-07	-55.1739	-0.0769231	0.692308	0.571429	0.8
MA_10432108g0010	6695	6695	-	27	13	14	0.481481	25	0	25	0	29	6	23	0.206897	31	18	13	0.580645	15	3	12	0.2	30	0	30	0	13	0	13	0	13	1	12	0.0769231	3.01002e-06	0.00305572	-27.4019	0.281481	0	0.206897	0.503722
MA_10432108g0010	11105	11105	-	16	16	0	1	30	15	15	0.5	20	19	1	0.95	28	28	0	1	11	7	4	0.636364	34	13	21	0.382353	13	0	13	0	11	11	0	1	2.88454e-07	0.000518701	-38.0512	0.363636	0.117647	0.95	0
MA_10432137g0030	2628	2628	-	19	14	5	0.736842	18	0	18	0	10	2	8	0.2	25	19	6	0.76	21	8	13	0.380952	25	2	23	0.08	25	0	25	0	8	1	7	0.125	2.55038e-06	0.00271409	-34.6871	0.35589	-0.08	0.2	0.635
MA_10432245g0010	41101	41101	+	43	19	24	0.44186	15	0	15	0	10	0	10	0	22	10	12	0.454545	17	0	17	0	27	0	27	0	22	0	22	0	21	0	21	0	2.24664e-11	1.6241e-07	-32.2222	0.44186	0	0	0.454545
MA_10432269g0010	5559	5559	+	16	7	9	0.4375	22	1	21	0.0454545	8	6	2	0.75	11	8	3	0.727273	8	0	8	0	18	0	18	0	9	0	9	0	10	2	8	0.2	1.37043e-05	0.00868943	-34.152	0.4375	0.0454545	0.75	0.527273
MA_10432322g0010	20811	20811	+	18	8	10	0.444444	18	10	8	0.555556	50	20	30	0.4	44	15	29	0.340909	11	3	8	0.272727	11	2	9	0.181818	53	5	48	0.0943396	26	4	22	0.153846	4.23092e-06	0.00393204	-26.9078	0.171717	0.373737	0.30566	0.187063	x
MA_10432378g0010	2461	2461	+	9	9	0	1	24	9	15	0.375	11	11	0	1	13	13	0	1	24	7	17	0.291667	22	10	12	0.454545	20	2	18	0.1	17	3	14	0.176471	2.1499e-08	6.34444e-05	-47.1782	0.708333	-0.0795455	0.9	0.823529
MA_10432399g0010	8709	8709	+	45	36	9	0.8	58	13	45	0.224138	18	8	10	0.444444	32	29	3	0.90625	29	11	18	0.37931	49	3	46	0.0612245	26	0	26	0	25	9	16	0.36	1.45366e-11	1.12646e-07	-38.3797	0.42069	0.162913	0.444444	0.54625	x
MA_10432419g0010	3204	3204	+	18	16	2	0.888889	27	1	26	0.037037	10	4	6	0.4	15	15	0	1	42	7	35	0.166667	38	1	37	0.0263158	13	1	12	0.0769231	15	9	6	0.6	8.8188e-07	0.00124981	-34.7619	0.722222	0.0107212	0.323077	0.4
MA_10432432g0010	3120	3120	+	11	0	11	0	18	2	16	0.111111	10	0	10	0	18	13	5	0.722222	24	0	24	0	11	0	11	0	9	0	9	0	8	0	8	0	3.30498e-06	0.00326595	-26.3158	0	0.111111	0	0.722222
MA_10432692g0020	14349	14349	+	31	2	29	0.0645161	33	2	31	0.0606061	21	3	18	0.142857	22	3	19	0.136364	29	8	21	0.275862	26	2	24	0.0769231	37	7	30	0.189189	29	26	3	0.896552	1.35444e-06	0.00169837	26.1914	-0.211346	-0.016317	-0.046332	-0.760188
MA_10432702g0010	10506	10506	+	11	0	11	0	13	1	12	0.0769231	15	1	14	0.0666667	31	0	31	0	10	2	8	0.2	21	2	19	0.0952381	11	6	5	0.545455	13	6	7	0.461538	1.65507e-05	0.00992606	26.2338	-0.2	-0.018315	-0.478788	-0.461538
MA_10432712g0010	3258	3258	+	10	9	1	0.9	12	5	7	0.416667	11	9	2	0.818182	18	10	8	0.555556	21	3	18	0.142857	18	7	11	0.388889	20	1	19	0.05	16	3	13	0.1875	1.19445e-07	0.000252765	-46.0392	0.757143	0.0277778	0.768182	0.368056
MA_10432717g0010	28320	28320	+	33	12	21	0.363636	42	18	24	0.428571	44	18	26	0.409091	25	22	3	0.88	31	7	24	0.225806	30	0	30	0	27	0	27	0	22	9	13	0.409091	4.47e-09	1.70736e-05	-34.0657	0.13783	0.428571	0.409091	0.470909	x
MA_10432740g0010	6850	6850	+	27	9	18	0.333333	24	12	12	0.5	23	15	8	0.652174	28	24	4	0.857143	22	0	22	0	52	15	37	0.288462	18	3	15	0.166667	31	2	29	0.0645161	1.56954e-11	1.19056e-07	-42.5634	0.333333	0.211538	0.485507	0.792627	x
MA_10432761g0010	8934	8934	+	44	6	38	0.136364	42	8	34	0.190476	39	6	33	0.153846	39	4	35	0.102564	47	27	20	0.574468	44	9	35	0.204545	25	12	13	0.48	34	15	19	0.441176	4.35144e-08	0.000111331	27.3659	-0.438104	-0.0140693	-0.326154	-0.338612
MA_10432772g0010	797	797	-	16	4	12	0.25	10	0	10	0	8	4	4	0.5	23	14	9	0.608696	31	2	29	0.0645161	8	0	8	0	32	3	29	0.09375	10	1	9	0.1	6.25403e-06	0.00511355	-31.1891	0.185484	0	0.40625	0.508696
MA_10432854g0010	1272	1272	-	11	9	2	0.818182	24	20	4	0.833333	21	16	5	0.761905	15	15	0	1	8	6	2	0.75	22	7	15	0.318182	13	11	2	0.846154	9	1	8	0.111111	1.41098e-05	0.00884122	-36.4301	0.0681818	0.515152	-0.0842491	0.888889
MA_10432966g0010	4952	4952	-	22	14	8	0.636364	20	10	10	0.5	10	4	6	0.4	19	14	5	0.736842	22	7	15	0.318182	19	5	14	0.263158	15	0	15	0	25	8	17	0.32	1.341e-05	0.00857224	-34.4636	0.318182	0.236842	0.4	0.416842	x
MA_10432990g0010	5725	5725	+	20	20	0	1	26	25	1	0.961538	12	12	0	1	11	11	0	1	18	18	0	1	14	7	7	0.5	22	14	8	0.636364	15	4	11	0.266667	4.14375e-09	1.60552e-05	-36.2319	0	0.461538	0.363636	0.733333
MA_10433042g0010	6091	6091	-	25	8	17	0.32	40	13	27	0.325	24	8	16	0.333333	45	7	38	0.155556	44	21	23	0.477273	53	28	25	0.528302	17	11	6	0.647059	20	12	8	0.6	6.27479e-06	0.00511355	26.8657	-0.157273	-0.203302	-0.313725	-0.444444	x
MA_10433112g0010	354	354	+	16	11	5	0.6875	17	10	7	0.588235	42	27	15	0.642857	54	43	11	0.796296	17	7	10	0.411765	31	12	19	0.387097	33	18	15	0.545455	26	8	18	0.307692	9.38472e-06	0.0066679	-28.4866	0.275735	0.201139	0.0974026	0.488604
MA_10433151g0010	1475	1475	-	26	8	18	0.307692	17	4	13	0.235294	12	0	12	0	24	15	9	0.625	18	0	18	0	12	1	11	0.0833333	11	0	11	0	23	1	22	0.0434783	5.88623e-07	0.000909644	-31.0522	0.307692	0.151961	0	0.581522
MA_10433355g0010	17085	17085	+	20	20	0	1	48	2	46	0.0416667	25	17	8	0.68	43	24	19	0.55814	28	13	15	0.464286	65	4	61	0.0615385	22	9	13	0.409091	28	0	28	0	3.47513e-07	0.000595097	-28.1417	0.535714	-0.0198718	0.270909	0.55814
MA_10433355g0010	17094	17094	+	20	20	0	1	47	0	47	0	25	17	8	0.68	40	26	14	0.65	30	15	15	0.5	65	4	61	0.0615385	19	10	9	0.526316	28	2	26	0.0714286	5.5417e-06	0.00473105	-25.8963	0.5	-0.0615385	0.153684	0.578571
MA_10433355g0010	17145	17145	+	18	17	1	0.944444	43	0	43	0	9	6	3	0.666667	34	18	16	0.529412	26	6	20	0.230769	55	4	51	0.0727273	25	2	23	0.08	22	2	20	0.0909091	2.97763e-07	0.000528638	-28.4856	0.713675	-0.0727273	0.586667	0.438503
MA_10433400g0010	4400	4400	-	25	11	14	0.44	42	22	20	0.52381	9	4	5	0.444444	31	6	25	0.193548	29	5	24	0.172414	26	4	22	0.153846	27	3	24	0.111111	28	3	25	0.107143	7.19818e-06	0.00559809	-26.5506	0.267586	0.369963	0.333333	0.0864055
MA_10433485g0010	7310	7310	+	8	0	8	0	13	0	13	0	13	0	13	0	19	14	5	0.736842	9	0	9	0	21	0	21	0	15	0	15	0	10	0	10	0	2.57761e-06	0.00272733	-26.4151	0	0	0	0.736842
MA_10433583g0010	6961	6961	+	34	5	29	0.147059	21	9	12	0.428571	12	0	12	0	23	2	21	0.0869565	17	7	10	0.411765	14	11	3	0.785714	24	15	9	0.625	11	5	6	0.454545	1.99841e-07	0.000384259	39.798	-0.264706	-0.357143	-0.625	-0.367589	x
MA_10433720g0010	12153	12153	+	27	26	1	0.962963	9	9	0	1	9	4	5	0.444444	12	11	1	0.916667	33	6	27	0.181818	18	15	3	0.833333	13	3	10	0.230769	8	3	5	0.375	1.75502e-09	7.68449e-06	-50.2193	0.781145	0.166667	0.213675	0.541667	x
MA_10433763g0020	2031	2031	+	14	1	13	0.0714286	28	0	28	0	18	1	17	0.0555556	30	3	27	0.1	24	6	18	0.25	28	15	13	0.535714	29	7	22	0.241379	12	5	7	0.416667	1.68079e-07	0.000337137	29.9283	-0.178571	-0.535714	-0.185824	-0.316667	x
MA_10433899g0010	5794	5794	-	50	27	23	0.54	62	3	59	0.0483871	23	1	22	0.0434783	38	19	19	0.5	58	2	56	0.0344828	42	3	39	0.0714286	42	0	42	0	26	0	26	0	3.70315e-12	3.21674e-08	-25.9255	0.505517	-0.0230415	0.0434783	0.5
MA_10434003g0010	14384	14384	-	15	14	1	0.933333	33	24	9	0.727273	12	12	0	1	18	3	15	0.166667	27	12	15	0.444444	41	14	27	0.341463	25	2	23	0.08	16	6	10	0.375	5.21499e-07	0.000835894	-36.7561	0.488889	0.385809	0.92	-0.208333
MA_10434091g0010	4369	4369	+	41	15	26	0.365854	29	11	18	0.37931	14	0	14	0	30	10	20	0.333333	28	0	28	0	26	0	26	0	25	0	25	0	24	0	24	0	3.66929e-13	3.65953e-09	-31.5789	0.365854	0.37931	0	0.333333
MA_10434187g0020	7836	7836	+	46	20	26	0.434783	28	15	13	0.535714	31	21	10	0.677419	58	38	20	0.655172	48	38	10	0.791667	43	35	8	0.813953	52	46	6	0.884615	24	20	4	0.833333	2.52308e-07	0.000464561	25.5648	-0.356884	-0.278239	-0.207196	-0.178161	x
MA_10434216g0010	8856	8856	+	31	1	30	0.0322581	30	0	30	0	10	0	10	0	29	0	29	0	21	13	8	0.619048	31	12	19	0.387097	8	0	8	0	17	2	15	0.117647	4.01051e-11	2.71688e-07	34.0649	-0.58679	-0.387097	0	-0.117647
MA_10434304g0010	21078	21078	-	13	13	0	1	15	13	2	0.866667	11	11	0	1	8	8	0	1	11	6	5	0.545455	17	2	15	0.117647	12	9	3	0.75	11	11	0	1	7.23663e-07	0.00108261	-40.8427	0.454545	0.74902	0.25	0
MA_10434464g0010	4004	4004	+	17	17	0	1	20	11	9	0.55	11	9	2	0.818182	29	8	21	0.275862	31	6	25	0.193548	34	4	30	0.117647	12	0	12	0	14	0	14	0	2.08172e-11	1.53581e-07	-47.4525	0.806452	0.432353	0.818182	0.275862	x
MA_10434513g0010	8365	8365	+	30	12	18	0.4	24	0	24	0	8	0	8	0	25	16	9	0.64	23	2	21	0.0869565	33	1	32	0.030303	28	0	28	0	11	0	11	0	3.93396e-08	0.0001026	-29.026	0.313043	-0.030303	0	0.64
MA_10434574g0010	1416	1416	-	22	16	6	0.727273	19	15	4	0.789474	8	6	2	0.75	22	9	13	0.409091	29	28	1	0.965517	23	21	2	0.913043	15	15	0	1	14	11	3	0.785714	1.39717e-05	0.00880742	27.8039	-0.238245	-0.12357	-0.25	-0.376623	x
MA_10434600g0010	3149	3149	+	35	15	20	0.428571	27	5	22	0.185185	15	3	12	0.2	26	7	19	0.269231	20	14	6	0.7	32	8	24	0.25	25	22	3	0.88	27	17	10	0.62963	1.59748e-05	0.00967768	29.5276	-0.271429	-0.0648148	-0.68	-0.360399
MA_10434685g0010	55302	55302	-	54	10	44	0.185185	53	29	24	0.54717	23	10	13	0.434783	34	16	18	0.470588	32	19	13	0.59375	33	26	7	0.787879	23	18	5	0.782609	18	10	8	0.555556	2.16641e-06	0.00243228	29.2338	-0.408565	-0.240709	-0.347826	-0.0849673
MA_10434758g0010	12285	12285	-	11	0	11	0	12	0	12	0	13	1	12	0.0769231	26	15	11	0.576923	9	0	9	0	10	0	10	0	9	0	9	0	15	0	15	0	1.43296e-05	0.0089529	-25.8065	0	0	0.0769231	0.576923
MA_10434956g0010	301	301	+	46	2	44	0.0434783	36	5	31	0.138889	23	0	23	0	30	2	28	0.0666667	26	6	20	0.230769	24	10	14	0.416667	35	13	22	0.371429	18	4	14	0.222222	2.65016e-07	0.000485468	25.3722	-0.187291	-0.277778	-0.371429	-0.155556	x
MA_10435018g0010	11080	11080	+	35	17	18	0.485714	52	41	11	0.788462	14	9	5	0.642857	42	10	32	0.238095	39	33	6	0.846154	42	39	3	0.928571	26	24	2	0.923077	33	24	9	0.727273	2.73037e-09	1.13991e-05	31.8681	-0.36044	-0.14011	-0.28022	-0.489177	x
MA_10435018g0010	11137	11137	+	33	13	20	0.393939	41	26	15	0.634146	16	9	7	0.5625	39	9	30	0.230769	25	21	4	0.84	27	21	6	0.777778	22	19	3	0.863636	26	14	12	0.538462	2.05794e-06	0.00233825	30.814	-0.446061	-0.143631	-0.301136	-0.307692	x
MA_10435018g0010	11140	11140	+	33	10	23	0.30303	41	18	23	0.439024	13	9	4	0.692308	38	6	32	0.157895	26	20	6	0.769231	26	17	9	0.653846	22	17	5	0.772727	26	14	12	0.538462	4.22425e-07	0.000705435	33.6	-0.4662	-0.214822	-0.0804196	-0.380567
MA_10435120g0010	4284	4284	-	15	2	13	0.133333	22	2	20	0.0909091	24	1	23	0.0416667	35	4	31	0.114286	23	10	13	0.434783	13	2	11	0.153846	30	16	14	0.533333	9	4	5	0.444444	2.94208e-07	0.000525411	33.2917	-0.301449	-0.0629371	-0.491667	-0.330159
MA_10435152g0010	9308	9308	+	18	6	12	0.333333	28	7	21	0.25	31	8	23	0.258065	55	12	43	0.218182	15	8	7	0.533333	18	10	8	0.555556	42	27	15	0.642857	36	19	17	0.527778	1.83504e-07	0.000358074	32.6577	-0.2	-0.305556	-0.384793	-0.309596	x
MA_10435166g0010	9018	9018	-	26	21	5	0.807692	29	18	11	0.62069	26	18	8	0.692308	22	11	11	0.5	21	13	8	0.619048	27	12	15	0.444444	30	13	17	0.433333	34	3	31	0.0882353	1.41087e-05	0.00884122	-29.4123	0.188645	0.176245	0.258974	0.411765	x
MA_10435277g0010	5195	5195	-	60	33	27	0.55	54	0	54	0	44	0	44	0	33	26	7	0.787879	55	1	54	0.0181818	44	0	44	0	73	2	71	0.0273973	26	0	26	0	0	0	-29.3749	0.531818	0	-0.0273973	0.787879
MA_10435292g0010	18570	18570	+	38	27	11	0.710526	31	18	13	0.580645	19	11	8	0.578947	13	8	5	0.615385	32	13	19	0.40625	9	4	5	0.444444	25	5	20	0.2	17	2	15	0.117647	2.47046e-06	0.00266707	-34.4507	0.304276	0.136201	0.378947	0.497738	x
MA_10435292g0010	18572	18572	-	37	33	4	0.891892	29	26	3	0.896552	22	7	15	0.318182	34	2	32	0.0588235	36	5	31	0.138889	28	18	10	0.642857	48	7	41	0.145833	20	0	20	0	4.9255e-08	0.000123095	-33.0104	0.753003	0.253695	0.172348	0.0588235
MA_10435292g0010	18595	18595	-	30	30	0	1	26	23	3	0.884615	18	11	7	0.611111	26	7	19	0.269231	41	8	33	0.195122	20	6	14	0.3	40	5	35	0.125	12	0	12	0	2.22045e-16	3.62379e-12	-54.1858	0.804878	0.584615	0.486111	0.269231	x
MA_10435314g0010	7290	7290	+	16	16	0	1	29	28	1	0.965517	22	12	10	0.545455	12	12	0	1	26	25	1	0.961538	47	16	31	0.340426	24	6	18	0.25	12	10	2	0.833333	5.31469e-07	0.000848837	-33.7824	0.0384615	0.625092	0.295455	0.166667
MA_10435314g0010	7308	7308	+	15	15	0	1	28	28	0	1	20	7	13	0.35	11	11	0	1	25	20	5	0.8	42	13	29	0.309524	20	4	16	0.2	14	11	3	0.785714	1.33481e-06	0.00167767	-34.9077	0.2	0.690476	0.15	0.214286	x
MA_10435314g0010	12448	12448	+	26	10	16	0.384615	43	1	42	0.0232558	12	8	4	0.666667	25	9	16	0.36	31	0	31	0	39	0	39	0	24	1	23	0.0416667	17	0	17	0	1.26856e-09	5.76541e-06	-25.5142	0.384615	0.0232558	0.625	0.36
MA_10435314g0010	12495	12495	+	30	7	23	0.233333	31	9	22	0.290323	12	4	8	0.333333	33	16	17	0.484848	29	0	29	0	28	1	27	0.0357143	30	3	27	0.1	20	3	17	0.15	2.35077e-07	0.000437319	-27.4202	0.233333	0.254608	0.233333	0.334848	x
MA_10435401g0020	1316	1316	+	19	6	13	0.315789	45	17	28	0.377778	12	6	6	0.5	11	0	11	0	33	2	31	0.0606061	27	1	26	0.037037	24	0	24	0	10	3	7	0.3	2.22769e-06	0.00248139	-26.9504	0.255183	0.340741	0.5	-0.3
MA_10435405g0010	3423	3423	-	26	24	2	0.923077	26	0	26	0	20	0	20	0	23	0	23	0	26	0	26	0	41	0	41	0	10	0	10	0	21	0	21	0	8.87994e-10	4.1951e-06	-25.2632	0.923077	0	0	0
MA_10435421g0010	3494	3494	+	24	9	15	0.375	21	8	13	0.380952	8	1	7	0.125	19	11	8	0.578947	20	1	19	0.05	22	3	19	0.136364	19	2	17	0.105263	17	0	17	0	1.18419e-06	0.00154796	-32.5855	0.325	0.244589	0.0197368	0.578947
MA_10435439g0010	4276	4276	-	27	16	11	0.592593	27	9	18	0.333333	10	1	9	0.1	13	9	4	0.692308	42	4	38	0.0952381	30	3	27	0.1	10	0	10	0	10	4	6	0.4	7.78092e-07	0.00113718	-33.498	0.497354	0.233333	0.1	0.292308
MA_10435528g0010	2558	2558	+	28	24	4	0.857143	35	31	4	0.885714	11	11	0	1	17	11	6	0.647059	26	15	11	0.576923	17	15	2	0.882353	32	4	28	0.125	16	4	12	0.25	8.29497e-10	3.93601e-06	-42.8571	0.28022	0.00336134	0.875	0.397059
MA_10435547g0010	8205	8205	-	24	0	24	0	37	2	35	0.0540541	8	1	7	0.125	18	11	7	0.611111	21	21	0	1	18	18	0	1	19	0	19	0	19	13	6	0.684211	6.31939e-12	5.40221e-08	51.4405	-1	-0.945946	0.125	-0.0730994
MA_10435547g0010	13899	13899	+	33	22	11	0.666667	12	4	8	0.333333	14	10	4	0.714286	23	15	8	0.652174	15	4	11	0.266667	24	6	18	0.25	26	8	18	0.307692	19	5	14	0.263158	5.09084e-06	0.00447357	-34.8142	0.4	0.0833333	0.406593	0.389016
MA_10435554g0020	5322	5322	-	13	7	6	0.538462	26	17	9	0.653846	18	13	5	0.722222	19	12	7	0.631579	19	5	14	0.263158	14	5	9	0.357143	29	9	20	0.310345	15	4	11	0.266667	1.47283e-05	0.00913837	-34.6036	0.275304	0.296703	0.411877	0.364912	x
MA_10435555g0010	5053	5053	-	19	9	10	0.473684	12	1	11	0.0833333	14	0	14	0	25	15	10	0.6	15	0	15	0	13	1	12	0.0769231	22	0	22	0	19	3	16	0.157895	5.7101e-06	0.00481637	-29.9172	0.473684	0.00641026	0	0.442105
MA_10435590g0010	2485	2485	-	19	7	12	0.368421	16	5	11	0.3125	11	0	11	0	31	3	28	0.0967742	22	14	8	0.636364	24	18	6	0.75	9	5	4	0.555556	15	6	9	0.4	1.27241e-07	0.000266963	41.9481	-0.267943	-0.4375	-0.555556	-0.303226	x
MA_10435597g0010	17145	17145	-	32	6	26	0.1875	47	7	40	0.148936	21	2	19	0.0952381	20	1	19	0.05	26	11	15	0.423077	36	20	16	0.555556	22	7	15	0.318182	19	3	16	0.157895	5.1187e-06	0.00448982	26.4725	-0.235577	-0.406619	-0.222944	-0.107895	x
MA_10435597g0010	17406	17406	-	20	2	18	0.1	23	2	21	0.0869565	9	0	9	0	21	0	21	0	14	3	11	0.214286	19	12	7	0.631579	14	11	3	0.785714	9	1	8	0.111111	6.43106e-09	2.31674e-05	42.7348	-0.114286	-0.544622	-0.785714	-0.111111	x
MA_10435597g0010	17412	17412	-	21	3	18	0.142857	23	1	22	0.0434783	9	0	9	0	27	0	27	0	13	1	12	0.0769231	17	5	12	0.294118	15	13	2	0.866667	9	0	9	0	4.44437e-06	0.00406489	30.1852	0.0659341	-0.250639	-0.866667	0
MA_10435601g0010	21709	21709	+	20	9	11	0.45	9	4	5	0.444444	11	2	9	0.181818	11	2	9	0.181818	17	12	5	0.705882	16	10	6	0.625	29	24	5	0.827586	21	19	2	0.904762	1.77714e-07	0.000349946	44.9799	-0.255882	-0.180556	-0.645768	-0.722944	x
MA_10435620g0010	12337	12337	-	19	13	6	0.684211	15	9	6	0.6	18	5	13	0.277778	26	16	10	0.615385	14	4	10	0.285714	17	0	17	0	12	1	11	0.0833333	21	7	14	0.333333	5.95911e-06	0.00494889	-36.3782	0.398496	0.6	0.194444	0.282051	x
MA_10435635g0010	12602	12602	+	15	2	13	0.133333	13	3	10	0.230769	9	3	6	0.333333	19	12	7	0.631579	23	1	22	0.0434783	18	1	17	0.0555556	10	0	10	0	12	1	11	0.0833333	8.94184e-06	0.00646065	-30.9524	0.0898551	0.175214	0.333333	0.548246
MA_10435640g0010	5708	5708	-	30	6	24	0.2	30	1	29	0.0333333	25	3	22	0.12	20	12	8	0.6	24	12	12	0.5	27	21	6	0.777778	11	2	9	0.181818	11	6	5	0.545455	1.27522e-06	0.00163716	35.212	-0.3	-0.744444	-0.0618182	0.0545455
MA_10435690g0010	16620	16620	+	22	22	0	1	22	11	11	0.5	10	9	1	0.9	18	18	0	1	25	0	25	0	25	1	24	0.04	13	1	12	0.0769231	16	0	16	0	0	0	-80.8017	1	0.46	0.823077	1	x
MA_10435690g0010	16626	16626	+	21	21	0	1	23	14	9	0.608696	15	15	0	1	18	18	0	1	24	0	24	0	23	2	21	0.0869565	13	0	13	0	12	1	11	0.0833333	0	0	-84.145	1	0.521739	1	0.916667	x
MA_10435701g0010	9161	9161	-	27	22	5	0.814815	30	19	11	0.633333	19	11	8	0.578947	28	12	16	0.428571	19	5	14	0.263158	28	9	19	0.321429	28	5	23	0.178571	17	3	14	0.176471	7.35946e-08	0.000168661	-37.6254	0.551657	0.311905	0.400376	0.252101	x
MA_10435711g0010	2836	2836	+	40	14	26	0.35	28	5	23	0.178571	42	18	24	0.428571	54	18	36	0.333333	28	11	17	0.392857	23	12	11	0.521739	49	39	10	0.795918	38	23	15	0.605263	9.62973e-07	0.0013264	28.0576	-0.0428571	-0.343168	-0.367347	-0.27193
MA_10435711g0010	18325	18325	+	45	36	9	0.8	47	3	44	0.0638298	42	9	33	0.214286	53	44	9	0.830189	34	5	29	0.147059	61	8	53	0.131148	33	2	31	0.0606061	40	13	27	0.325	3.98145e-11	2.71426e-07	-32.5312	0.652941	-0.0673178	0.15368	0.505189
MA_10435711g0010	18352	18352	+	35	5	30	0.142857	44	2	42	0.0454545	29	1	28	0.0344828	55	43	12	0.781818	22	1	21	0.0454545	50	2	48	0.04	33	3	30	0.0909091	34	1	33	0.0294118	9.5508e-10	4.45343e-06	-26.2524	0.0974026	0.00545455	-0.0564263	0.752406
MA_10435711g0010	25170	25170	+	16	15	1	0.9375	13	0	13	0	13	12	1	0.923077	12	10	2	0.833333	11	7	4	0.636364	19	0	19	0	18	0	18	0	9	8	1	0.888889	6.08349e-06	0.00502122	-42.2027	0.301136	0	0.923077	-0.0555556
MA_10435740g0010	10432	10432	-	83	59	24	0.710843	71	40	31	0.56338	28	15	13	0.535714	29	23	6	0.793103	41	7	34	0.170732	40	29	11	0.725	34	8	26	0.235294	37	6	31	0.162162	1.23025e-09	5.61499e-06	-32.0342	0.540112	-0.16162	0.30042	0.630941
MA_10435740g0010	10831	10831	-	29	10	19	0.344828	32	4	28	0.125	8	3	5	0.375	28	21	7	0.75	30	1	29	0.0333333	20	7	13	0.35	26	0	26	0	8	0	8	0	2.12999e-06	0.00240238	-29.6514	0.311494	-0.225	0.375	0.75
MA_10435752g0010	4935	4935	-	39	37	2	0.948718	29	18	11	0.62069	8	4	4	0.5	17	9	8	0.529412	24	1	23	0.0416667	40	5	35	0.125	14	2	12	0.142857	33	14	19	0.424242	5.21805e-15	7.11456e-11	-53.2985	0.907051	0.49569	0.357143	0.105169	x
MA_10435840g0010	4206	4206	+	18	11	7	0.611111	24	13	11	0.541667	18	15	3	0.833333	21	19	2	0.904762	22	9	13	0.409091	25	10	15	0.4	19	7	12	0.368421	8	0	8	0	4.17655e-06	0.00389495	-36.4698	0.20202	0.141667	0.464912	0.904762	x
MA_10435846g0010	13991	13991	-	33	13	20	0.393939	30	6	24	0.2	13	4	9	0.307692	24	2	22	0.0833333	26	14	12	0.538462	23	15	8	0.652174	13	5	8	0.384615	19	14	5	0.736842	2.52747e-06	0.00270617	34.2593	-0.144522	-0.452174	-0.0769231	-0.653509
MA_10435879g0010	7423	7423	+	16	14	2	0.875	17	17	0	1	8	3	5	0.375	21	18	3	0.857143	11	6	5	0.545455	14	5	9	0.357143	15	7	8	0.466667	19	8	11	0.421053	3.14007e-06	0.0031481	-39.8032	0.329545	0.642857	-0.0916667	0.43609
MA_10435882g0010	10716	10716	+	29	6	23	0.206897	24	3	21	0.125	10	2	8	0.2	19	0	19	0	31	14	17	0.451613	28	7	21	0.25	22	13	9	0.590909	11	5	6	0.454545	1.55323e-05	0.00949066	28.9767	-0.244716	-0.125	-0.390909	-0.454545	x
MA_10435924g0010	13244	13244	-	29	10	19	0.344828	20	4	16	0.2	29	14	15	0.482759	40	15	25	0.375	25	3	22	0.12	19	1	18	0.0526316	35	1	34	0.0285714	18	4	14	0.222222	1.49478e-06	0.00182341	-27.1623	0.224828	0.147368	0.454187	0.152778	x
MA_10435968g0010	9186	9186	-	22	21	1	0.954545	18	0	18	0	18	16	2	0.888889	28	12	16	0.428571	28	9	19	0.321429	34	3	31	0.0882353	15	0	15	0	9	4	5	0.444444	1.27394e-07	0.000266963	-38.3721	0.633117	-0.0882353	0.888889	-0.015873
MA_10435990g0010	11773	11773	-	32	17	15	0.53125	30	19	11	0.633333	12	0	12	0	22	10	12	0.454545	34	8	26	0.235294	16	1	15	0.0625	14	0	14	0	23	6	17	0.26087	7.50479e-06	0.00574937	-30.6753	0.295956	0.570833	0	0.193676
MA_10436002g0010	4785	4785	+	29	24	5	0.827586	35	6	29	0.171429	10	7	3	0.7	32	2	30	0.0625	30	1	29	0.0333333	40	0	40	0	29	0	29	0	37	13	24	0.351351	6.41047e-07	0.000973892	-26.4983	0.794253	0.171429	0.7	-0.288851
MA_10436009g0010	14991	14991	-	14	13	1	0.928571	15	13	2	0.866667	9	9	0	1	17	15	2	0.882353	11	10	1	0.909091	13	6	7	0.461538	19	6	13	0.315789	9	6	3	0.666667	8.84302e-06	0.00642705	-37.0629	0.0194805	0.405128	0.684211	0.215686
MA_10436010g0010	2446	2446	-	8	6	2	0.75	8	5	3	0.625	16	16	0	1	9	0	9	0	17	9	8	0.529412	17	6	11	0.352941	22	0	22	0	11	1	10	0.0909091	1.37542e-05	0.0087096	-41.9731	0.220588	0.272059	1	-0.0909091
MA_10436106g0010	13946	13946	-	13	0	13	0	10	0	10	0	8	0	8	0	12	0	12	0	14	9	5	0.642857	8	1	7	0.125	13	0	13	0	11	6	5	0.545455	7.79836e-07	0.00113819	34.7826	-0.642857	-0.125	0	-0.545455
MA_10436112g0020	7292	7292	+	26	17	9	0.653846	18	12	6	0.666667	13	4	9	0.307692	17	11	6	0.647059	25	7	18	0.28	16	5	11	0.3125	24	0	24	0	18	7	11	0.388889	2.37637e-06	0.00260128	-36.5679	0.373846	0.354167	0.307692	0.25817	x
MA_10436171g0010	16285	16285	-	39	3	36	0.0769231	33	10	23	0.30303	22	7	15	0.318182	23	0	23	0	39	9	30	0.230769	52	35	17	0.673077	29	21	8	0.724138	29	3	26	0.103448	5.04603e-07	0.000816099	28.5436	-0.153846	-0.370047	-0.405956	-0.103448	x
MA_10436199g0010	4037	4037	+	19	9	10	0.473684	22	11	11	0.5	19	3	16	0.157895	37	3	34	0.0810811	28	12	16	0.428571	31	12	19	0.387097	15	15	0	1	22	16	6	0.727273	1.49317e-05	0.00923959	30.4875	0.0451128	0.112903	-0.842105	-0.646192
MA_10436317g0020	7335	7335	-	19	6	13	0.315789	18	18	0	1	43	42	1	0.976744	20	20	0	1	22	14	8	0.636364	21	7	14	0.333333	42	13	29	0.309524	18	16	2	0.888889	6.11712e-09	2.21849e-05	-37.4563	-0.320574	0.666667	0.66722	0.111111
MA_10436317g0020	7344	7344	-	19	5	14	0.263158	17	10	7	0.588235	38	36	2	0.947368	20	3	17	0.15	22	14	8	0.636364	20	6	14	0.3	38	1	37	0.0263158	17	5	12	0.294118	1.50017e-05	0.00927595	-30.6427	-0.373206	0.288235	0.921053	-0.144118
MA_10436317g0020	42485	42485	-	27	21	6	0.777778	27	11	16	0.407407	11	4	7	0.363636	23	10	13	0.434783	32	7	25	0.21875	18	1	17	0.0555556	18	5	13	0.277778	17	3	14	0.176471	3.14611e-06	0.0031481	-33.4492	0.559028	0.351852	0.0858586	0.258312
MA_10436363g0010	5833	5833	-	30	0	30	0	24	24	0	1	12	0	12	0	19	15	4	0.789474	28	0	28	0	29	1	28	0.0344828	15	0	15	0	16	1	15	0.0625	3.14193e-13	3.16286e-09	-43.6096	0	0.965517	0	0.726974
MA_10436404g0010	2172	2172	+	25	18	7	0.72	22	17	5	0.772727	32	21	11	0.65625	18	16	2	0.888889	35	0	35	0	30	15	15	0.5	34	10	24	0.294118	12	2	10	0.166667	2.01061e-13	2.16569e-09	-49.9025	0.72	0.272727	0.362132	0.722222	x
MA_10436440g0010	8810	8810	-	17	3	14	0.176471	39	1	38	0.025641	33	3	30	0.0909091	33	3	30	0.0909091	26	6	20	0.230769	23	11	12	0.478261	22	10	12	0.454545	46	22	24	0.478261	4.57011e-10	2.38961e-06	33.6836	-0.0542986	-0.45262	-0.363636	-0.387352
MA_10436445g0020	4417	4417	-	29	0	29	0	31	0	31	0	13	0	13	0	12	0	12	0	27	16	11	0.592593	17	0	17	0	8	0	8	0	11	0	11	0	4.3338e-08	0.000111144	25.3968	-0.592593	0	0	0
MA_10436492g0010	3225	3225	+	31	5	26	0.16129	21	6	15	0.285714	13	0	13	0	8	1	7	0.125	16	7	9	0.4375	21	15	6	0.714286	23	8	15	0.347826	13	8	5	0.615385	3.85203e-06	0.00365884	35.6164	-0.27621	-0.428571	-0.347826	-0.490385	x
MA_10436507g0010	6354	6354	-	19	14	5	0.736842	12	9	3	0.75	15	13	2	0.866667	18	8	10	0.444444	22	4	18	0.181818	16	8	8	0.5	17	3	14	0.176471	15	6	9	0.4	5.58921e-06	0.00475052	-38.75	0.555024	0.25	0.690196	0.0444444
MA_10436523g0010	3682	3682	+	46	24	22	0.521739	38	0	38	0	22	0	22	0	46	29	17	0.630435	37	0	37	0	32	0	32	0	37	0	37	0	32	11	21	0.34375	1.02552e-08	3.40929e-05	-26.8974	0.521739	0	0	0.286685
MA_10436537g0010	6075	6075	-	9	9	0	1	18	4	14	0.222222	14	7	7	0.5	33	6	27	0.181818	21	0	21	0	25	2	23	0.08	9	0	9	0	20	0	20	0	5.30401e-08	0.000128384	-32.4685	1	0.142222	0.5	0.181818	x
MA_10436537g0010	6102	6102	-	14	12	2	0.857143	18	6	12	0.333333	15	11	4	0.733333	41	1	40	0.0243902	19	5	14	0.263158	36	0	36	0	15	1	14	0.0666667	32	1	31	0.03125	1.31301e-06	0.00166761	-27.2282	0.593985	0.333333	0.666667	-0.00685976
MA_10436538g0010	14054	14054	+	19	8	11	0.421053	17	0	17	0	12	9	3	0.75	18	0	18	0	15	0	15	0	19	0	19	0	13	0	13	0	11	0	11	0	1.06416e-06	0.00144248	-25.7576	0.421053	0	0.75	0
MA_10436551g0010	15941	15941	-	15	0	15	0	13	7	6	0.538462	18	0	18	0	23	21	2	0.913043	15	3	12	0.2	11	1	10	0.0909091	17	0	17	0	18	0	18	0	2.23751e-06	0.00248207	-34.0223	-0.2	0.447552	0	0.913043
MA_10436560g0010	5606	5606	+	25	0	25	0	13	4	9	0.307692	30	6	24	0.2	13	3	10	0.230769	30	14	16	0.466667	17	4	13	0.235294	42	33	9	0.785714	15	6	9	0.4	2.80591e-08	7.87062e-05	38.7583	-0.466667	0.0723982	-0.585714	-0.169231
MA_10436573g0010	8544	8544	-	22	9	13	0.409091	38	23	15	0.605263	18	12	6	0.666667	17	13	4	0.764706	27	8	19	0.296296	22	7	15	0.318182	20	5	15	0.25	25	7	18	0.28	1.26417e-05	0.00824614	-31.2766	0.112795	0.287081	0.416667	0.484706	x
MA_10436589g0010	3126	3126	+	36	3	33	0.0833333	34	3	31	0.0882353	8	3	5	0.375	8	0	8	0	27	4	23	0.148148	62	28	34	0.451613	21	11	10	0.52381	13	2	11	0.153846	9.44332e-06	0.00669188	26.1202	-0.0648148	-0.363378	-0.14881	-0.153846
MA_10436597g0010	11839	11839	+	28	28	0	1	57	39	18	0.684211	26	6	20	0.230769	28	24	4	0.857143	27	17	10	0.62963	36	19	17	0.527778	36	2	34	0.0555556	51	22	29	0.431373	3.00785e-07	0.000532869	-29.7842	0.37037	0.156433	0.175214	0.42577	x
MA_10436619g0010	1583	1583	+	26	9	17	0.346154	15	1	14	0.0666667	12	2	10	0.166667	13	7	6	0.538462	24	1	23	0.0416667	36	0	36	0	13	1	12	0.0769231	10	0	10	0	1.53771e-06	0.00186521	-26.3782	0.304487	0.0666667	0.0897436	0.538462
MA_10436619g0010	4159	4159	-	30	9	21	0.3	14	1	13	0.0714286	9	2	7	0.222222	20	10	10	0.5	26	1	25	0.0384615	35	1	34	0.0285714	10	0	10	0	19	1	18	0.0526316	9.45656e-07	0.00130924	-26.8037	0.261538	0.0428571	0.222222	0.447368
MA_10436659g0010	11975	11975	-	10	5	5	0.5	22	21	1	0.954545	14	6	8	0.428571	8	1	7	0.125	14	0	14	0	15	3	12	0.2	23	0	23	0	10	3	7	0.3	1.5002e-09	6.73294e-06	-51.4337	0.5	0.754545	0.428571	-0.175
MA_10436683g0010	8417	8417	+	39	3	36	0.0769231	26	5	21	0.192308	18	4	14	0.222222	18	0	18	0	26	11	15	0.423077	21	12	9	0.571429	14	7	7	0.5	9	2	7	0.222222	6.19135e-07	0.00094863	33.8331	-0.346154	-0.379121	-0.277778	-0.222222	x
MA_10436683g0010	13282	13282	-	16	2	14	0.125	8	3	5	0.375	10	1	9	0.1	16	16	0	1	13	0	13	0	15	1	14	0.0666667	14	2	12	0.142857	12	1	11	0.0833333	8.35392e-06	0.00619422	-36.5926	0.125	0.308333	-0.0428571	0.916667
MA_10436714g0010	12934	12934	+	32	22	10	0.6875	25	20	5	0.8	22	22	0	1	47	42	5	0.893617	36	20	16	0.555556	21	14	7	0.666667	37	20	17	0.540541	15	5	10	0.333333	4.14188e-07	0.000693831	-29.9985	0.131944	0.133333	0.459459	0.560284	x
MA_10436733g0010	19490	19490	-	23	3	20	0.130435	25	6	19	0.24	10	0	10	0	24	5	19	0.208333	29	14	15	0.482759	30	17	13	0.566667	16	7	9	0.4375	8	3	5	0.375	7.56811e-06	0.00577324	32.3244	-0.352324	-0.326667	-0.4375	-0.166667	x
MA_10436739g0010	2830	2830	+	25	16	9	0.64	14	3	11	0.214286	8	0	8	0	14	7	7	0.5	21	0	21	0	29	4	25	0.137931	11	0	11	0	19	0	19	0	2.62173e-08	7.45101e-05	-37.623	0.64	0.0763547	0	0.5
MA_10436739g0010	4595	4595	+	26	17	9	0.653846	42	25	17	0.595238	15	7	8	0.466667	21	16	5	0.761905	28	4	24	0.142857	20	6	14	0.3	20	7	13	0.35	10	1	9	0.1	7.16289e-08	0.000164506	-39.4231	0.510989	0.295238	0.116667	0.661905	x
MA_10436746g0010	3874	3874	+	11	2	9	0.181818	23	1	22	0.0434783	14	5	9	0.357143	18	3	15	0.166667	15	11	4	0.733333	26	15	11	0.576923	14	10	4	0.714286	11	6	5	0.545455	1.67553e-08	5.2464e-05	46.9697	-0.551515	-0.533445	-0.357143	-0.378788	x
MA_10436757g0010	1032	1032	-	14	4	10	0.285714	24	7	17	0.291667	40	16	24	0.4	41	4	37	0.097561	14	6	8	0.428571	26	10	16	0.384615	41	29	12	0.707317	29	15	14	0.517241	9.29404e-06	0.00662572	28.495	-0.142857	-0.0929487	-0.307317	-0.41968
MA_10436804g0010	5661	5661	-	22	4	18	0.181818	24	8	16	0.333333	20	2	18	0.1	25	5	20	0.2	14	8	6	0.571429	18	11	7	0.611111	22	17	5	0.772727	10	5	5	0.5	4.17888e-08	0.000108202	43.1834	-0.38961	-0.277778	-0.672727	-0.3	x
MA_10436831g0010	15271	15271	+	16	4	12	0.25	9	2	7	0.222222	10	2	8	0.2	18	1	17	0.0555556	14	8	6	0.571429	15	15	0	1	15	8	7	0.533333	20	8	12	0.4	7.51219e-07	0.0011039	43.9564	-0.321429	-0.777778	-0.333333	-0.344444	x
MA_10436832g0010	2992	2992	+	46	40	6	0.869565	23	7	16	0.304348	18	18	0	1	28	27	1	0.964286	36	5	31	0.138889	28	15	13	0.535714	14	7	7	0.5	16	2	14	0.125	2.94542e-13	3.00994e-09	-49.1489	0.730676	-0.231366	0.5	0.839286
MA_10436832g0010	2994	2994	-	20	19	1	0.95	11	1	10	0.0909091	8	8	0	1	10	10	0	1	11	4	7	0.363636	11	4	7	0.363636	11	5	6	0.454545	8	0	8	0	8.81325e-06	0.00642286	-45.8437	0.586364	-0.272727	0.545455	1
MA_10436832g0010	2995	2995	+	48	46	2	0.958333	23	8	15	0.347826	15	15	0	1	26	26	0	1	37	17	20	0.459459	27	17	10	0.62963	15	7	8	0.466667	15	6	9	0.4	5.30089e-08	0.000128384	-34.8214	0.498874	-0.281804	0.533333	0.6
MA_10436884g0010	12017	12017	+	28	7	21	0.25	37	4	33	0.108108	31	4	27	0.129032	35	0	35	0	32	16	16	0.5	38	17	21	0.447368	39	18	21	0.461538	31	11	20	0.354839	7.08355e-10	3.42147e-06	32.8353	-0.25	-0.33926	-0.332506	-0.354839	x
MA_10436927g0010	24362	24362	-	24	6	18	0.25	23	7	16	0.304348	17	5	12	0.294118	25	12	13	0.48	33	16	17	0.484848	26	20	6	0.769231	33	30	3	0.909091	14	10	4	0.714286	8.1014e-08	0.000182176	37.9902	-0.234848	-0.464883	-0.614973	-0.234286	x
MA_10436927g0010	34933	34933	+	33	29	4	0.878788	63	26	37	0.412698	21	13	8	0.619048	31	28	3	0.903226	26	14	12	0.538462	38	2	36	0.0526316	26	7	19	0.269231	20	15	5	0.75	1.20051e-06	0.0015618	-30.3194	0.340326	0.360067	0.349817	0.153226	x
MA_10436981g0010	7850	7850	+	33	25	8	0.757576	18	7	11	0.388889	11	2	9	0.181818	13	7	6	0.538462	30	8	22	0.266667	18	1	17	0.0555556	8	0	8	0	17	6	11	0.352941	1.41087e-05	0.00884122	-34.1187	0.490909	0.333333	0.181818	0.18552	x
MA_10436989g0010	19373	19373	+	13	1	12	0.0769231	25	4	21	0.16	20	6	14	0.3	29	16	13	0.551724	21	0	21	0	29	5	24	0.172414	26	0	26	0	35	1	34	0.0285714	9.7958e-07	0.00134412	-25.6291	0.0769231	-0.0124138	0.3	0.523153
MA_10436999g0010	16151	16151	-	13	13	0	1	26	12	14	0.461538	10	9	1	0.9	9	5	4	0.555556	20	5	15	0.25	11	2	9	0.181818	19	1	18	0.0526316	26	11	15	0.423077	7.43728e-07	0.0011004	-42.2414	0.75	0.27972	0.847368	0.132479	x
MA_10437002g0020	4916	4916	+	21	13	8	0.619048	13	0	13	0	15	0	15	0	30	15	15	0.5	31	0	31	0	10	2	8	0.2	21	0	21	0	20	4	16	0.2	6.47057e-06	0.00521679	-28.126	0.619048	-0.2	0	0.3
MA_10437018g0010	7745	7745	-	55	6	49	0.109091	50	14	36	0.28	28	9	19	0.321429	27	6	21	0.222222	37	16	21	0.432432	25	11	14	0.44	17	13	4	0.764706	44	18	26	0.409091	7.07869e-06	0.00553454	25.2795	-0.323342	-0.16	-0.443277	-0.186869	x
MA_10437020g0010	13857	13857	+	15	2	13	0.133333	37	21	16	0.567568	15	5	10	0.333333	49	29	20	0.591837	27	3	24	0.111111	36	8	28	0.222222	41	9	32	0.219512	21	0	21	0	2.23741e-08	6.56669e-05	-33.1379	0.0222222	0.345345	0.113821	0.591837
MA_10437036g0010	3512	3512	+	37	20	17	0.540541	32	16	16	0.5	26	20	6	0.769231	24	5	19	0.208333	37	12	25	0.324324	39	3	36	0.0769231	16	0	16	0	31	9	22	0.290323	1.6343e-07	0.000329654	-31.7483	0.216216	0.423077	0.769231	-0.0819892
MA_10437046g0010	6493	6493	+	11	6	5	0.545455	31	10	21	0.322581	14	6	8	0.428571	21	12	9	0.571429	25	2	23	0.08	21	1	20	0.047619	13	0	13	0	26	5	21	0.192308	2.38234e-07	0.000440989	-34.7441	0.465455	0.274962	0.428571	0.379121	x
MA_10437046g0010	7376	7376	+	23	22	1	0.956522	20	2	18	0.1	9	1	8	0.111111	21	14	7	0.666667	26	4	22	0.153846	32	1	31	0.03125	8	0	8	0	19	3	16	0.157895	5.58851e-10	2.79978e-06	-44.0129	0.802676	0.06875	0.111111	0.508772
MA_10437048g0010	4285	4285	-	37	10	27	0.27027	24	7	17	0.291667	25	23	2	0.92	18	11	7	0.611111	47	3	44	0.0638298	29	8	21	0.275862	11	2	9	0.181818	23	1	22	0.0434783	3.65746e-09	1.45909e-05	-36.3112	0.20644	0.0158046	0.738182	0.567633
MA_10437048g0010	16014	16014	+	46	18	28	0.391304	35	13	22	0.371429	12	0	12	0	45	29	16	0.644444	51	17	34	0.333333	31	0	31	0	21	0	21	0	28	6	22	0.214286	3.07897e-06	0.00310528	-25.921	0.057971	0.371429	0	0.430159
MA_10437051g0010	8206	8206	-	29	29	0	1	28	10	18	0.357143	16	0	16	0	26	5	21	0.192308	20	11	9	0.55	37	0	37	0	8	0	8	0	17	0	17	0	3.28899e-06	0.00325313	-31.0298	0.45	0.357143	0	0.192308
MA_10437056g0010	7265	7265	-	28	17	11	0.607143	30	28	2	0.933333	26	6	20	0.230769	30	0	30	0	25	8	17	0.32	36	36	0	1	15	13	2	0.866667	15	15	0	1	3.56805e-07	0.000607147	34.384	0.287143	-0.0666667	-0.635897	-1
MA_10437056g0010	7379	7379	-	36	0	36	0	15	15	0	1	18	0	18	0	20	0	20	0	33	17	16	0.515152	11	11	0	1	32	26	6	0.8125	15	9	6	0.6	2.93543e-13	3.00994e-09	52.3768	-0.515152	0	-0.8125	-0.6
MA_10437059g0020	2619	2619	-	35	3	32	0.0857143	29	7	22	0.241379	16	1	15	0.0625	25	4	21	0.16	25	13	12	0.52	39	13	26	0.333333	14	6	8	0.428571	13	9	4	0.692308	1.50936e-06	0.00183703	30.7692	-0.434286	-0.091954	-0.366071	-0.532308
MA_10437077g0010	26238	26238	-	47	28	19	0.595745	47	24	23	0.510638	20	10	10	0.5	51	28	23	0.54902	51	18	33	0.352941	40	12	28	0.3	29	4	25	0.137931	18	4	14	0.222222	1.68643e-06	0.00200718	-27.0092	0.242804	0.210638	0.362069	0.326797	x
MA_10437086g0010	11424	11424	+	31	14	17	0.451613	22	13	9	0.590909	20	8	12	0.4	20	10	10	0.5	21	18	3	0.857143	22	18	4	0.818182	13	8	5	0.615385	24	20	4	0.833333	1.24367e-05	0.00815055	31.6129	-0.40553	-0.227273	-0.215385	-0.333333	x
MA_10437101g0010	10005	10005	-	23	4	19	0.173913	21	1	20	0.047619	13	6	7	0.461538	22	16	6	0.727273	49	6	43	0.122449	37	0	37	0	40	0	40	0	20	0	20	0	1.89663e-09	8.17166e-06	-30.0676	0.0514641	0.047619	0.461538	0.727273
MA_10437108g0010	11080	11080	-	14	7	7	0.5	27	14	13	0.518519	19	6	13	0.315789	31	6	25	0.193548	19	6	13	0.315789	28	3	25	0.107143	34	2	32	0.0588235	37	2	35	0.0540541	1.15189e-05	0.0077256	-25.2468	0.184211	0.411376	0.256966	0.139494	x
MA_10437113g0010	6217	6217	+	16	0	16	0	25	0	25	0	30	0	30	0	42	8	34	0.190476	20	16	4	0.8	16	0	16	0	41	17	24	0.414634	28	4	24	0.142857	1.24895e-07	0.000263265	28.1584	-0.8	0	-0.414634	0.047619
MA_10437113g0010	9240	9240	+	59	16	43	0.271186	54	14	40	0.259259	23	8	15	0.347826	50	6	44	0.12	62	30	32	0.483871	36	23	13	0.638889	57	23	34	0.403509	30	17	13	0.566667	8.5221e-08	0.000189657	26.6144	-0.212685	-0.37963	-0.0556827	-0.446667
MA_10437119g0010	3074	3074	+	16	0	16	0	33	14	19	0.424242	15	6	9	0.4	12	12	0	1	21	4	17	0.190476	29	2	27	0.0689655	14	0	14	0	9	2	7	0.222222	1.0433e-05	0.00720364	-31.1464	-0.190476	0.355277	0.4	0.777778
MA_10437180g0010	23043	23043	-	28	21	7	0.75	16	10	6	0.625	18	12	6	0.666667	24	17	7	0.708333	17	7	10	0.411765	13	7	6	0.538462	12	3	9	0.25	20	3	17	0.15	5.04262e-06	0.00443753	-37.5094	0.338235	0.0865385	0.416667	0.558333
MA_10437183g0010	45026	45026	-	25	19	6	0.76	21	17	4	0.809524	20	13	7	0.65	28	8	20	0.285714	16	9	7	0.5625	13	6	7	0.461538	34	0	34	0	33	1	32	0.030303	1.88539e-10	1.0745e-06	-43.9716	0.1975	0.347985	0.65	0.255411	x
MA_10437185g0010	6388	6388	+	10	8	2	0.8	13	12	1	0.923077	19	5	14	0.263158	9	7	2	0.777778	15	15	0	1	14	14	0	1	8	8	0	1	10	10	0	1	7.08352e-08	0.000163031	37.2549	-0.2	-0.0769231	-0.736842	-0.222222
MA_10437190g0010	26162	26162	-	17	14	3	0.823529	10	0	10	0	12	6	6	0.5	11	0	11	0	26	1	25	0.0384615	13	1	12	0.0769231	11	0	11	0	13	1	12	0.0769231	1.82779e-06	0.00212839	-35.2381	0.785068	-0.0769231	0.5	-0.0769231
MA_10437199g0010	8845	8845	-	20	3	17	0.15	24	0	24	0	13	0	13	0	42	38	4	0.904762	27	0	27	0	27	0	27	0	8	0	8	0	34	0	34	0	4.44089e-16	7.03442e-12	-41.4141	0.15	0	0	0.904762
MA_10437199g0010	8927	8927	-	23	0	23	0	20	1	19	0.05	18	6	12	0.333333	37	20	17	0.540541	26	0	26	0	23	0	23	0	17	0	17	0	15	0	15	0	1.54926e-09	6.89567e-06	-27.551	0	0.05	0.333333	0.540541
MA_10437213g0010	14448	14448	-	25	23	2	0.92	19	16	3	0.842105	8	8	0	1	13	13	0	1	16	8	8	0.5	21	12	9	0.571429	18	6	12	0.333333	25	7	18	0.28	1.477e-11	1.13637e-07	-51.0577	0.42	0.270677	0.666667	0.72	x
MA_10437217g0010	10901	10901	+	34	11	23	0.323529	35	3	32	0.0857143	15	1	14	0.0666667	13	1	12	0.0769231	30	25	5	0.833333	25	0	25	0	37	22	15	0.594595	18	15	3	0.833333	1.38392e-09	6.26326e-06	39.8688	-0.509804	0.0857143	-0.527928	-0.75641
MA_10437219g0010	28171	28171	-	19	11	8	0.578947	25	17	8	0.68	25	18	7	0.72	26	21	5	0.807692	20	8	12	0.4	18	11	7	0.611111	19	3	16	0.157895	11	0	11	0	1.08723e-06	0.00145386	-38.1734	0.178947	0.0688889	0.562105	0.807692
MA_10437222g0010	9652	9652	+	35	27	8	0.771429	28	21	7	0.75	14	5	9	0.357143	32	21	11	0.65625	14	6	8	0.428571	24	14	10	0.583333	12	4	8	0.333333	29	4	25	0.137931	9.06462e-06	0.00652302	-32.4469	0.342857	0.166667	0.0238095	0.518319
MA_10437222g0010	9974	9974	-	15	6	9	0.4	21	8	13	0.380952	12	2	10	0.166667	10	5	5	0.5	39	2	37	0.0512821	11	1	10	0.0909091	25	3	22	0.12	16	1	15	0.0625	1.52882e-05	0.00940456	-28.5146	0.348718	0.290043	0.0466667	0.4375
MA_10437237g0010	6870	6870	+	24	11	13	0.458333	17	4	13	0.235294	16	1	15	0.0625	27	3	24	0.111111	27	17	10	0.62963	16	11	5	0.6875	14	6	8	0.428571	12	6	6	0.5	6.57253e-06	0.00526353	35.352	-0.171296	-0.452206	-0.366071	-0.388889	x
MA_10437247g0010	20290	20290	-	20	3	17	0.15	17	9	8	0.529412	19	8	11	0.421053	10	9	1	0.9	11	1	10	0.0909091	15	1	14	0.0666667	18	1	17	0.0555556	16	2	14	0.125	2.72968e-06	0.00283804	-35.6061	0.0590909	0.462745	0.365497	0.775
MA_10437251g0020	12897	12897	+	12	11	1	0.916667	17	7	10	0.411765	16	9	7	0.5625	19	12	7	0.631579	10	4	6	0.4	19	3	16	0.157895	37	9	28	0.243243	19	4	15	0.210526	3.23086e-06	0.00320447	-37.4081	0.516667	0.25387	0.319257	0.421053	x
MA_10437262g0010	3551	3551	+	19	12	7	0.631579	32	12	20	0.375	13	8	5	0.615385	22	14	8	0.636364	11	3	8	0.272727	20	3	17	0.15	14	0	14	0	17	1	16	0.0588235	3.22095e-08	8.7699e-05	-42.198	0.358852	0.225	0.615385	0.57754	x
MA_10437268g0010	13583	13583	+	22	21	1	0.954545	15	2	13	0.133333	16	10	6	0.625	24	11	13	0.458333	31	4	27	0.129032	24	3	21	0.125	12	2	10	0.166667	24	5	19	0.208333	8.18696e-09	2.85385e-05	-41.7582	0.825513	0.00833333	0.458333	0.25
MA_1046574g0010	1428	1428	-	14	12	2	0.857143	12	3	9	0.25	19	13	6	0.684211	10	3	7	0.3	10	1	9	0.1	16	4	12	0.25	15	2	13	0.133333	9	1	8	0.111111	1.16512e-05	0.00777076	-40.3636	0.757143	0	0.550877	0.188889
MA_105093g0010	1152	1152	-	43	2	41	0.0465116	11	0	11	0	8	0	8	0	17	0	17	0	23	7	16	0.304348	10	1	9	0.1	11	6	5	0.545455	14	4	10	0.285714	1.31921e-06	0.00167047	28.5028	-0.257836	-0.1	-0.545455	-0.285714
MA_106719g0010	5332	5332	+	14	2	12	0.142857	17	5	12	0.294118	10	4	6	0.4	9	0	9	0	13	8	5	0.615385	13	7	6	0.538462	11	7	4	0.636364	8	8	0	1	8.00634e-06	0.00601384	44.6667	-0.472527	-0.244344	-0.236364	-1	x
MA_10677g0020	3870	3870	+	20	0	20	0	24	3	21	0.125	13	6	7	0.461538	20	19	1	0.95	20	3	17	0.15	26	0	26	0	33	2	31	0.0606061	14	0	14	0	1.63293e-07	0.000329654	-30.9873	-0.15	0.125	0.400932	0.95
MA_10677g0020	4351	4351	+	29	0	29	0	28	0	28	0	17	9	8	0.529412	21	21	0	1	23	1	22	0.0434783	49	5	44	0.102041	24	0	24	0	12	0	12	0	6.04096e-07	0.000929555	-26.0234	-0.0434783	-0.102041	0.529412	1
MA_10761g0010	9854	9854	-	16	5	11	0.3125	22	8	14	0.363636	22	1	21	0.0454545	39	2	37	0.0512821	22	16	6	0.727273	29	18	11	0.62069	25	18	7	0.72	18	3	15	0.166667	4.79636e-10	2.48379e-06	42.349	-0.414773	-0.257053	-0.674545	-0.115385	x
MA_10761g0010	9866	9866	-	18	3	15	0.166667	20	6	14	0.3	17	1	16	0.0588235	38	3	35	0.0789474	21	11	10	0.52381	25	13	12	0.52	14	6	8	0.428571	16	4	12	0.25	7.56216e-06	0.00577279	30.7583	-0.357143	-0.22	-0.369748	-0.171053	x
MA_10761g0010	9884	9884	-	16	2	14	0.125	22	9	13	0.409091	20	1	19	0.05	44	2	42	0.0454545	19	12	7	0.631579	26	14	12	0.538462	14	6	8	0.428571	17	3	14	0.176471	1.61061e-06	0.00193836	32.3271	-0.506579	-0.129371	-0.378571	-0.131016	x
MA_10761g0010	10516	10516	-	32	6	26	0.1875	37	9	28	0.243243	8	1	7	0.125	43	11	32	0.255814	29	9	20	0.310345	24	11	13	0.458333	37	22	15	0.594595	26	16	10	0.615385	9.10805e-06	0.00654035	27.5	-0.122845	-0.21509	-0.469595	-0.359571	x
MA_10761g0010	10524	10524	-	34	9	25	0.264706	37	9	28	0.243243	8	0	8	0	43	9	34	0.209302	29	11	18	0.37931	25	11	14	0.44	36	21	15	0.583333	26	17	9	0.653846	1.73084e-06	0.00205324	29.593	-0.114604	-0.196757	-0.583333	-0.444544	x
MA_108278g0010	5615	5615	-	15	0	15	0	26	10	16	0.384615	11	1	10	0.0909091	21	9	12	0.428571	31	0	31	0	43	0	43	0	18	0	18	0	23	0	23	0	1.06728e-10	6.4949e-07	-27.3973	0	0.384615	0.0909091	0.428571
MA_1090407g0010	1123	1123	+	20	15	5	0.75	41	26	15	0.634146	24	19	5	0.791667	18	11	7	0.611111	40	19	21	0.475	48	18	30	0.375	28	12	16	0.428571	14	4	10	0.285714	1.58558e-05	0.00963813	-28.1628	0.275	0.259146	0.363095	0.325397	x
MA_109115g0010	4276	4276	-	19	18	1	0.947368	34	0	34	0	22	5	17	0.227273	16	9	7	0.5625	33	4	29	0.121212	18	0	18	0	15	0	15	0	23	1	22	0.0434783	2.83731e-07	0.000511917	-29.5469	0.826156	0	0.227273	0.519022
MA_110448g0020	1382	1382	-	34	1	33	0.0294118	31	1	30	0.0322581	14	0	14	0	32	5	27	0.15625	25	5	20	0.2	21	7	14	0.333333	18	8	10	0.444444	13	9	4	0.692308	5.94301e-08	0.000141937	31.356	-0.170588	-0.301075	-0.444444	-0.536058	x
MA_1130033g0010	1320	1320	+	24	18	6	0.75	22	15	7	0.681818	12	10	2	0.833333	31	28	3	0.903226	26	16	10	0.615385	25	10	15	0.4	16	7	9	0.4375	12	5	7	0.416667	1.48089e-05	0.00917785	-31.674	0.134615	0.281818	0.395833	0.486559	x
MA_11621g0010	2376	2376	-	14	14	0	1	48	11	37	0.229167	15	3	12	0.2	24	16	8	0.666667	22	3	19	0.136364	46	5	41	0.108696	17	2	15	0.117647	17	2	15	0.117647	2.13563e-07	0.000401562	-31.7997	0.863636	0.120471	0.0823529	0.54902
MA_11621g0010	16802	16802	-	16	0	16	0	17	5	12	0.294118	12	0	12	0	9	0	9	0	16	8	8	0.5	12	7	5	0.583333	10	0	10	0	13	9	4	0.692308	8.09584e-06	0.00606073	37.7996	-0.5	-0.289216	0	-0.692308
MA_11621g0010	16840	16840	-	14	7	7	0.5	15	3	12	0.2	20	1	19	0.05	11	0	11	0	20	15	5	0.75	13	4	9	0.307692	15	6	9	0.4	12	10	2	0.833333	4.38456e-06	0.00402058	40	-0.25	-0.107692	-0.35	-0.833333	x
MA_11621g0010	17166	17166	-	32	2	30	0.0625	29	4	25	0.137931	29	0	29	0	36	1	35	0.0277778	22	17	5	0.772727	15	9	6	0.6	13	10	3	0.769231	12	6	6	0.5	0	0	62.1864	-0.710227	-0.462069	-0.769231	-0.472222	x
MA_11621g0010	17205	17205	-	40	3	37	0.075	42	3	39	0.0714286	42	2	40	0.047619	46	4	42	0.0869565	38	15	23	0.394737	27	12	15	0.444444	35	11	24	0.314286	20	6	14	0.3	2.37645e-10	1.3332e-06	29.6078	-0.319737	-0.373016	-0.266667	-0.213043	x
MA_11621g0010	17231	17231	-	49	11	38	0.22449	63	12	51	0.190476	50	8	42	0.16	42	6	36	0.142857	41	15	26	0.365854	35	18	17	0.514286	48	18	30	0.375	42	22	20	0.52381	5.74481e-08	0.000137815	25.8386	-0.141364	-0.32381	-0.215	-0.380952	x
MA_118288g0010	4313	4313	-	35	1	34	0.0285714	18	2	16	0.111111	9	0	9	0	12	0	12	0	16	12	4	0.75	19	3	16	0.157895	8	4	4	0.5	8	1	7	0.125	3.53637e-07	0.000602709	35.1616	-0.721429	-0.0467836	-0.5	-0.125
MA_118674g0010	3704	3704	+	25	16	9	0.64	25	0	25	0	14	9	5	0.642857	10	5	5	0.5	26	0	26	0	19	1	18	0.0526316	32	0	32	0	8	0	8	0	1.12944e-11	9.2163e-08	-39.3641	0.64	-0.0526316	0.642857	0.5
MA_11893g0010	3558	3558	+	16	15	1	0.9375	15	7	8	0.466667	22	12	10	0.545455	10	0	10	0	22	1	21	0.0454545	22	0	22	0	19	1	18	0.0526316	17	0	17	0	8.31557e-14	9.84278e-10	-51.4683	0.892045	0.466667	0.492823	0
MA_119799g0010	3475	3475	+	35	35	0	1	24	17	7	0.708333	9	3	6	0.333333	10	3	7	0.3	22	8	14	0.363636	23	17	6	0.73913	17	2	15	0.117647	16	0	16	0	4.26013e-07	0.000709228	-39.7436	0.636364	-0.0307971	0.215686	0.3
MA_121967g0010	1284	1284	-	30	20	10	0.666667	40	1	39	0.025	12	0	12	0	15	11	4	0.733333	45	6	39	0.133333	26	0	26	0	19	0	19	0	15	0	15	0	2.90163e-07	0.000520904	-27.2754	0.533333	0.025	0	0.733333
MA_123269g0010	1383	1383	+	34	9	25	0.264706	19	0	19	0	12	0	12	0	34	0	34	0	16	10	6	0.625	11	6	5	0.545455	14	5	9	0.357143	21	3	18	0.142857	6.81855e-06	0.00540032	29.6188	-0.360294	-0.545455	-0.357143	-0.142857	x
MA_127807g0010	3890	3890	-	10	7	3	0.7	17	3	14	0.176471	14	14	0	1	13	2	11	0.153846	24	24	0	1	17	17	0	1	12	12	0	1	8	7	1	0.875	2.08161e-11	1.53581e-07	50.2125	-0.3	-0.823529	0	-0.721154
MA_12791g0010	3780	3780	+	34	0	34	0	34	0	34	0	19	2	17	0.105263	22	0	22	0	18	6	12	0.333333	12	6	6	0.5	20	1	19	0.05	9	3	6	0.333333	4.44987e-07	0.000732886	25.2838	-0.333333	-0.5	0.0552632	-0.333333
MA_12791g0010	3792	3792	+	33	3	30	0.0909091	36	1	35	0.0277778	18	3	15	0.166667	17	0	17	0	18	9	9	0.5	15	12	3	0.8	21	12	9	0.571429	8	6	2	0.75	2.22045e-15	3.2763e-11	56.1725	-0.409091	-0.772222	-0.404762	-0.75	x
MA_12791g0010	21634	21634	+	22	7	15	0.318182	16	4	12	0.25	9	0	9	0	8	4	4	0.5	11	1	10	0.0909091	22	0	22	0	13	0	13	0	19	0	19	0	1.03064e-05	0.00712993	-25.7343	0.227273	0.25	0	0.5
MA_12791g0010	23377	23377	+	20	11	9	0.55	12	8	4	0.666667	8	2	6	0.25	21	10	11	0.47619	15	13	2	0.866667	16	13	3	0.8125	15	12	3	0.8	17	17	0	1	6.54875e-06	0.00525229	36.4819	-0.316667	-0.145833	-0.55	-0.52381	x
MA_12800g0010	2043	2043	+	35	24	11	0.685714	19	17	2	0.894737	28	19	9	0.678571	32	28	4	0.875	27	12	15	0.444444	15	5	10	0.333333	47	17	30	0.361702	39	23	16	0.589744	1.51759e-07	0.000309004	-32.6617	0.24127	0.561404	0.316869	0.285256	x
MA_130537g0010	15808	15808	-	11	0	11	0	12	0	12	0	12	0	12	0	21	0	21	0	9	1	8	0.111111	12	6	6	0.5	16	4	12	0.25	11	2	9	0.181818	2.337e-06	0.00256338	27.0833	-0.111111	-0.5	-0.25	-0.181818	x
MA_131287g0010	2275	2275	+	16	11	5	0.6875	28	24	4	0.857143	76	37	39	0.486842	35	27	8	0.771429	25	19	6	0.76	26	22	4	0.846154	127	11	116	0.0866142	11	9	2	0.818182	3.87248e-09	1.5279e-05	-31.5958	-0.0725	0.010989	0.400228	-0.0467532
MA_132893g0020	1100	1100	+	19	16	3	0.842105	19	15	4	0.789474	20	7	13	0.35	12	9	3	0.75	23	22	1	0.956522	11	10	1	0.909091	10	10	0	1	19	18	1	0.947368	1.56078e-05	0.00953041	28.0952	-0.114416	-0.119617	-0.65	-0.197368	x
MA_134078g0010	265	265	-	11	11	0	1	21	14	7	0.666667	20	15	5	0.75	40	38	2	0.95	28	16	12	0.571429	17	11	6	0.647059	37	24	13	0.648649	25	10	15	0.4	1.35068e-05	0.00860858	-27.7733	0.428571	0.0196078	0.101351	0.55
MA_135547g0010	838	838	+	26	10	16	0.384615	35	3	32	0.0857143	17	7	10	0.411765	24	10	14	0.416667	28	1	27	0.0357143	31	3	28	0.0967742	35	0	35	0	19	0	19	0	5.42747e-08	0.000131078	-25.8719	0.348901	-0.0110599	0.411765	0.416667
MA_13921g0010	2303	2303	-	15	0	15	0	14	0	14	0	10	5	5	0.5	21	11	10	0.52381	21	0	21	0	31	0	31	0	22	1	21	0.0454545	14	0	14	0	5.70103e-07	0.000893847	-25.5303	0	0	0.454545	0.52381
MA_14319g0030	4535	4535	-	48	27	21	0.5625	40	20	20	0.5	23	16	7	0.695652	16	9	7	0.5625	41	14	27	0.341463	33	4	29	0.121212	29	11	18	0.37931	23	6	17	0.26087	2.68788e-06	0.0028136	-28.9151	0.221037	0.378788	0.316342	0.30163	x
MA_14475g0010	2141	2141	+	25	9	16	0.36	32	13	19	0.40625	13	12	1	0.923077	27	6	21	0.222222	23	4	19	0.173913	36	4	32	0.111111	26	5	21	0.192308	22	0	22	0	1.54552e-06	0.00187047	-29.0876	0.186087	0.295139	0.730769	0.222222	x
MA_14541g0010	3263	3263	+	25	17	8	0.68	17	16	1	0.941176	9	8	1	0.888889	12	12	0	1	14	1	13	0.0714286	17	17	0	1	8	1	7	0.125	9	0	9	0	8.06532e-07	0.00116609	-44.5437	0.608571	-0.0588235	0.763889	1
MA_147026g0020	2572	2572	+	20	0	20	0	24	1	23	0.0416667	8	0	8	0	11	0	11	0	15	0	15	0	16	0	16	0	23	19	4	0.826087	8	0	8	0	1.4341e-06	0.00176538	29.0579	0	0.0416667	-0.826087	0
MA_160113g0010	2128	2128	+	53	24	29	0.45283	46	2	44	0.0434783	11	1	10	0.0909091	35	0	35	0	36	26	10	0.722222	11	4	7	0.363636	23	11	12	0.478261	22	13	9	0.590909	2.2159e-10	1.25622e-06	40.075	-0.269392	-0.320158	-0.387352	-0.590909	x
MA_160810g0010	2393	2393	+	37	15	22	0.405405	17	9	8	0.529412	32	16	16	0.5	53	43	10	0.811321	38	9	29	0.236842	16	5	11	0.3125	20	13	7	0.65	22	2	20	0.0909091	6.88694e-06	0.00544249	-29.5039	0.168563	0.216912	-0.15	0.720412
MA_16299g0010	3650	3650	-	28	0	28	0	16	11	5	0.6875	11	10	1	0.909091	10	10	0	1	29	0	29	0	14	1	13	0.0714286	16	3	13	0.1875	8	0	8	0	1.24374e-08	4.04732e-05	-41.7222	0	0.616071	0.721591	1
MA_16454g0010	10695	10695	+	32	12	20	0.375	38	7	31	0.184211	24	10	14	0.416667	31	12	19	0.387097	19	1	18	0.0526316	28	1	27	0.0357143	26	2	24	0.0769231	19	1	18	0.0526316	1.87634e-07	0.000364811	-27.3652	0.322368	0.148496	0.339744	0.334465	x
MA_16582g0010	5054	5054	-	38	37	1	0.973684	69	64	5	0.927536	27	27	0	1	15	15	0	1	44	43	1	0.977273	47	12	35	0.255319	18	17	1	0.944444	17	17	0	1	2.40356e-09	1.01131e-05	-25.3382	-0.00358852	0.672217	0.0555556	0
MA_16582g0010	6168	6168	+	14	11	3	0.785714	15	13	2	0.866667	10	5	5	0.5	19	13	6	0.684211	20	6	14	0.3	12	4	8	0.333333	23	5	18	0.217391	14	3	11	0.214286	1.12735e-07	0.000240455	-46.3268	0.485714	0.533333	0.282609	0.469925	x
MA_16782g0010	11910	11910	+	26	8	18	0.307692	21	14	7	0.666667	17	6	11	0.352941	31	15	16	0.483871	22	3	19	0.136364	25	6	19	0.24	32	6	26	0.1875	19	1	18	0.0526316	9.77423e-06	0.00685783	-28.9366	0.171329	0.426667	0.165441	0.431239	x
MA_16782g0010	19404	19404	-	26	15	11	0.576923	17	7	10	0.411765	15	8	7	0.533333	20	7	13	0.35	30	6	24	0.2	15	5	10	0.333333	10	0	10	0	25	1	24	0.04	7.31667e-06	0.0056454	-32.4359	0.376923	0.0784314	0.533333	0.31
MA_16823g0010	3112	3112	+	35	24	11	0.685714	39	4	35	0.102564	34	13	21	0.382353	47	15	32	0.319149	56	11	45	0.196429	44	2	42	0.0454545	49	2	47	0.0408163	54	2	52	0.037037	7.09564e-11	4.52243e-07	-27.7546	0.489286	0.0571096	0.341537	0.282112
MA_16845g0010	947	947	-	20	16	4	0.8	26	3	23	0.115385	15	9	6	0.6	20	8	12	0.4	26	1	25	0.0384615	17	0	17	0	8	0	8	0	8	2	6	0.25	3.10368e-08	8.52821e-05	-39.3597	0.761538	0.115385	0.6	0.15	x
MA_168957g0010	6477	6477	-	26	3	23	0.115385	22	4	18	0.181818	13	3	10	0.230769	31	3	28	0.0967742	32	14	18	0.4375	33	20	13	0.606061	23	8	15	0.347826	38	13	25	0.342105	1.60934e-06	0.00193836	29.5204	-0.322115	-0.424242	-0.117057	-0.245331	x
MA_17335g0010	2566	2566	+	28	25	3	0.892857	26	5	21	0.192308	17	14	3	0.823529	17	1	16	0.0588235	38	2	36	0.0526316	32	2	30	0.0625	15	1	14	0.0666667	18	3	15	0.166667	5.7867e-12	4.98641e-08	-43.3694	0.840226	0.129808	0.756863	-0.107843
MA_17338g0010	5420	5420	+	54	25	29	0.462963	36	1	35	0.0277778	18	3	15	0.166667	32	20	12	0.625	97	17	80	0.175258	51	3	48	0.0588235	32	0	32	0	34	1	33	0.0294118	7.49825e-09	2.66008e-05	-25.1869	0.287705	-0.0310458	0.166667	0.595588
MA_1734g0010	8273	8273	+	26	2	24	0.0769231	22	3	19	0.136364	20	5	15	0.25	9	1	8	0.111111	16	7	9	0.4375	19	8	11	0.421053	30	16	14	0.533333	11	4	7	0.363636	1.27237e-05	0.00827471	31.7669	-0.360577	-0.284689	-0.283333	-0.252525	x
MA_175001g0010	1583	1583	+	35	19	16	0.542857	43	21	22	0.488372	26	13	13	0.5	14	7	7	0.5	49	16	33	0.326531	51	13	38	0.254902	28	5	23	0.178571	22	3	19	0.136364	9.13485e-06	0.00655087	-26.1808	0.216327	0.23347	0.321429	0.363636	x
MA_17763g0010	11566	11566	-	44	21	23	0.477273	38	22	16	0.578947	18	9	9	0.5	54	42	12	0.777778	52	12	40	0.230769	51	18	33	0.352941	32	10	22	0.3125	20	14	6	0.7	3.53816e-06	0.00345091	-26.2003	0.246503	0.226006	0.1875	0.0777778
MA_17817g0010	55319	55319	+	30	29	1	0.966667	38	27	11	0.710526	19	19	0	1	15	15	0	1	20	17	3	0.85	25	14	11	0.56	14	5	9	0.357143	26	8	18	0.307692	2.16288e-08	6.36529e-05	-36.4706	0.116667	0.150526	0.642857	0.692308	x
MA_17853g0010	18039	18039	+	23	13	10	0.565217	12	9	3	0.75	10	2	8	0.2	17	4	13	0.235294	17	13	4	0.764706	16	13	3	0.8125	18	15	3	0.833333	17	15	2	0.882353	6.96752e-06	0.00548204	37.1917	-0.199488	-0.0625	-0.633333	-0.647059
MA_18269g0010	3091	3091	+	32	21	11	0.65625	17	7	10	0.411765	35	2	33	0.0571429	19	2	17	0.105263	27	2	25	0.0740741	17	2	15	0.117647	52	2	50	0.0384615	30	1	29	0.0333333	1.74006e-07	0.000345621	-25.5124	0.582176	0.294118	0.0186813	0.0719298
MA_18316g0010	7667	7667	-	32	1	31	0.03125	42	17	25	0.404762	9	0	9	0	19	18	1	0.947368	22	0	22	0	29	0	29	0	29	0	29	0	8	0	8	0	5.47229e-13	5.40766e-09	-35.2941	0.03125	0.404762	0	0.947368
MA_18316g0010	25301	25301	-	33	20	13	0.606061	27	6	21	0.222222	13	1	12	0.0769231	19	8	11	0.421053	23	3	20	0.130435	27	4	23	0.148148	11	1	10	0.0909091	27	1	26	0.037037	8.16736e-06	0.0060923	-27.8162	0.475626	0.0740741	-0.013986	0.384016
MA_18320g0020	3418	3418	-	55	26	29	0.472727	64	20	44	0.3125	14	10	4	0.714286	40	34	6	0.85	37	0	37	0	45	16	29	0.355556	34	1	33	0.0294118	51	16	35	0.313725	3.37389e-10	1.82619e-06	-32.2626	0.472727	-0.0430556	0.684874	0.536275
MA_18320g0020	19202	19202	-	23	20	3	0.869565	33	13	20	0.393939	24	10	14	0.416667	23	19	4	0.826087	30	6	24	0.2	35	20	15	0.571429	21	4	17	0.190476	20	2	18	0.1	1.11417e-05	0.00751943	-30.0055	0.669565	-0.177489	0.22619	0.726087
MA_18403g0010	8621	8621	-	26	2	24	0.0769231	17	3	14	0.176471	25	2	23	0.08	37	5	32	0.135135	29	8	21	0.275862	26	14	12	0.538462	10	1	9	0.1	25	11	14	0.44	1.24398e-05	0.00815055	26.3492	-0.198939	-0.361991	-0.02	-0.304865
MA_18615g0020	12488	12488	-	23	8	15	0.347826	20	5	15	0.25	18	9	9	0.5	25	18	7	0.72	23	5	18	0.217391	24	2	22	0.0833333	12	1	11	0.0833333	15	2	13	0.133333	3.86155e-06	0.00366465	-32.9981	0.130435	0.166667	0.416667	0.586667	x
MA_18750g0020	38662	38662	-	12	3	9	0.25	36	4	32	0.111111	12	5	7	0.416667	14	6	8	0.428571	19	9	10	0.473684	17	11	6	0.647059	22	12	10	0.545455	16	13	3	0.8125	5.42395e-06	0.00467756	36.4865	-0.223684	-0.535948	-0.128788	-0.383929	x
MA_18795g0030	9642	9642	-	17	0	17	0	12	5	7	0.416667	13	0	13	0	11	0	11	0	25	15	10	0.6	14	2	12	0.142857	8	3	5	0.375	9	6	3	0.666667	9.0969e-06	0.0065367	36.9946	-0.6	0.27381	-0.375	-0.666667
MA_18980g0010	51664	51664	-	21	18	3	0.857143	24	0	24	0	9	3	6	0.333333	14	7	7	0.5	44	1	43	0.0227273	16	0	16	0	9	1	8	0.111111	9	1	8	0.111111	7.50004e-09	2.66008e-05	-37.3303	0.834416	0	0.222222	0.388889
MA_1960g0010	14720	14720	-	16	11	5	0.6875	21	2	19	0.0952381	9	5	4	0.555556	22	1	21	0.0454545	17	1	16	0.0588235	27	1	26	0.037037	12	0	12	0	23	0	23	0	3.81807e-06	0.00362978	-25.4095	0.628676	0.0582011	0.555556	0.0454545
MA_196302g0010	574	574	-	49	13	36	0.265306	29	8	21	0.275862	29	10	19	0.344828	40	13	27	0.325	37	12	25	0.324324	34	18	16	0.529412	54	36	18	0.666667	53	34	19	0.641509	1.73737e-06	0.00205871	26.2478	-0.0590182	-0.25355	-0.321839	-0.316509
MA_19719g0010	30821	30821	+	40	16	24	0.4	28	13	15	0.464286	16	12	4	0.75	38	25	13	0.657895	46	11	35	0.23913	36	13	23	0.361111	10	5	5	0.5	25	2	23	0.08	1.17733e-05	0.00782315	-27.6026	0.16087	0.103175	0.25	0.577895	x
MA_19866g0010	19578	19578	-	11	11	0	1	10	2	8	0.2	9	1	8	0.111111	12	12	0	1	13	4	9	0.307692	18	0	18	0	12	3	9	0.25	13	3	10	0.230769	5.95525e-06	0.00494889	-44.0476	0.692308	0.2	-0.138889	0.769231
MA_19913g0010	26509	26509	+	18	0	18	0	34	16	18	0.470588	12	1	11	0.0833333	21	0	21	0	9	6	3	0.666667	13	9	4	0.692308	20	17	3	0.85	14	4	10	0.285714	8.79352e-08	0.000194093	44.2857	-0.666667	-0.221719	-0.766667	-0.285714	x
MA_20205g0020	57976	57976	+	11	6	5	0.545455	8	2	6	0.25	14	6	8	0.428571	12	12	0	1	13	0	13	0	14	3	11	0.214286	17	1	16	0.0588235	9	2	7	0.222222	5.48231e-07	0.000870965	-46.457	0.545455	0.0357143	0.369748	0.777778
MA_20215g0010	11474	11474	+	36	28	8	0.777778	43	28	15	0.651163	10	4	6	0.4	24	17	7	0.708333	42	26	16	0.619048	35	22	13	0.628571	43	7	36	0.162791	41	9	32	0.219512	3.0267e-06	0.00306117	-28.39	0.15873	0.0225914	0.237209	0.488821
MA_20264g0010	19810	19810	-	27	12	15	0.444444	21	4	17	0.190476	18	15	3	0.833333	10	7	3	0.7	19	7	12	0.368421	36	5	31	0.138889	13	2	11	0.153846	23	0	23	0	1.15484e-06	0.00151696	-34.6154	0.0760234	0.0515873	0.679487	0.7
MA_20337g0010	10315	10315	-	10	0	10	0	8	0	8	0	16	0	16	0	16	0	16	0	17	2	15	0.117647	15	3	12	0.2	9	1	8	0.111111	14	8	6	0.571429	7.49911e-06	0.00574911	25.4545	-0.117647	-0.2	-0.111111	-0.571429	x
MA_209702g0010	2358	2358	-	33	12	21	0.363636	29	0	29	0	14	9	5	0.642857	26	13	13	0.5	19	2	17	0.105263	21	2	19	0.0952381	14	0	14	0	12	0	12	0	9.50656e-06	0.00673226	-27.2727	0.258373	-0.0952381	0.642857	0.5
MA_2177g0010	9322	9322	+	19	0	19	0	15	1	14	0.0666667	19	0	19	0	15	0	15	0	22	6	16	0.272727	12	8	4	0.666667	15	7	8	0.466667	13	0	13	0	9.83247e-08	0.000212241	32.4004	-0.272727	-0.6	-0.466667	0
MA_219331g0010	1160	1160	+	28	27	1	0.964286	30	30	0	1	9	0	9	0	20	16	4	0.8	30	5	25	0.166667	9	9	0	1	11	0	11	0	13	10	3	0.769231	4.6092e-09	1.7371e-05	-45.8128	0.797619	0	0	0.0307692
MA_219740g0010	1332	1332	-	30	0	30	0	64	0	64	0	29	4	25	0.137931	26	7	19	0.269231	42	5	37	0.119048	67	23	44	0.343284	29	23	6	0.793103	29	5	24	0.172414	3.37656e-09	1.36729e-05	26.1504	-0.119048	-0.343284	-0.655172	0.096817
MA_220550g0010	2093	2093	+	13	0	13	0	49	23	26	0.469388	44	37	7	0.840909	44	35	9	0.795455	12	0	12	0	53	17	36	0.320755	51	22	29	0.431373	33	16	17	0.484848	4.31084e-06	0.00398569	-26.4206	0	0.148633	0.409537	0.310606
MA_227211g0010	7127	7127	-	35	13	22	0.371429	40	14	26	0.35	27	7	20	0.259259	38	11	27	0.289474	33	17	16	0.515152	29	18	11	0.62069	34	19	15	0.558824	31	20	11	0.645161	1.62071e-05	0.00978537	26.1249	-0.143723	-0.27069	-0.299564	-0.355688	x
MA_2328g0010	40943	40943	+	47	33	14	0.702128	41	16	25	0.390244	16	8	8	0.5	33	10	23	0.30303	30	7	23	0.233333	33	5	28	0.151515	26	6	20	0.230769	25	2	23	0.08	1.08728e-07	0.000232368	-31.3612	0.468794	0.238729	0.269231	0.22303	x
MA_2434g0010	55977	55977	-	22	2	20	0.0909091	16	3	13	0.1875	9	2	7	0.222222	15	1	14	0.0666667	14	7	7	0.5	19	16	3	0.842105	19	9	10	0.473684	19	13	6	0.684211	7.46776e-10	3.55917e-06	50.4771	-0.409091	-0.654605	-0.251462	-0.617544	x
MA_25455g0010	142	142	+	29	1	28	0.0344828	21	0	21	0	33	0	33	0	26	3	23	0.115385	26	8	18	0.307692	22	9	13	0.409091	14	12	2	0.857143	16	3	13	0.1875	4.68033e-11	3.11192e-07	37.3559	-0.27321	-0.409091	-0.857143	-0.0721154
MA_26114g0010	4760	4760	-	22	7	15	0.318182	21	7	14	0.333333	14	8	6	0.571429	11	0	11	0	17	0	17	0	13	0	13	0	20	1	19	0.05	20	2	18	0.1	6.94779e-06	0.00547756	-28.0672	0.318182	0.333333	0.521429	-0.1
MA_27283g0010	16048	16048	-	22	8	14	0.363636	39	5	34	0.128205	17	6	11	0.352941	38	5	33	0.131579	26	16	10	0.615385	23	16	7	0.695652	19	11	8	0.578947	21	9	12	0.428571	2.3112e-08	6.74648e-05	37.7373	-0.251748	-0.567447	-0.226006	-0.296992	x
MA_27968g0010	22626	22626	+	36	28	8	0.777778	61	21	40	0.344262	13	8	5	0.615385	19	7	12	0.368421	49	6	43	0.122449	31	0	31	0	20	1	19	0.05	16	6	10	0.375	2.17744e-11	1.59549e-07	-38.4055	0.655329	0.344262	0.565385	-0.00657895
MA_27968g0010	22630	22630	+	37	19	18	0.513514	60	21	39	0.35	12	4	8	0.333333	19	10	9	0.526316	48	3	45	0.0625	34	0	34	0	20	0	20	0	18	8	10	0.444444	9.23523e-10	4.32501e-06	-33.0208	0.451014	0.35	0.333333	0.0818713
MA_28828g0010	7658	7658	-	19	11	8	0.578947	18	2	16	0.111111	9	0	9	0	17	17	0	1	22	1	21	0.0454545	17	0	17	0	15	0	15	0	22	4	18	0.181818	1.01835e-08	3.4065e-05	-41.0401	0.533493	0.111111	0	0.818182
MA_293226g0010	6991	6991	+	20	17	3	0.85	23	12	11	0.521739	9	4	5	0.444444	8	7	1	0.875	15	3	12	0.2	14	3	11	0.214286	21	2	19	0.0952381	10	4	6	0.4	1.35529e-07	0.000281515	-46.6667	0.65	0.307453	0.349206	0.475	x
MA_30141g0010	3874	3874	+	26	4	22	0.153846	24	6	18	0.25	15	5	10	0.333333	22	17	5	0.772727	24	2	22	0.0833333	22	0	22	0	13	1	12	0.0769231	11	1	10	0.0909091	9.8989e-07	0.00135654	-31.0673	0.0705128	0.25	0.25641	0.681818
MA_30192g0010	5641	5641	+	33	26	7	0.787879	34	28	6	0.823529	19	18	1	0.947368	32	32	0	1	29	27	2	0.931034	33	21	12	0.636364	34	2	32	0.0588235	15	15	0	1	2.19584e-07	0.000411339	-29.577	-0.143156	0.187166	0.888545	0
MA_30192g0010	5643	5643	-	18	13	5	0.722222	24	22	2	0.916667	17	17	0	1	10	9	1	0.9	16	16	0	1	40	22	18	0.55	23	2	21	0.0869565	21	19	2	0.904762	1.58818e-05	0.0096403	-29.4058	-0.277778	0.366667	0.913043	-0.0047619
MA_30194g0010	1682	1682	+	20	20	0	1	14	7	7	0.5	18	18	0	1	9	9	0	1	17	5	12	0.294118	21	9	12	0.428571	19	5	14	0.263158	23	23	0	1	2.19223e-06	0.00245203	-36.0246	0.705882	0.0714286	0.736842	0
MA_30194g0010	2624	2624	+	17	0	17	0	14	1	13	0.0714286	10	2	8	0.2	26	14	12	0.538462	17	0	17	0	15	0	15	0	14	0	14	0	12	0	12	0	1.24164e-06	0.00160369	-25.3731	0	0.0714286	0.2	0.538462
MA_30462g0010	24057	24057	+	24	8	16	0.333333	29	7	22	0.241379	17	7	10	0.411765	19	3	16	0.157895	26	15	11	0.576923	18	14	4	0.777778	17	8	9	0.470588	20	16	4	0.8	7.93743e-07	0.00115069	37.3422	-0.24359	-0.536398	-0.0588235	-0.642105
MA_30462g0010	24065	24065	+	32	15	17	0.46875	32	10	22	0.3125	22	13	9	0.590909	20	4	16	0.2	32	24	8	0.75	20	13	7	0.65	20	14	6	0.7	27	20	7	0.740741	3.09329e-06	0.00311389	32.0945	-0.28125	-0.3375	-0.109091	-0.540741	x
MA_32338g0010	8372	8372	+	23	2	21	0.0869565	11	0	11	0	12	0	12	0	18	2	16	0.111111	23	4	19	0.173913	11	11	0	1	9	5	4	0.555556	11	1	10	0.0909091	8.69732e-06	0.00635989	32.6389	-0.0869565	-1	-0.555556	0.020202
MA_339590g0010	6400	6400	+	30	0	30	0	44	9	35	0.204545	15	0	15	0	27	3	24	0.111111	21	13	8	0.619048	32	10	22	0.3125	18	9	9	0.5	15	8	7	0.533333	4.36e-09	1.67724e-05	36.1668	-0.619048	-0.107955	-0.5	-0.422222	x
MA_34680g0010	21803	21803	-	26	25	1	0.961538	36	5	31	0.138889	22	15	7	0.681818	18	18	0	1	15	4	11	0.266667	25	5	20	0.2	16	1	15	0.0625	16	3	13	0.1875	3.8018e-09	1.51108e-05	-43.7092	0.694872	-0.0611111	0.619318	0.8125
MA_34751g0010	1635	1635	-	30	8	22	0.266667	54	24	30	0.444444	25	16	9	0.64	34	13	21	0.382353	39	26	13	0.666667	37	23	14	0.621622	28	23	5	0.821429	24	17	7	0.708333	7.55683e-06	0.00577279	26.8739	-0.4	-0.177177	-0.181429	-0.32598	x
MA_35169g0010	32247	32247	-	18	10	8	0.555556	15	10	5	0.666667	34	17	17	0.5	14	8	6	0.571429	10	1	9	0.1	21	3	18	0.142857	12	1	11	0.0833333	18	7	11	0.388889	9.96516e-06	0.00694741	-35.8834	0.455556	0.52381	0.416667	0.18254	x
MA_35694g0010	13921	13921	-	22	18	4	0.818182	10	7	3	0.7	8	8	0	1	11	11	0	1	18	0	18	0	18	10	8	0.555556	9	0	9	0	13	7	6	0.538462	5.23419e-10	2.6469e-06	-56.9642	0.818182	0.144444	1	0.461538	x
MA_36944g0020	12523	12523	+	11	9	2	0.818182	9	6	3	0.666667	9	4	5	0.444444	11	11	0	1	9	0	9	0	21	6	15	0.285714	11	4	7	0.363636	13	0	13	0	2.01289e-08	6.07321e-05	-56.4815	0.818182	0.380952	0.0808081	1
MA_37439g0010	1993	1993	-	26	12	14	0.461538	21	6	15	0.285714	28	12	16	0.428571	18	8	10	0.444444	30	4	26	0.133333	23	2	21	0.0869565	24	2	22	0.0833333	16	4	12	0.25	1.17218e-05	0.00779859	-27.957	0.328205	0.198758	0.345238	0.194444	x
MA_412007g0010	405	405	+	18	13	5	0.722222	39	2	37	0.0512821	13	1	12	0.0769231	19	19	0	1	22	0	22	0	28	1	27	0.0357143	21	0	21	0	8	0	8	0	2.46679e-11	1.75964e-07	-38.06	0.722222	0.0155678	0.0769231	1
MA_4188g0010	3599	3599	-	27	23	4	0.851852	20	12	8	0.6	8	2	6	0.25	21	20	1	0.952381	25	18	7	0.72	29	3	26	0.103448	15	2	13	0.133333	15	3	12	0.2	1.41817e-08	4.57349e-05	-44.0476	0.131852	0.496552	0.116667	0.752381	x
MA_42190g0010	25472	25472	-	36	2	34	0.0555556	36	1	35	0.0277778	18	3	15	0.166667	28	9	19	0.321429	16	5	11	0.3125	30	10	20	0.333333	12	3	9	0.25	24	15	9	0.625	7.69573e-06	0.00583341	27.532	-0.256944	-0.305556	-0.0833333	-0.303571
MA_4299g0010	34159	34159	-	16	3	13	0.1875	20	3	17	0.15	19	3	16	0.157895	15	3	12	0.2	19	11	8	0.578947	26	12	14	0.461538	16	7	9	0.4375	14	10	4	0.714286	3.57305e-06	0.00347663	36.1905	-0.391447	-0.311538	-0.279605	-0.514286	x
MA_44013g0010	6009	6009	+	19	7	12	0.368421	20	9	11	0.45	15	6	9	0.4	14	3	11	0.214286	21	1	20	0.047619	16	0	16	0	8	0	8	0	10	2	8	0.2	1.16145e-05	0.00776552	-31.3102	0.320802	0.45	0.4	0.0142857
MA_45153g0010	2264	2264	+	18	1	17	0.0555556	27	1	26	0.037037	15	0	15	0	10	0	10	0	20	6	14	0.3	27	15	12	0.555556	8	3	5	0.375	19	4	15	0.210526	2.50914e-08	7.18792e-05	34.9807	-0.244444	-0.518519	-0.375	-0.210526	x
MA_45756g0010	7993	7993	-	47	5	42	0.106383	51	5	46	0.0980392	22	1	21	0.0454545	54	1	53	0.0185185	35	7	28	0.2	13	9	4	0.692308	26	9	17	0.346154	25	7	18	0.28	6.568e-08	0.000153129	25.4267	-0.093617	-0.594268	-0.300699	-0.261481
MA_465041g0010	3891	3891	+	15	1	14	0.0666667	16	0	16	0	10	0	10	0	30	18	12	0.6	14	0	14	0	26	0	26	0	13	0	13	0	17	1	16	0.0588235	2.48954e-06	0.00268423	-25.332	0.0666667	0	0	0.541176
MA_4765g0010	14690	14690	-	35	11	24	0.314286	68	10	58	0.147059	36	1	35	0.0277778	71	3	68	0.0422535	29	12	17	0.413793	40	7	33	0.175	47	26	21	0.553191	58	21	37	0.362069	1.73586e-09	7.63159e-06	26.0263	-0.0995074	-0.0279412	-0.525414	-0.319815
MA_478906g0010	2808	2808	+	34	33	1	0.970588	71	31	40	0.43662	36	27	9	0.75	34	31	3	0.911765	46	26	20	0.565217	43	2	41	0.0465116	35	0	35	0	34	16	18	0.470588	9.10383e-15	1.18144e-10	-41.8662	0.405371	0.390108	0.75	0.441176	x
MA_479818g0010	2287	2287	+	18	4	14	0.222222	19	6	13	0.315789	15	2	13	0.133333	21	9	12	0.428571	13	9	4	0.692308	23	19	4	0.826087	18	13	5	0.722222	21	11	10	0.52381	5.51257e-07	0.000873196	40.5662	-0.470085	-0.510297	-0.588889	-0.0952381
MA_501402g0010	1256	1256	+	40	9	31	0.225	34	9	25	0.264706	27	14	13	0.518519	24	17	7	0.708333	47	6	41	0.12766	43	2	41	0.0465116	19	1	18	0.0526316	18	5	13	0.277778	1.29876e-07	0.000271636	-28.1764	0.0973404	0.218194	0.465887	0.430556
MA_51206g0010	2101	2101	-	40	12	28	0.3	36	13	23	0.361111	23	6	17	0.26087	20	14	6	0.7	30	23	7	0.766667	37	34	3	0.918919	36	24	12	0.666667	37	33	4	0.891892	2.89879e-13	3.00994e-09	43.6134	-0.466667	-0.557808	-0.405797	-0.191892	x
MA_51206g0010	9803	9803	+	22	1	21	0.0454545	30	0	30	0	12	0	12	0	17	0	17	0	20	7	13	0.35	35	11	24	0.314286	18	7	11	0.388889	15	4	11	0.266667	2.28403e-09	9.72406e-06	31.72	-0.304545	-0.314286	-0.388889	-0.266667	x
MA_51223g0010	486	486	+	21	6	15	0.285714	27	14	13	0.518519	27	4	23	0.148148	50	11	39	0.22	21	17	4	0.809524	19	12	7	0.631579	22	10	12	0.454545	21	11	10	0.52381	3.40488e-06	0.0033432	32.241	-0.52381	-0.11306	-0.306397	-0.30381	x
MA_52511g0010	3752	3752	-	18	0	18	0	22	0	22	0	12	8	4	0.666667	16	10	6	0.625	18	0	18	0	31	0	31	0	22	1	21	0.0454545	21	0	21	0	2.04869e-07	0.000390566	-25.3836	0	0	0.621212	0.625
MA_54269g0010	1383	1383	+	26	2	24	0.0769231	30	4	26	0.133333	16	2	14	0.125	32	2	30	0.0625	50	28	22	0.56	19	1	18	0.0526316	12	2	10	0.166667	19	4	15	0.210526	7.94822e-06	0.00597435	25.3846	-0.483077	0.0807018	-0.0416667	-0.148026
MA_5553g0010	2887	2887	+	34	13	21	0.382353	20	15	5	0.75	23	16	7	0.695652	9	7	2	0.777778	20	10	10	0.5	31	0	31	0	23	0	23	0	22	4	18	0.181818	1.3375e-10	7.87247e-07	-44.719	-0.117647	0.75	0.695652	0.59596
MA_5553g0010	2889	2889	-	47	25	22	0.531915	63	56	7	0.888889	23	11	12	0.478261	39	37	2	0.948718	41	30	11	0.731707	55	2	53	0.0363636	64	0	64	0	26	7	19	0.269231	0	0	-54.0323	-0.199792	0.852525	0.478261	0.679487
MA_55991g0010	25996	25996	+	39	3	36	0.0769231	54	3	51	0.0555556	24	4	20	0.166667	17	2	15	0.117647	32	16	16	0.5	40	10	30	0.25	35	16	19	0.457143	11	2	9	0.181818	3.70412e-08	9.80296e-05	28.3329	-0.423077	-0.194444	-0.290476	-0.0641711
MA_55991g0010	26238	26238	+	29	21	8	0.724138	40	0	40	0	10	7	3	0.7	21	12	9	0.571429	24	9	15	0.375	24	1	23	0.0416667	34	0	34	0	17	0	17	0	5.88386e-07	0.000909644	-29.899	0.349138	-0.0416667	0.7	0.571429
MA_594g0010	6473	6473	-	32	10	22	0.3125	47	23	24	0.489362	16	7	9	0.4375	20	13	7	0.65	39	8	31	0.205128	32	3	29	0.09375	10	2	8	0.2	17	5	12	0.294118	1.33469e-05	0.00854206	-27.7196	0.107372	0.395612	0.2375	0.355882	x
MA_60781g0010	31411	31411	+	30	2	28	0.0666667	26	10	16	0.384615	15	0	15	0	21	5	16	0.238095	39	26	13	0.666667	28	24	4	0.857143	14	0	14	0	11	5	6	0.454545	4.8181e-09	1.80198e-05	41.3043	-0.6	-0.472527	0	-0.21645
MA_6119g0010	6448	6448	+	13	2	11	0.153846	31	27	4	0.870968	12	11	1	0.916667	9	7	2	0.777778	12	6	6	0.5	22	8	14	0.363636	15	0	15	0	11	6	5	0.545455	9.78241e-06	0.00685783	-38.9744	-0.346154	0.507331	0.916667	0.232323
MA_615077g0010	531	531	-	20	16	4	0.8	20	0	20	0	22	10	12	0.454545	29	3	26	0.103448	31	0	31	0	20	0	20	0	25	0	25	0	38	1	37	0.0263158	1.67764e-11	1.26366e-07	-30.9909	0.8	0	0.454545	0.0771325
MA_62876g0010	12255	12255	+	26	1	25	0.0384615	32	9	23	0.28125	21	0	21	0	29	5	24	0.172414	22	11	11	0.5	37	29	8	0.783784	26	15	11	0.576923	35	19	16	0.542857	2.34257e-14	2.83511e-10	47.7778	-0.461538	-0.502534	-0.576923	-0.370443	x
MA_62876g0010	15147	15147	+	13	2	11	0.153846	21	5	16	0.238095	13	1	12	0.0769231	57	7	50	0.122807	19	8	11	0.421053	22	5	17	0.227273	21	13	8	0.619048	30	14	16	0.466667	4.88952e-06	0.00433468	29.0552	-0.267206	0.0108225	-0.542125	-0.34386
MA_63024g0010	2536	2536	-	24	2	22	0.0833333	32	6	26	0.1875	13	2	11	0.153846	31	0	31	0	25	12	13	0.48	23	7	16	0.304348	11	5	6	0.454545	10	2	8	0.2	1.59499e-05	0.00966799	27.6812	-0.396667	-0.116848	-0.300699	-0.2	x
MA_6352g0010	2794	2794	+	18	1	17	0.0555556	17	0	17	0	16	0	16	0	20	0	20	0	18	2	16	0.111111	16	8	8	0.5	12	5	7	0.416667	10	2	8	0.2	7.85633e-07	0.00114355	28.9487	-0.0555556	-0.5	-0.416667	-0.2
MA_6352g0010	13239	13239	-	38	21	17	0.552632	18	0	18	0	13	10	3	0.769231	20	0	20	0	66	1	65	0.0151515	36	1	35	0.0277778	12	4	8	0.333333	14	0	14	0	3.83274e-09	1.51778e-05	-30.144	0.53748	-0.0277778	0.435897	0
MA_65267g0010	4828	4828	+	20	0	20	0	26	16	10	0.615385	13	0	13	0	14	0	14	0	14	8	6	0.571429	13	10	3	0.769231	12	11	1	0.916667	14	10	4	0.714286	3.92632e-09	1.54348e-05	51.6671	-0.571429	-0.153846	-0.916667	-0.714286	x
MA_65267g0010	4835	4835	+	20	1	19	0.05	27	15	12	0.555556	13	0	13	0	15	1	14	0.0666667	14	9	5	0.642857	12	11	1	0.916667	14	12	2	0.857143	13	6	7	0.461538	2.02488e-08	6.09231e-05	49.0314	-0.592857	-0.361111	-0.857143	-0.394872	x
MA_665119g0010	976	976	-	14	0	14	0	19	2	17	0.105263	18	17	1	0.944444	43	31	12	0.72093	13	0	13	0	28	3	25	0.107143	26	16	10	0.615385	45	2	43	0.0444444	1.71136e-07	0.00034263	-34.4415	0	-0.0018797	0.32906	0.676486
MA_665119g0010	993	993	-	19	2	17	0.105263	28	0	28	0	17	17	0	1	43	41	2	0.953488	15	3	12	0.2	30	3	27	0.1	34	8	26	0.235294	46	3	43	0.0652174	2.95342e-12	2.58634e-08	-42.4748	-0.0947368	-0.1	0.764706	0.888271
MA_665119g0010	997	997	-	17	4	13	0.235294	29	5	24	0.172414	17	14	3	0.823529	43	43	0	1	15	11	4	0.733333	30	3	27	0.1	34	22	12	0.647059	48	1	47	0.0208333	3.21404e-07	0.00056109	-33.1303	-0.498039	0.0724138	0.176471	0.979167
MA_6711351g0010	609	609	-	23	11	12	0.478261	23	7	16	0.304348	20	10	10	0.5	30	7	23	0.233333	22	4	18	0.181818	23	1	22	0.0434783	20	1	19	0.05	21	1	20	0.047619	2.52393e-06	0.00270506	-28.3188	0.296443	0.26087	0.45	0.185714	x
MA_6777g0010	1037	1037	+	31	17	14	0.548387	39	8	31	0.205128	10	10	0	1	20	13	7	0.65	29	4	25	0.137931	21	3	18	0.142857	27	0	27	0	22	2	20	0.0909091	3.14046e-10	1.71709e-06	-38.9091	0.410456	0.0622711	1	0.559091
MA_68670g0010	1162	1162	-	30	20	10	0.666667	30	9	21	0.3	13	10	3	0.769231	23	2	21	0.0869565	39	34	5	0.871795	17	9	8	0.529412	27	22	5	0.814815	18	10	8	0.555556	5.65021e-06	0.00478791	31.5491	-0.205128	-0.229412	-0.045584	-0.468599
MA_68670g0010	1210	1210	-	34	16	18	0.470588	32	6	26	0.1875	17	7	10	0.411765	25	1	24	0.04	30	23	7	0.766667	22	10	12	0.454545	28	21	7	0.75	22	7	15	0.318182	2.33148e-06	0.00255994	32.0261	-0.296078	-0.267045	-0.338235	-0.278182	x
MA_68670g0010	1263	1263	+	37	14	23	0.378378	48	22	26	0.458333	18	10	8	0.555556	31	13	18	0.419355	47	28	19	0.595745	30	21	9	0.7	26	23	3	0.884615	27	22	5	0.814815	2.70273e-06	0.00282091	28.2778	-0.217366	-0.241667	-0.32906	-0.39546	x
MA_68670g0010	1265	1265	-	45	13	32	0.288889	42	25	17	0.595238	16	9	7	0.5625	32	4	28	0.125	27	15	12	0.555556	25	15	10	0.6	32	23	9	0.71875	28	22	6	0.785714	4.13737e-06	0.00386511	29.1865	-0.266667	-0.0047619	-0.15625	-0.660714
MA_68670g0010	1289	1289	+	50	15	35	0.3	52	16	36	0.307692	10	2	8	0.2	28	6	22	0.214286	46	25	21	0.543478	31	17	14	0.548387	26	20	6	0.769231	25	12	13	0.48	5.84707e-07	0.000907498	29.9554	-0.243478	-0.240695	-0.569231	-0.265714	x
MA_68670g0010	1291	1291	-	51	14	37	0.27451	35	13	22	0.371429	17	5	12	0.294118	29	4	25	0.137931	26	16	10	0.615385	26	12	14	0.461538	27	19	8	0.703704	27	15	12	0.555556	1.00417e-06	0.00136914	31.2178	-0.340875	-0.0901099	-0.409586	-0.417625
MA_68670g0010	1302	1302	-	46	1	45	0.0217391	30	5	25	0.166667	14	5	9	0.357143	29	7	22	0.241379	32	7	25	0.21875	27	11	16	0.407407	26	17	9	0.653846	25	13	12	0.52	1.44614e-06	0.00177626	28.5103	-0.197011	-0.240741	-0.296703	-0.278621	x
MA_68670g0010	1354	1354	+	34	7	27	0.205882	43	11	32	0.255814	19	10	9	0.526316	29	1	28	0.0344828	46	26	20	0.565217	29	17	12	0.586207	28	20	8	0.714286	21	11	10	0.52381	3.16772e-09	1.30231e-05	36.4774	-0.359335	-0.330393	-0.18797	-0.489327	x
MA_68670g0010	1382	1382	+	32	1	31	0.03125	42	6	36	0.142857	20	7	13	0.35	23	1	22	0.0434783	42	13	29	0.309524	23	12	11	0.521739	32	21	11	0.65625	17	8	9	0.470588	4.54592e-09	1.73022e-05	34.5479	-0.278274	-0.378882	-0.30625	-0.42711	x
MA_68670g0010	1434	1434	+	21	3	18	0.142857	36	11	25	0.305556	16	6	10	0.375	17	1	16	0.0588235	35	14	21	0.4	13	9	4	0.692308	21	17	4	0.809524	11	5	6	0.454545	9.23069e-06	0.00660201	32.9167	-0.257143	-0.386752	-0.434524	-0.395722	x
MA_68670g0010	1455	1455	+	16	2	14	0.125	26	3	23	0.115385	11	0	11	0	23	3	20	0.130435	24	4	20	0.166667	13	9	4	0.692308	19	16	3	0.842105	9	4	5	0.444444	8.18311e-08	0.000183249	40.2429	-0.0416667	-0.576923	-0.842105	-0.31401
MA_69352g0010	308	308	-	27	20	7	0.740741	27	8	19	0.296296	15	8	7	0.533333	23	14	9	0.608696	21	5	16	0.238095	18	1	17	0.0555556	20	5	15	0.25	8	2	6	0.25	5.23505e-06	0.00455478	-34.9448	0.502646	0.240741	0.283333	0.358696	x
MA_7053725g0010	552	552	+	14	14	0	1	39	0	39	0	13	0	13	0	24	10	14	0.416667	22	0	22	0	17	0	17	0	21	0	21	0	8	1	7	0.125	1.46423e-06	0.00179427	-25.1961	1	0	0	0.291667
MA_7133366g0010	4927	4927	+	16	11	5	0.6875	11	5	6	0.454545	15	14	1	0.933333	19	12	7	0.631579	18	2	16	0.111111	9	0	9	0	18	8	10	0.444444	11	5	6	0.454545	3.80461e-06	0.00362165	-42.0667	0.576389	0.454545	0.488889	0.177033	x
MA_73675g0010	3291	3291	+	19	0	19	0	10	0	10	0	15	0	15	0	18	1	17	0.0555556	16	3	13	0.1875	16	4	12	0.25	11	2	9	0.181818	26	10	16	0.384615	5.95399e-06	0.00494889	25.9233	-0.1875	-0.25	-0.181818	-0.32906	x
MA_73g0010	23905	23905	-	50	0	50	0	41	0	41	0	27	0	27	0	25	7	18	0.28	31	14	17	0.451613	30	6	24	0.2	23	10	13	0.434783	35	10	25	0.285714	4.97429e-10	2.5514e-06	28.7183	-0.451613	-0.2	-0.434783	-0.00571429
MA_7732g0010	24231	24231	+	16	14	2	0.875	21	20	1	0.952381	14	14	0	1	9	7	2	0.777778	19	9	10	0.473684	15	13	2	0.866667	17	7	10	0.411765	9	2	7	0.222222	4.36356e-07	0.000721983	-40	0.401316	0.0857143	0.588235	0.555556
MA_79323g0010	1758	1758	-	15	13	2	0.866667	24	21	3	0.875	18	13	5	0.722222	22	22	0	1	21	10	11	0.47619	28	20	8	0.714286	30	14	16	0.466667	18	10	8	0.555556	2.5516e-06	0.00271409	-31.6717	0.390476	0.160714	0.255556	0.444444	x
MA_7937116g0010	1442	1442	-	15	4	11	0.266667	20	5	15	0.25	37	4	33	0.108108	27	7	20	0.259259	19	8	11	0.421053	28	21	7	0.75	50	31	19	0.62	19	9	10	0.473684	2.67111e-09	1.1195e-05	39.2807	-0.154386	-0.5	-0.511892	-0.214425	x
MA_802024g0010	581	581	-	11	11	0	1	24	0	24	0	11	7	4	0.636364	15	5	10	0.333333	26	2	24	0.0769231	20	2	18	0.1	17	0	17	0	13	1	12	0.0769231	4.48948e-06	0.00408769	-31.126	0.923077	-0.1	0.636364	0.25641
MA_8132115g0010	2607	2607	+	21	21	0	1	28	3	25	0.107143	20	10	10	0.5	15	0	15	0	24	0	24	0	11	2	9	0.181818	15	0	15	0	9	2	7	0.222222	1.66225e-06	0.00198498	-33.6965	1	-0.0746753	0.5	-0.222222
MA_83544g0010	5510	5510	-	17	8	9	0.470588	36	11	25	0.305556	22	14	8	0.636364	35	31	4	0.885714	35	8	27	0.228571	52	9	43	0.173077	22	3	19	0.136364	19	15	4	0.789474	1.27019e-06	0.00163265	-30.8381	0.242017	0.132479	0.5	0.0962406
MA_8419g0010	11317	11317	-	18	0	18	0	29	0	29	0	17	0	17	0	10	0	10	0	18	13	5	0.722222	30	17	13	0.566667	10	5	5	0.5	15	1	14	0.0666667	2.66454e-15	3.82672e-11	49.3151	-0.722222	-0.566667	-0.5	-0.0666667
MA_85974g0010	2120	2120	-	12	7	5	0.583333	14	0	14	0	12	10	2	0.833333	16	0	16	0	12	0	12	0	16	0	16	0	17	0	17	0	15	0	15	0	8.20543e-08	0.000183367	-31.4815	0.583333	0	0.833333	0
MA_87253g0010	3963	3963	+	22	14	8	0.636364	24	0	24	0	21	7	14	0.333333	8	8	0	1	15	0	15	0	24	0	24	0	9	0	9	0	19	0	19	0	3.87291e-11	2.67412e-07	-38.6667	0.636364	0	0.333333	1
MA_8815920g0010	1484	1484	+	44	23	21	0.522727	37	0	37	0	18	0	18	0	10	8	2	0.8	37	0	37	0	41	0	41	0	37	0	37	0	17	0	17	0	1.32117e-13	1.5139e-09	-28.4404	0.522727	0	0	0.8
MA_884g0010	1079	1079	-	20	5	15	0.25	21	2	19	0.0952381	11	5	6	0.454545	16	9	7	0.5625	29	0	29	0	23	0	23	0	21	0	21	0	32	1	31	0.03125	1.56881e-09	6.95395e-06	-29.93	0.25	0.0952381	0.454545	0.53125
MA_884g0010	31742	31742	+	35	31	4	0.885714	36	0	36	0	11	7	4	0.636364	30	0	30	0	22	2	20	0.0909091	35	0	35	0	14	2	12	0.142857	11	1	10	0.0909091	9.14538e-07	0.00127457	-27.831	0.794805	0	0.493506	-0.0909091
MA_885912g0010	1406	1406	-	15	5	10	0.333333	13	8	5	0.615385	10	7	3	0.7	15	9	6	0.6	15	3	12	0.2	20	3	17	0.15	14	2	12	0.142857	9	1	8	0.111111	9.60748e-06	0.006777	-39.1997	0.133333	0.465385	0.557143	0.488889	x
MA_892125g0010	437	437	+	19	9	10	0.473684	18	7	11	0.388889	17	11	6	0.647059	26	7	19	0.269231	26	22	4	0.846154	11	7	4	0.636364	30	26	4	0.866667	10	4	6	0.4	1.04866e-05	0.00722761	34.1234	-0.37247	-0.247475	-0.219608	-0.130769	x
MA_8977g0020	4592	4592	-	22	13	9	0.590909	29	21	8	0.724138	26	24	2	0.923077	18	13	5	0.722222	27	18	9	0.666667	15	8	7	0.533333	39	11	28	0.282051	11	2	9	0.181818	5.68011e-06	0.00480613	-32.3455	-0.0757576	0.190805	0.641026	0.540404
MA_9091390g0010	570	570	-	21	13	8	0.619048	24	3	21	0.125	17	8	9	0.470588	17	5	12	0.294118	11	1	10	0.0909091	30	0	30	0	8	2	6	0.25	20	2	18	0.1	8.65928e-06	0.00634755	-29.4625	0.528139	0.125	0.220588	0.194118	x
MA_9125g0010	12223	12223	+	46	20	26	0.434783	31	11	20	0.354839	10	4	6	0.4	26	16	10	0.615385	33	23	10	0.69697	25	18	7	0.72	21	16	5	0.761905	22	18	4	0.818182	1.244e-05	0.00815055	29.1247	-0.262187	-0.365161	-0.361905	-0.202797	x
MA_91466g0010	3116	3116	-	19	1	18	0.0526316	17	2	15	0.117647	12	4	8	0.333333	21	3	18	0.142857	17	9	8	0.529412	20	13	7	0.65	21	8	13	0.380952	13	5	8	0.384615	6.60191e-06	0.00527416	34.803	-0.47678	-0.532353	-0.047619	-0.241758
MA_91633g0010	4483	4483	-	13	5	8	0.384615	12	4	8	0.333333	10	10	0	1	23	0	23	0	37	21	16	0.567568	16	16	0	1	29	29	0	1	12	0	12	0	5.33327e-06	0.00462157	37.4541	-0.182952	-0.666667	0	0
MA_919815g0010	226	226	+	14	9	5	0.642857	12	7	5	0.583333	9	3	6	0.333333	20	0	20	0	13	4	9	0.307692	34	0	34	0	15	0	15	0	11	0	11	0	1.57814e-05	0.00959832	-29.066	0.335165	0.583333	0.333333	0
MA_92056g0010	4883	4883	+	77	21	56	0.272727	76	9	67	0.118421	14	5	9	0.357143	28	3	25	0.107143	80	51	29	0.6375	66	41	25	0.621212	32	2	30	0.0625	20	3	17	0.15	4.44837e-10	2.34875e-06	29.5027	-0.364773	-0.502791	0.294643	-0.0428571
MA_92126g0010	5544	5544	+	15	15	0	1	19	19	0	1	8	8	0	1	19	19	0	1	12	3	9	0.25	17	17	0	1	10	6	4	0.6	10	9	1	0.9	5.09689e-07	0.000820628	-28.5714	0.75	0	0.4	0.1
MA_92814g0010	10147	10147	+	50	11	39	0.22	46	14	32	0.304348	18	3	15	0.166667	54	6	48	0.111111	30	14	16	0.466667	28	13	15	0.464286	47	19	28	0.404255	30	17	13	0.566667	8.88592e-07	0.00125443	26.4286	-0.246667	-0.159938	-0.237589	-0.455556	x
MA_9307g0010	6739	6739	+	37	16	21	0.432432	27	13	14	0.481481	27	6	21	0.222222	55	21	34	0.381818	34	18	16	0.529412	33	20	13	0.606061	20	15	5	0.75	41	30	11	0.731707	1.06805e-05	0.00731825	26.4876	-0.0969793	-0.124579	-0.527778	-0.349889
MA_9310555g0010	925	925	+	43	24	19	0.55814	35	22	13	0.628571	13	8	5	0.615385	20	14	6	0.7	34	12	22	0.352941	23	12	11	0.521739	19	4	15	0.210526	42	6	36	0.142857	6.30906e-07	0.000962558	-32.4477	0.205198	0.106832	0.404858	0.557143	x
MA_9312270g0010	330	330	+	112	9	103	0.0803571	103	16	87	0.15534	41	1	40	0.0243902	119	17	102	0.142857	105	30	75	0.285714	68	36	32	0.529412	78	23	55	0.294872	102	57	45	0.558824	0	0	29.8931	-0.205357	-0.374072	-0.270482	-0.415966	x
MA_93177g0010	1051	1051	-	21	10	11	0.47619	32	10	22	0.3125	29	4	25	0.137931	20	4	16	0.2	25	10	15	0.4	23	15	8	0.652174	41	25	16	0.609756	24	14	10	0.583333	1.29064e-05	0.00834441	29.1862	0.0761905	-0.339674	-0.471825	-0.383333
MA_9371025g0010	3253	3253	+	24	23	1	0.958333	23	22	1	0.956522	12	10	2	0.833333	12	9	3	0.75	27	17	10	0.62963	13	6	7	0.461538	8	5	3	0.625	13	5	8	0.384615	1.78184e-06	0.0020907	-36.0425	0.328704	0.494983	0.208333	0.365385	x
MA_94255g0010	3589	3589	+	15	9	6	0.6	12	0	12	0	12	4	8	0.333333	14	1	13	0.0714286	12	0	12	0	37	0	37	0	13	0	13	0	8	0	8	0	3.43123e-07	0.000589453	-26.4151	0.6	0	0.333333	0.0714286
MA_943508g0010	223	223	-	30	12	18	0.4	32	28	4	0.875	12	4	8	0.333333	32	3	29	0.09375	40	35	5	0.875	48	37	11	0.770833	19	13	6	0.684211	17	5	12	0.294118	1.22698e-05	0.00806343	28.241	-0.475	0.104167	-0.350877	-0.200368
MA_9478104g0010	1280	1280	-	26	13	13	0.5	21	16	5	0.761905	16	4	12	0.25	24	17	7	0.708333	26	11	15	0.423077	29	3	26	0.103448	16	3	13	0.1875	23	3	20	0.130435	4.23404e-07	0.000705975	-36.1947	0.0769231	0.658456	0.0625	0.577899
MA_9480g0010	1787	1787	+	42	36	6	0.857143	75	58	17	0.773333	26	20	6	0.769231	31	19	12	0.612903	43	32	11	0.744186	34	20	14	0.588235	55	9	46	0.163636	33	21	12	0.636364	2.65466e-07	0.000485469	-26.7398	0.112957	0.185098	0.605594	-0.0234604
MA_9480g0010	9653	9653	-	81	18	63	0.222222	50	16	34	0.32	33	14	19	0.424242	53	5	48	0.0943396	69	31	38	0.449275	47	29	18	0.617021	39	22	17	0.564103	31	12	19	0.387097	4.97303e-08	0.000123709	26.1137	-0.227053	-0.297021	-0.13986	-0.292757	x
MA_9480g0010	16104	16104	+	47	35	12	0.744681	50	22	28	0.44	38	28	10	0.736842	33	31	2	0.939394	31	13	18	0.419355	42	14	28	0.333333	29	14	15	0.482759	20	12	8	0.6	1.22063e-05	0.00803166	-25.605	0.325326	0.106667	0.254083	0.339394	x
MA_9480g0010	16240	16240	+	53	31	22	0.584906	54	18	36	0.333333	42	32	10	0.761905	36	30	6	0.833333	40	16	24	0.4	35	12	23	0.342857	38	11	27	0.289474	21	3	18	0.142857	3.35121e-07	0.000577549	-28.6567	0.184906	-0.00952381	0.472431	0.690476
MA_9583416g0010	420	420	-	20	8	12	0.4	17	13	4	0.764706	12	1	11	0.0833333	25	25	0	1	23	6	17	0.26087	19	0	19	0	19	0	19	0	16	4	12	0.25	4.0425e-11	2.72143e-07	-50.5265	0.13913	0.764706	0.0833333	0.75
MA_9590337g0010	1020	1020	-	18	7	11	0.388889	25	6	19	0.24	12	4	8	0.333333	12	4	8	0.333333	15	0	15	0	19	0	19	0	11	0	11	0	16	0	16	0	2.66051e-08	7.50185e-05	-31.3433	0.388889	0.24	0.333333	0.333333	x
MA_9901419g0010	1455	1455	+	13	6	7	0.461538	22	3	19	0.136364	9	0	9	0	13	7	6	0.538462	20	0	20	0	16	0	16	0	8	0	8	0	13	0	13	0	6.34431e-07	0.000965971	-28.0702	0.461538	0.136364	0	0.538462
MA_9901419g0010	1837	1837	+	41	26	15	0.634146	50	18	32	0.36	16	11	5	0.6875	57	13	44	0.22807	56	36	20	0.642857	34	25	9	0.735294	33	17	16	0.515152	28	26	2	0.928571	8.73078e-07	0.00124065	27.4108	-0.0087108	-0.375294	0.172348	-0.700501

## Sheet: CHH
				65_ortet				67_ortet				68_ortet				72_ortet				65_ramet				67_ramet				68_ramet				72_ramet
chr	start	end	strand	coverage	numC	numT	proportion_C_T	coverage	numC	numT	proportion_C_T	coverage	numC	numT	proportion_C_T	coverage	numC	numT	proportion_C_T	coverage	numC	numT	proportion_C_T	coverage	numC	numT	proportion_C_T	coverage	numC	numT	proportion_C_T	coverage	numC	numT	proportion_C_T	pvalue(MethylKit)	qvalue(MethylKit)	meth.diff(MethylKit)	meth_change_65	meth_change_67	meth_change_68	meth_change_72	Threshold_0.1fold
MA_10429000g0010	4749	4749	+	24	8	16	0.333333	22	8	14	0.363636	24	14	10	0.583333	26	5	21	0.192308	39	2	37	0.0512821	19	3	16	0.157895	27	2	25	0.0740741	31	1	30	0.0322581	5.18004e-08	0.0052777	-29.5618	0.282051	0.205742	0.509259	0.16005	x
MA_10436404g0010	6908	6908	-	19	4	15	0.210526	17	5	12	0.294118	17	8	9	0.470588	21	8	13	0.380952	24	0	24	0	17	0	17	0	9	0	9	0	24	0	24	0	2.85081e-10	8.5062e-05	-33.7838	0.210526	0.294118	0.470588	0.380952	x
MA_19854g0010	1503	1503	+	23	19	4	0.826087	23	7	16	0.304348	12	6	6	0.5	29	17	12	0.586207	20	2	18	0.1	17	8	9	0.470588	37	5	32	0.135135	23	0	23	0	3.30084e-09	0.000626755	-40.8579	0.726087	-0.16624	0.364865	0.586207
MA_219331g0010	1184	1184	+	28	19	9	0.678571	32	32	0	1	10	0	10	0	21	21	0	1	32	2	30	0.0625	14	12	2	0.857143	12	0	12	0	12	9	3	0.75	1.92258e-09	0.000382438	-46.2637	0.616071	0.142857	0	0.25
MA_34735g0010	2261	2261	-	14	3	11	0.214286	22	3	19	0.136364	17	7	10	0.411765	11	4	7	0.363636	16	0	16	0	22	0	22	0	19	0	19	0	13	0	13	0	1.31148e-07	0.00913074	-26.5625	0.214286	0.136364	0.411765	0.363636	x
MA_9901419g0010	1858	1858	+	40	6	34	0.15	42	4	38	0.0952381	10	4	6	0.4	42	1	41	0.0238095	50	20	30	0.4	24	10	14	0.416667	27	17	10	0.62963	19	12	7	0.631579	1.05178e-11	6.27658e-06	37.9726	-0.25	-0.321429	-0.22963	-0.607769	x

## Sheet: threshold10_details
chr	start	end	strand	Context
MA_9641858g0010	1539	1539	+	CG
MA_10437278g0030	1663	1663	+	CG
MA_10434774g0010	2039	2039	-	CG
MA_2314g0010	7245	7245	+	CG
MA_151459g0020	498	498	+	CG
MA_491526g0010	671	671	-	CG
MA_10429753g0010	6132	6132	+	CG
MA_176258g0020	1534	1534	+	CG
MA_577g0010	38913	38913	+	CG
MA_111188g0010	9497	9497	-	CG
MA_184831g0020	313	313	-	CG
MA_20409g0010	4881	4881	-	CG
MA_101025g0010	3227	3227	+	CG
MA_10435590g0010	2236	2236	+	CG
MA_107903g0010	7020	7020	-	CG
MA_10430080g0010	15555	15555	+	CG
MA_97411g0010	152	152	-	CG
MA_10432137g0030	7088	7088	-	CG
MA_106435g0010	472	472	-	CG
MA_113413g0020	3415	3415	+	CG
MA_1139643g0020	405	405	-	CG
MA_10436480g0020	16782	16782	-	CG
MA_10430695g0010	700	700	-	CG
MA_10429520g0010	10959	10959	+	CG
MA_20288g0010	11031	11031	+	CG
MA_12129g0010	2095	2095	+	CG
MA_10427527g0010	13426	13426	+	CG
MA_10437180g0010	4953	4953	-	CG
MA_19724g0010	1291	1291	-	CG
MA_100058g0010	3922	3922	-	CG
MA_10428711g0010	4515	4515	-	CG
MA_787g0010	15907	15907	-	CG
MA_80165g0010	12916	12916	-	CG
MA_567674g0010	153	153	-	CG
MA_10435760g0030	2952	2952	+	CG
MA_118371g0010	3948	3948	-	CG
MA_99871g0010	4839	4839	-	CG
MA_198335g0010	1306	1306	+	CG
MA_10436131g0020	1338	1338	+	CG
MA_10430541g0010	5382	5382	+	CG
MA_10431856g0010	10209	10209	-	CG
MA_4040g0010	115	115	+	CG
MA_41383g0010	7297	7297	+	CG
MA_10433463g0010	243	243	+	CG
MA_98243g0010	21821	21821	-	CG
MA_16582g0010	24994	24994	-	CG
MA_10436883g0010	10949	10949	-	CG
MA_10427364g0010	24510	24510	-	CG
MA_10435943g0010	22576	22576	-	CG
MA_9152101g0010	221	221	-	CG
MA_73g0010	13326	13326	-	CG
MA_10429574g0010	3336	3336	+	CG
MA_10431116g0010	3198	3198	+	CG
MA_13356g0010	2346	2346	-	CG
MA_10436904g0010	4096	4096	-	CG
MA_4299g0010	19661	19661	-	CG
MA_27968g0010	10779	10779	-	CG
MA_52771g0010	1166	1166	+	CG
MA_10430917g0010	6013	6013	-	CG
MA_10437183g0010	27210	27210	-	CG
MA_10434020g0010	10962	10962	-	CG
MA_10430996g0010	11637	11637	+	CG
MA_957334g0010	7489	7489	-	CG
MA_10436758g0010	30016	30016	-	CG
MA_9556g0010	70517	70517	-	CG
MA_63700g0010	1488	1488	+	CG
MA_19913g0010	50607	50607	-	CG
MA_10435104g0010	16875	16875	+	CG
MA_25631g0010	1312	1312	-	CG
MA_10426496g0010	13515	13515	-	CG
MA_10427364g0010	18349	18349	-	CG
MA_10186573g0010	1686	1686	+	CG
MA_10433605g0010	18075	18075	+	CG
MA_10426449g0010	9080	9080	+	CG
MA_10433499g0020	5864	5864	-	CG
MA_25591g0010	2789	2789	+	CG
MA_10426793g0010	3413	3413	+	CG
MA_169329g0010	1954	1954	-	CG
MA_7569g0010	1620	1620	+	CG
MA_37416g0010	5815	5815	+	CG
MA_3907g0010	2850	2850	+	CG
MA_10437165g0010	10144	10144	+	CG
MA_10436965g0010	4463	4463	+	CG
MA_10436733g0010	30060	30060	-	CG
MA_10426319g0010	1303	1303	+	CG
MA_180850g0010	1913	1913	-	CG
MA_102869g0010	11338	11338	+	CG
MA_18280g0010	6369	6369	+	CG
MA_4689024g0010	15	15	+	CG
MA_10435839g0010	4165	4165	+	CG
MA_26994g0010	11080	11080	+	CG
MA_25086g0010	13313	13313	+	CG
MA_3139g0010	4656	4656	-	CG
MA_10430017g0010	2488	2488	-	CG
MA_70081g0010	1812	1812	-	CG
MA_10430934g0010	30770	30770	+	CG
MA_10430207g0010	4551	4551	-	CG
MA_10427299g0010	11360	11360	+	CG
MA_10436537g0010	16428	16428	+	CG
MA_102915g0010	780	780	+	CG
MA_10336774g0010	3496	3496	-	CG
MA_19913g0010	47463	47463	-	CG
MA_10437021g0010	6363	6363	+	CG
MA_9296268g0010	1526	1526	-	CG
MA_10430435g0020	2224	2224	-	CG
MA_101266g0010	2727	2727	+	CHG
MA_10156251g0010	3433	3433	+	CHG
MA_10305389g0010	1190	1190	-	CHG
MA_10316909g0020	1301	1301	+	CHG
MA_10398276g0010	2810	2810	-	CHG
MA_10426840g0010	9973	9973	+	CHG
MA_10426952g0010	2868	2868	+	CHG
MA_10426952g0010	2875	2875	+	CHG
MA_10427153g0010	15638	15638	+	CHG
MA_10427153g0010	15640	15640	-	CHG
MA_10427308g0010	3567	3567	+	CHG
MA_10427786g0010	12060	12060	-	CHG
MA_10427990g0010	5248	5248	+	CHG
MA_10428135g0010	7851	7851	-	CHG
MA_10428700g0020	19017	19017	-	CHG
MA_10428700g0020	19377	19377	-	CHG
MA_10428795g0010	8340	8340	-	CHG
MA_10428860g0010	6153	6153	-	CHG
MA_10429113g0010	29968	29968	-	CHG
MA_10429753g0010	5847	5847	+	CHG
MA_10430172g0010	12733	12733	+	CHG
MA_10430252g0010	8387	8387	+	CHG
MA_10430956g0010	13810	13810	+	CHG
MA_10431241g0010	4890	4890	+	CHG
MA_10431457g0010	3780	3780	-	CHG
MA_10431670g0010	10146	10146	-	CHG
MA_10431899g0010	1884	1884	-	CHG
MA_10433042g0010	6091	6091	-	CHG
MA_10433583g0010	6961	6961	+	CHG
MA_10433763g0020	2031	2031	+	CHG
MA_10434187g0020	7836	7836	+	CHG
MA_10434574g0010	1416	1416	-	CHG
MA_10434956g0010	301	301	+	CHG
MA_10435018g0010	11080	11080	+	CHG
MA_10435018g0010	11137	11137	+	CHG
MA_10435152g0010	9308	9308	+	CHG
MA_10435590g0010	2485	2485	-	CHG
MA_10435597g0010	17145	17145	-	CHG
MA_10435597g0010	17406	17406	-	CHG
MA_10435601g0010	21709	21709	+	CHG
MA_10435882g0010	10716	10716	+	CHG
MA_10436171g0010	16285	16285	-	CHG
MA_10436492g0010	3225	3225	+	CHG
MA_10436683g0010	8417	8417	+	CHG
MA_10436733g0010	19490	19490	-	CHG
MA_10436746g0010	3874	3874	+	CHG
MA_10436804g0010	5661	5661	-	CHG
MA_10436831g0010	15271	15271	+	CHG
MA_10436884g0010	12017	12017	+	CHG
MA_10436927g0010	24362	24362	-	CHG
MA_10437018g0010	7745	7745	-	CHG
MA_10437086g0010	11424	11424	+	CHG
MA_10437237g0010	6870	6870	+	CHG
MA_106719g0010	5332	5332	+	CHG
MA_10761g0010	9854	9854	-	CHG
MA_10761g0010	9866	9866	-	CHG
MA_10761g0010	9884	9884	-	CHG
MA_10761g0010	10516	10516	-	CHG
MA_10761g0010	10524	10524	-	CHG
MA_110448g0020	1382	1382	-	CHG
MA_11621g0010	16840	16840	-	CHG
MA_11621g0010	17166	17166	-	CHG
MA_11621g0010	17205	17205	-	CHG
MA_11621g0010	17231	17231	-	CHG
MA_123269g0010	1383	1383	+	CHG
MA_12791g0010	3792	3792	+	CHG
MA_12791g0010	23377	23377	+	CHG
MA_130537g0010	15808	15808	-	CHG
MA_132893g0020	1100	1100	+	CHG
MA_160113g0010	2128	2128	+	CHG
MA_168957g0010	6477	6477	-	CHG
MA_1734g0010	8273	8273	+	CHG
MA_18750g0020	38662	38662	-	CHG
MA_19913g0010	26509	26509	+	CHG
MA_20337g0010	10315	10315	-	CHG
MA_227211g0010	7127	7127	-	CHG
MA_2434g0010	55977	55977	-	CHG
MA_27283g0010	16048	16048	-	CHG
MA_30462g0010	24065	24065	+	CHG
MA_339590g0010	6400	6400	+	CHG
MA_34751g0010	1635	1635	-	CHG
MA_4299g0010	34159	34159	-	CHG
MA_45153g0010	2264	2264	+	CHG
MA_51206g0010	2101	2101	-	CHG
MA_51206g0010	9803	9803	+	CHG
MA_51223g0010	486	486	+	CHG
MA_62876g0010	12255	12255	+	CHG
MA_63024g0010	2536	2536	-	CHG
MA_65267g0010	4828	4828	+	CHG
MA_65267g0010	4835	4835	+	CHG
MA_68670g0010	1210	1210	-	CHG
MA_68670g0010	1263	1263	+	CHG
MA_68670g0010	1289	1289	+	CHG
MA_68670g0010	1302	1302	-	CHG
MA_68670g0010	1354	1354	+	CHG
MA_68670g0010	1382	1382	+	CHG
MA_68670g0010	1434	1434	+	CHG
MA_73675g0010	3291	3291	+	CHG
MA_7937116g0010	1442	1442	-	CHG
MA_892125g0010	437	437	+	CHG
MA_9125g0010	12223	12223	+	CHG
MA_92814g0010	10147	10147	+	CHG
MA_9312270g0010	330	330	+	CHG
MA_9480g0010	9653	9653	-	CHG
MA_10285g0010	5063	5063	+	CHG
MA_10316948g0010	2331	2331	+	CHG
MA_10316948g0010	2333	2333	-	CHG
MA_10316948g0010	2339	2339	+	CHG
MA_10316948g0010	2354	2354	+	CHG
MA_10316948g0010	2449	2449	+	CHG
MA_10316948g0010	2451	2451	-	CHG
MA_10316948g0010	2467	2467	+	CHG
MA_10316948g0010	2469	2469	-	CHG
MA_10316948g0010	2489	2489	-	CHG
MA_10316948g0010	2543	2543	+	CHG
MA_10316948g0010	2765	2765	+	CHG
MA_10316948g0010	3017	3017	+	CHG
MA_10316948g0010	3251	3251	+	CHG
MA_10316948g0010	3303	3303	+	CHG
MA_10316948g0010	3440	3440	-	CHG
MA_10316948g0010	3451	3451	-	CHG
MA_10316948g0010	3461	3461	+	CHG
MA_10332278g0010	744	744	+	CHG
MA_10357640g0010	457	457	-	CHG
MA_10370572g0010	286	286	-	CHG
MA_10379619g0010	1680	1680	-	CHG
MA_10426269g0010	8351	8351	-	CHG
MA_10426269g0010	8383	8383	-	CHG
MA_10426823g0010	6487	6487	+	CHG
MA_10426991g0010	30163	30163	-	CHG
MA_10427346g0010	6906	6906	-	CHG
MA_10427612g0010	4954	4954	+	CHG
MA_10427944g0010	2778	2778	+	CHG
MA_10428415g0010	1878	1878	+	CHG
MA_10428415g0010	1884	1884	+	CHG
MA_10428557g0010	2384	2384	-	CHG
MA_10428769g0010	15657	15657	-	CHG
MA_10428979g0010	10063	10063	-	CHG
MA_10429176g0010	8661	8661	+	CHG
MA_10429400g0010	12206	12206	-	CHG
MA_10429532g0010	18516	18516	+	CHG
MA_10429863g0010	8365	8365	-	CHG
MA_10429975g0010	5554	5554	-	CHG
MA_10430081g0010	5046	5046	+	CHG
MA_10430207g0010	9259	9259	+	CHG
MA_10430431g0030	5224	5224	+	CHG
MA_10430683g0010	6795	6795	-	CHG
MA_10430687g0010	1639	1639	+	CHG
MA_10431159g0010	5692	5692	+	CHG
MA_10431309g0010	2452	2452	+	CHG
MA_10431330g0010	40071	40071	-	CHG
MA_10431343g0010	15262	15262	-	CHG
MA_10431464g0010	2730	2730	+	CHG
MA_10431697g0010	4734	4734	-	CHG
MA_10431810g0010	16095	16095	-	CHG
MA_10431971g0010	1183	1183	+	CHG
MA_10431971g0010	3909	3909	+	CHG
MA_10432322g0010	20811	20811	+	CHG
MA_10432399g0010	8709	8709	+	CHG
MA_10432717g0010	28320	28320	+	CHG
MA_10432740g0010	6850	6850	+	CHG
MA_10432966g0010	4952	4952	-	CHG
MA_10433720g0010	12153	12153	+	CHG
MA_10434464g0010	4004	4004	+	CHG
MA_10435166g0010	9018	9018	-	CHG
MA_10435292g0010	18570	18570	+	CHG
MA_10435292g0010	18595	18595	-	CHG
MA_10435314g0010	7308	7308	+	CHG
MA_10435314g0010	12495	12495	+	CHG
MA_10435554g0020	5322	5322	-	CHG
MA_10435620g0010	12337	12337	-	CHG
MA_10435690g0010	16620	16620	+	CHG
MA_10435690g0010	16626	16626	+	CHG
MA_10435701g0010	9161	9161	-	CHG
MA_10435752g0010	4935	4935	-	CHG
MA_10435840g0010	4206	4206	+	CHG
MA_10435924g0010	13244	13244	-	CHG
MA_10436112g0020	7292	7292	+	CHG
MA_10436404g0010	2172	2172	+	CHG
MA_10436537g0010	6075	6075	-	CHG
MA_10436573g0010	8544	8544	-	CHG
MA_10436597g0010	11839	11839	+	CHG
MA_10436714g0010	12934	12934	+	CHG
MA_10436739g0010	4595	4595	+	CHG
MA_10436927g0010	34933	34933	+	CHG
MA_10436981g0010	7850	7850	+	CHG
MA_10436999g0010	16151	16151	-	CHG
MA_10437046g0010	6493	6493	+	CHG
MA_10437077g0010	26238	26238	-	CHG
MA_10437108g0010	11080	11080	-	CHG
MA_10437183g0010	45026	45026	-	CHG
MA_10437213g0010	14448	14448	-	CHG
MA_10437251g0020	12897	12897	+	CHG
MA_10437262g0010	3551	3551	+	CHG
MA_1090407g0010	1123	1123	+	CHG
MA_1130033g0010	1320	1320	+	CHG
MA_12800g0010	2043	2043	+	CHG
MA_14319g0030	4535	4535	-	CHG
MA_14475g0010	2141	2141	+	CHG
MA_16454g0010	10695	10695	+	CHG
MA_16582g0010	6168	6168	+	CHG
MA_16782g0010	11910	11910	+	CHG
MA_16845g0010	947	947	-	CHG
MA_175001g0010	1583	1583	+	CHG
MA_17817g0010	55319	55319	+	CHG
MA_18615g0020	12488	12488	-	CHG
MA_19719g0010	30821	30821	+	CHG
MA_2328g0010	40943	40943	+	CHG
MA_293226g0010	6991	6991	+	CHG
MA_35169g0010	32247	32247	-	CHG
MA_35694g0010	13921	13921	-	CHG
MA_37439g0010	1993	1993	-	CHG
MA_4188g0010	3599	3599	-	CHG
MA_478906g0010	2808	2808	+	CHG
MA_594g0010	6473	6473	-	CHG
MA_6711351g0010	609	609	-	CHG
MA_69352g0010	308	308	-	CHG
MA_7133366g0010	4927	4927	+	CHG
MA_79323g0010	1758	1758	-	CHG
MA_885912g0010	1406	1406	-	CHG
MA_9091390g0010	570	570	-	CHG
MA_9310555g0010	925	925	+	CHG
MA_9371025g0010	3253	3253	+	CHG
MA_9480g0010	16104	16104	+	CHG
MA_9590337g0010	1020	1020	-	CHG
MA_10429000g0010	4749	4749	+	CHH
MA_10436404g0010	6908	6908	-	CHH
MA_34735g0010	2261	2261	-	CHH
MA_9901419g0010	1858	1858	+	CHH
